# Supplementary material for: Clinical efficacy and regulatory mechanisms of Shi Pi Zeng Ye formula in treating functional constipation comorbid with depression: integrating clinical observation, mass spectrometry, bioinformatics, and molecular docking
Source: Front Pharmacol. 2025 Aug 20;16:1645277. doi: 10.3389/fphar.2025.1645277 (PMC12404943; doi:10.3389/fphar.2025.1645277)
Supplement: Supplementary file 2 [file Table2.xlsx]

## Sheet: score1
Betweenness	Closeness	Degree	Eigenvector	Information	LAC	gene name	protein name	Network	selected	shared name	Subgragh
5.799999999999999	0.7692307692307693	7	0.31005728244781494	4.047252655029297	3.7142857142857144	AKT1	RAC-alpha serine/threonine-protein kinase	5.433333333333334	FALSE	AKT1	85.49882507324219
0	0.5882352941176471	3	0.14776064455509186	2.8624267578125	2	SOD1	Superoxide dismutase [Cu-Zn]	3	FALSE	SOD1	21.149703979492188
4.800000000000001	0.8333333333333334	8	0.36109304428100586	4.24236536026001	4.75	SLC6A3	Sodium-dependent dopamine transporter	7.123809523809524	FALSE	SLC6A3	114.92605590820312
0.8	0.7142857142857143	6	0.29823875427246094	3.8212924003601074	4.333333333333333	POMC	Pro-opiomelanocortin	5.2	FALSE	POMC	79.12590789794922
2.7333333333333334	0.7142857142857143	6	0.2710990011692047	3.8212924003601074	3.6666666666666665	IL6	Interleukin-6	5	FALSE	IL6	66.47514343261719
5.133333333333334	0.8333333333333334	8	0.3657000958919525	4.24236536026001	4.75	OPRM1	Mu-type opioid receptor	6.873809523809524	FALSE	OPRM1	117.58018493652344
16.2	1	10	0.41536733508110046	4.562280654907227	5	BDNF	Neurotrophic factor BDNF precursor form	10	FALSE	BDNF	151.30235290527344
1	0.6666666666666666	5	0.23775462806224823	3.556540012359619	3.2	GRIA1	Glutamate receptor 1	4	FALSE	GRIA1	51.36758041381836
1.5666666666666667	0.7142857142857143	6	0.29436251521110535	3.8212924003601074	4	SLC6A4	Sodium-dependent serotonin transporter	4.800000000000001	FALSE	SLC6A4	76.92793273925781
1.5666666666666667	0.7142857142857143	6	0.2825934588909149	3.8212924003601074	4	HTR3A	5-hydroxytryptamine receptor 3A	5.15	FALSE	HTR3A	71.66371154785156
0.4	0.6666666666666666	5	0.24474473297595978	3.556540012359619	3.6	GRIN1	G protein-regulated inducer of neurite outgrowth 1	4.5	FALSE	GRIN1	54.391624450683594
