# Supplementary material for: Clinical efficacy and regulatory mechanisms of Shi Pi Zeng Ye formula in treating functional constipation comorbid with depression: integrating clinical observation, mass spectrometry, bioinformatics, and molecular docking
Source: Front Pharmacol. 2025 Aug 20;16:1645277. doi: 10.3389/fphar.2025.1645277 (PMC12404943; doi:10.3389/fphar.2025.1645277)
Supplement: Supplementary file 4 [file DataSheet6.csv]

Betweenness	Closeness	Degree	Eigenvector	Information	LAC	name	Network	selected	shared name	Subgragh
4.8	0.833333333333333	8	0.361093044281006	4.24236536026001	4.75	SLC6A3	7.12380952380952	false	SLC6A3	114.926055908203
5.13333333333333	0.833333333333333	8	0.365700095891953	4.24236536026001	4.75	OPRM1	6.87380952380952	false	OPRM1	117.580184936523
