# Supplementary material for: Clinical efficacy and regulatory mechanisms of Shi Pi Zeng Ye formula in treating functional constipation comorbid with depression: integrating clinical observation, mass spectrometry, bioinformatics, and molecular docking
Source: Front Pharmacol. 2025 Aug 20;16:1645277. doi: 10.3389/fphar.2025.1645277 (PMC12404943; doi:10.3389/fphar.2025.1645277)
Supplement: Supplementary file 10 [file Table1.xlsx]

## Sheet: Header description
Header description
No.	Content
1	Peak Number: Peak numbering on the BPC (Base Peak Chromatogram)
2	No.: Serial Number
3	m/z：Precursor ion mass-to-charge ratio
4	RT (min): Retention Time (minutes)
5	Formula: Molecular Formula
6	ppm: Mass Error (parts per million)
7	Compound Name: English Name of Compound
8	Adduct: Adduct Ion Species
9	Score: MS/MS Match Score
10	PubChem CID: PubChem Compound Identifier
11	CAS: CAS Registry Number
12	Pathway: NPClassifier Pathway Level Classification
13	SuperClass: NPClassifier Superclass Level Classification
14	Class: NPClassifier Class Level Classification
15	SMILES: Simplified Molecular-Input Line-Entry System (Chemical Structure Representation)
16	Product Ion: Top 5 Fragment Ions (Product Ions)
17	Sample_: Ion Peak Area in Sample
18	RSD (%): Relative Standard Deviation of Ion Peak Areas across TCM Formula Samples (%)
19	Mean: Mean Ion Peak Area across TCM Formula Samples
20	Herb Source: Source Herb in Chinese (Identified based on sample submission form)

## Sheet: POS
峰号	No	m/z	RT min	Formula	ppm	compound name	adduct	score	PubCHEM	CAS	Pathway	SuperClass	Class	SMILES	Product Ion	YAS202411130039_CZTBF_1X_6ul_POS1	YAS202411130039_CZTBF_1X_6ul_POS2	YAS202411130039_CZTBF_1X_6ul_POS3	YAS202411130039_CZTBF_1X_6ul_POS4	YAS202411130039_CZTBF_1X_6ul_POS5	RSD	Mean	Herb source
1	M145T129_1	145.05	2.14	C6H8O4	1.1	(3E)-3-Hexenedioic acid	[M+H]+	0.9695	5351896	4436-74-2	Fatty acids	Fatty Acids and Conjugates	Dicarboxylic acids+Unsaturated fatty acids	O=C(O)C/C=C/CC(=O)O	[99.04, 127.04, 99.05, 148.41, 150.17]	3.87323e+09	3.30827e+09	3.34065e+09	2.94399e+09	3.52814e+09	0.0998	3.39886e+09
2	M166T139_1	166.086	2.31	C9H11NO2	0.3	Phenylalanine	[M+H]+	0.9995	994	150-30-1	Amino acids and Peptides+Shikimates and Phenylpropanoids	Small peptides	Aminoacids	NC(Cc1ccccc1)C(=O)O	[120.08, 121.07, 149.06, 166.09, 93.07]	5.12127e+09	4.55693e+09	4.63249e+09	4.41789e+09	4.51576e+09	0.0591985	4.64887e+09
3	M205T179_2	205.097	2.98	C11H12N2O2	0.2	L-Tryptophan	[M+H]+	0.9747	6305	73-22-3	Amino acids and Peptides+Shikimates and Phenylpropanoids	Small peptides	Aminoacids	N[C@@H](Cc1c[nH]c2ccccc12)C(=O)O	[146.06, 188.07, 118.07, 144.08, 132.08]	2.34276e+09	2.0992e+09	2.16469e+09	2.20133e+09	2.14284e+09	0.0424481	2.19016e+09
4	M314T188_3	314.175	3.14	C19H23NO3	0.4	Codethyline	[M+H]+	0.9469	5359271	76-58-4	Alkaloids	Tyrosine alkaloids	Isoquinoline alkaloids+Morphinan alkaloids	CCOc1ccc2c3c1O[C@H]1[C@@H](O)C=C[C@H]4[C@@H](C2)N(C)CC[C@]314	[314.18, 107.05, 269.12, 271.13, 175.08]	3.25375e+09	2.86664e+09	3.09967e+09	2.99617e+09	3.06521e+09	0.0464257	3.05629e+09
5	M342T217_2	342.17	3.62	C20H24NO4+	0.1	Magnoflorine	[M]+	0.9219	73337	2141-09-5	Alkaloids	Tyrosine alkaloids	Aporphine alkaloids+Isoquinoline alkaloids	COc1ccc2c(c1O)-c1c(O)c(OC)cc3c1[C@H](C2)[N+](C)(C)CC3	[342.17, 297.11, 265.09, 282.09, 237.09]	1.3888e+09	1.20077e+09	1.30352e+09	1.35966e+09	1.32652e+09	0.0547356	1.31586e+09
6	M481T242_2	481.171	4.04	C23H28O11	1.3	Albiflorin	[M+H]+	0.9949	122173145	39011-90-0	Terpenoids	Monoterpenoids	Pinane monoterpenoids	CC12CC(O)C3CC1(OC1OC(CO)C(O)C(O)C1O)C3(COC(=O)c1ccccc1)C(=O)O2	[105.03, 133.06, 197.08, 151.08, 105.07]	1.13161e+09	9.79563e+08	1.09951e+09	1.15386e+09	1.17842e+09	0.0701422	1.10859e+09
7	M179T260	179.07	4.33	C10H13NO3	0.1	.beta.-Homotyrosine	[M+H-NH3]+	0.7707	3605157	64913-50-4	Amino acids and Peptides	Small peptides	Aminoacids	NC(CC(=O)O)Cc1ccc(O)cc1	[105.07, 133.07, 91.05, 151.08, 95.09]	1.12799e+09	9.10099e+08	1.02098e+09	9.63078e+08	9.56825e+08	0.0840842	9.95795e+08
8	M207T389_2	207.102	6.49	C12H16O4	0.3	6,7-Dihydroxyligustilide	[M+H-H2O]+	0.9661	5316704	912359-25-2	Polyketides	Cyclic polyketides	Phthalide derivatives	CCC/C=C1\OC(=O)C2=C1CCC(O)C2O	[207.1, 91.05, 189.09, 119.09, 161.1]	1.133e+09	1.07021e+09	1.21952e+09	1.26418e+09	1.34212e+09	0.0888008	1.20581e+09
9	M167T454	167.07	7.56	C24H30O11	0.2	Harpagoside	[M+H-C15H20O8]+	0.9706	5281542	19210-12-9	Terpenoids	Monoterpenoids	Iridoids monoterpenoids	C[C@]1(OC(=O)/C=C/c2ccccc2)C[C@@H](O)[C@]2(O)C=CO[C@@H](O[C@@H]3O[C@H](CO)[C@@H](O)[C@H](O)[C@H]3O)[C@H]12	[93.07, 91.05, 121.07, 149.06, 95.05]	1.82936e+09	1.70717e+09	1.90496e+09	1.86812e+09	1.86826e+09	0.0417302	1.83557e+09
10	M373T538_3	373.128	8.96	C20H20O7	0.3	Isosinensetin	[M+H]+	0.9995	632135	17290-70-9	Shikimates and Phenylpropanoids	Flavonoids	Flavones	COc1ccc(-c2cc(=O)c3c(OC)cc(OC)c(OC)c3o2)cc1OC	[373.13, 343.08, 315.09, 153.02, 357.1]	4.42965e+09	4.09495e+09	4.75394e+09	5.06224e+09	4.73942e+09	0.0795679	4.61604e+09
11	M373T591_3	373.128	9.85	C20H20O7	0.1	Sinensetin	[M+H]+	0.9825	145659	2306-27-6	Shikimates and Phenylpropanoids	Flavonoids	Flavones	COc1ccc(-c2cc(=O)c3c(OC)c(OC)c(OC)cc3o2)cc1OC	[373.13, 343.08, 312.1, 357.1, 329.1]	6.078e+09	5.4373e+09	6.14945e+09	6.35139e+09	6.16038e+09	0.0578744	6.03531e+09
12	M343T604_3	343.118	10.07	C19H18O6	0.8	6-Demethoxytangeretin	[M+H]+	0.9156	629964	6601-66-7	Shikimates and Phenylpropanoids	Flavonoids	Flavones	COc1ccc(-c2cc(=O)c3c(OC)cc(OC)c(OC)c3o2)cc1	[313.07, 343.12, 285.08, 153.02, 328.09]	5.67968e+09	5.3565e+09	5.77993e+09	5.94772e+09	5.73485e+09	0.0379726	5.69973e+09
13	M403T640_2	403.139	10.66	C21H22O8	0.4	Nobiletin	[M+H]+	0.9932	72344	478-01-3	Shikimates and Phenylpropanoids	Flavonoids	Flavones	COc1ccc(-c2cc(=O)c3c(OC)c(OC)c(OC)c(OC)c3o2)cc1OC	[403.14, 373.09, 388.12, 183.03, 327.09]	2.42324e+10	2.30312e+10	2.50729e+10	2.49414e+10	2.44707e+10	0.0333649	2.43497e+10
14	M343T648_2	343.118	10.79	C19H18O6	0.2	5-Methoxysalvigenin	[M+H]+	0.9544	96118	1168-42-9	Shikimates and Phenylpropanoids	Flavonoids	Flavones	COc1ccc(-c2cc(=O)c3c(OC)c(OC)c(OC)cc3o2)cc1	[343.12, 313.07, 282.09, 299.09, 285.08]	3.54631e+09	3.51412e+09	3.87377e+09	4.01589e+09	3.92411e+09	0.0607526	3.77484e+09
15	M433T661_2	433.149	11.01	C22H24O9	0.7	Hibiscetin heptamethyl ether	[M+H]+	0.9586	5318050	21634-52-6	Shikimates and Phenylpropanoids	Flavonoids	Flavonols	COc1cc(-c2oc3c(OC)c(OC)cc(OC)c3c(=O)c2OC)cc(OC)c1OC	[433.15, 403.1, 418.13, 345.06, 385.09]	9.72812e+09	9.3905e+09	1.04786e+10	1.01197e+10	1.03354e+10	0.0446947	1.00104e+10
16	M419T676_2	419.134	11.27	C21H22O9	0.4	Gardenin	[M+H]+	0.9508	261859	21187-73-5	Shikimates and Phenylpropanoids	Flavonoids	Flavones	COc1cc(-c2cc(=O)c3c(O)c(OC)c(OC)c(OC)c3o2)cc(OC)c1OC	[419.13, 389.09, 361.09, 404.11, 328.06]	2.18696e+09	2.14876e+09	2.36996e+09	2.43607e+09	2.33488e+09	0.0534332	2.29533e+09
17	M373T685_3	373.128	11.41	C20H20O7	1.8	Tangeritin	[M+H]+	0.9901	68077	481-53-8	Shikimates and Phenylpropanoids	Flavonoids	Flavones	COc1ccc(-c2cc(=O)c3c(OC)c(OC)c(OC)c(OC)c3o2)cc1	[343.08, 373.13, 358.1, 183.03, 297.08]	1.91913e+10	1.88612e+10	1.95124e+10	1.89637e+10	1.87058e+10	0.0165048	1.90469e+10
18	M231T696	231.138	11.59	C16H22O3	0.7	8-Methoxyatractylenolide I	[M+H-CH4O]+	0.9564	75368731	1794671-27-4	Terpenoids	Sesquiterpenoids	Eudesmane sesquiterpenoids	C=C1CCCC2(C)CC3(OC)OC(=O)C(C)=C3CC12	[231.14, 163.08, 105.07, 185.13, 161.06]	2.25909e+09	2.2059e+09	2.36042e+09	2.39509e+09	2.20855e+09	0.03825	2.28581e+09
19	M389T702_3	389.123	11.7	C20H20O8	1.4	5-O-Demethylnobiletin	[M+H]+	0.9941	358832	2174-59-6	Shikimates and Phenylpropanoids	Flavonoids	Flavones	COc1ccc(-c2cc(=O)c3c(O)c(OC)c(OC)c(OC)c3o2)cc1OC	[389.12, 359.08, 341.07, 197.01, 169.01]	3.38611e+09	3.3144e+09	3.62768e+09	3.67638e+09	3.52839e+09	0.0440462	3.50659e+09
20	M191T728_2	191.107	12.13	C12H14O2	0.2	Ligustilide A	[M+H]+	0.9858	5319022	81944-09-4	Polyketides	Cyclic polyketides	Phthalide derivatives	CCC/C=C1\OC(=O)C2=C1CCC=C2	[191.11, 173.1, 91.05, 117.07, 145.1]	3.28146e+09	3.05716e+09	3.14368e+09	3.20878e+09	3.82277e+09	0.0915014	3.30277e+09
21	M233T756_2	233.154	12.61	C15H20O2	0.5	Atractylenolide II	[M+H]+	0.9686	14448070	73069-14-4	Terpenoids	Sesquiterpenoids	Eudesmane sesquiterpenoids	C=C1CCCC2(C)CC3OC(=O)C(C)=C3CC12	[233.15, 187.15, 151.08, 215.14, 131.09]	5.06117e+09	6.2898e+09	5.12809e+09	5008263634	4.89487e+09	0.108573	5.27644e+09
22	M520T810_3	520.34	13.49	C26H50NO7P	0.4	1-Linoleoyl-sn-glycero-3-phosphorylcholine	[M+H]+	0.9583	11988421	22252-07-9	Fatty acids	Glycerophospholipids	Glycerophosphocholines	CCCCC/C=C\C/C=C\CCCCCCCC(=O)OCC(O)COP(=O)([O-])OCC[N+](C)(C)C	[184.07, 104.11, 520.34, 125.0, 502.33]	2.11392e+09	2.17667e+09	2.4772e+09	2.56254e+09	2.49794e+09	0.0865765	2.36565e+09
23	M496T838_3	496.34	13.97	C24H50NO7P	0.7	Lyso-PC(16:0)	[M+H]+	0.9754	460602	17364-16-8	Fatty acids	Glycerophospholipids	Glycerophosphocholines	CCCCCCCCCCCCCCCC(=O)OC[C@@H](O)COP(=O)([O-])OCC[N+](C)(C)C	[184.07, 104.11, 125.0, 496.34, 478.33]	2.12646e+09	2.74721e+09	2.40634e+09	2.36942e+09	2.33837e+09	0.0932921	2.39756e+09
24	M282T919_3	282.279	15.32	C18H35NO	0.1	Oleamide	[M+H]+	0.8977	5283387	301-02-0	Fatty acids	Fatty amides	Primary amides	CCCCCCCC/C=C\CCCCCCCC(N)=O	[282.28, 97.1, 247.24, 265.25, 95.09]	1.75216e+10	1.67673e+10	1.67389e+10	1.55638e+10	1.48103e+10	0.0663155	1.62804e+10
	M91T528	91.0547	8.79	C7H8O	5.7	Phenylcarbinol	[M+H-H2O]+	0.9989	244	100-51-6	Shikimates and Phenylpropanoids			OCc1ccccc1	[91.05, 92.06]	6.02268e+06	5.12438e+06	5.91321e+06	4.01948e+06	6.58456e+06	0.179556	5.53286e+06
	M93T591	93.2819	9.85													1.1139e+08	1.00194e+08	1.12636e+08	1.16369e+08	1.13157e+08	0.0558034	1.10749e+08
	M95T240	95.086	3.99	C7H12O	5.3	exo-Norborneol	[M+H-H2O]+	0.9176	79028	497-37-0	Alkaloids			OC1CC2CCC1C2	[95.09, 93.07, 95.05, 91.05, 96.04]	2.7297e+07	2.42167e+07	2.12936e+07	1.83589e+07	1.69415e+07	0.195679	2.16215e+07
	M97T71	97.0295	1.18													2.23766e+08	2.06938e+08	2.11964e+08	1.38499e+08	1.62247e+08	0.193344	1.88683e+08
	M99T129	99.0445	2.14	C5H8O3	4.5	Hydroxyethyl acrylate	[M+H-H2O]+	0.8945	13165	818-61-1	Fatty acids	Fatty esters	Wax monoesters	C=CC(=O)OCCO	[99.04, 98.98, 112.52]	2.12914e+08	1.94289e+08	1.84419e+08	1.63717e+08	2.06836e+08	0.101274	1.92435e+08
	M99T71	99.0448	1.18													1.49594e+08	1.27644e+08	1.46772e+08	1.46336e+08	1.25935e+08	0.0823287	1.39256e+08
	M100T34	100.076	0.56	C14H19BrN2O2	4.8	4-Morpholinepropanamide, N-(4-bromo-3-methylphenyl)-	[M+H-C9H10BrNO]+	0.9965	575187	284679-67-0	Alkaloids			Cc1cc(NC(=O)CCN2CCOCC2)ccc1Br	[100.08, 100.11, 98.06, 100.07, 101.06]	4.80363e+07	3.90401e+07	2.98454e+07	4.11201e+07	4.28817e+07	0.166008	4.01847e+07
	M100T140	100.077	2.33	C16H23NO3	4.2	1-(2-Allylphenoxy)-3-morpholinopropan-2-ol	[M+H-C11H14O2]+	0.9996	2769774	295360-20-2	Shikimates and Phenylpropanoids			C=CCc1ccccc1OCC(O)CN1CCOCC1	[100.08, 98.06, 101.08, 100.09, 100.04]	1.50592e+08	1.30454e+08	1.2262e+08	1.09125e+08	1.09576e+08	0.137923	1.24473e+08
	M101T35_2	101.06	0.58	C5H8O2	4.2	3-Methyl-.gamma.-butyrolactone	[M+H]+	0.9914	98323	1679-47-6	Fatty acids+Terpenoids	Monoterpenoids+Fatty esters	Iridoids monoterpenoids+Lactones	CC1CCOC1=O	[101.06, 101.08, 97.42, 110.53]	1.57238e+08	1.26993e+08	1.14446e+08	1.11201e+08	1.15255e+08	0.151756	1.25027e+08
	M102T188	102.092	3.13	C8H17NO2	4.6	2-(2,6-Dimethylmorpholino)ethanol	[M+H-C3H6O]+	0.9969	340704	73813-49-7				CC1CN(CCO)CC(C)O1	[102.09, 103.05, 102.13, 102.06, 102.05]	1.9896e+07	1.67067e+07	1.52143e+07	1.61408e+07	1.56848e+07	0.110877	1.67285e+07
	M102T79	102.103	1.32	C9H20N4O2	4.3	NG-Propyl-L-arginine	[M+H-C5H9NO2]+	0.9851	447180	137361-05-8	Amino acids and Peptides	Small peptides	Aminoacids	CCCN=C(N)NCCC[C@H](N)C(=O)O	[102.1, 102.13, 102.06, 102.09, 103.04]	6.83363e+07	5.39134e+07	5.08539e+07	4.8801e+07	4.7642e+07	0.155985	5.39093e+07
	M104T52	104.108	0.86	C5H13NO	3.5	2-(Dimethylamino)propanol	[M+H]+	0.9993	85865	15521-18-3	Alkaloids			CC(CO)N(C)C	[104.11, 105.11, 104.11, 99.77]	2.80455e+09	2.13394e+09	2.08241e+09	2.1322e+09	2.12452e+09	0.136392	2.25552e+09
	M105T290	105.034	4.83	C17H15N3OS	3.6	N-(5-Phenethyl-[1,3,4]thiadiazol-2-yl)benzamide	[M+H-C10H11N3S]+	0.9583	821478	312927-44-9				O=C(Nc1nnc(CCc2ccccc2)s1)c1ccccc1	[95.05, 105.03, 105.07, 105.05, 103.05]	1.9107e+07	1.90583e+07	1.63029e+07	1.54192e+07	1.66256e+07	0.0973261	1.73026e+07
	M105T487	105.034	8.11	C13H13N3OS	3.9	Ketone, 2-(allylamino)-4-amino-5-thiazolyl phenyl	[M+H-C6H9N3S]+	0.9764	1598420	13807-12-0				C=CCNc1nc(N)c(C(=O)c2ccccc2)s1	[95.05, 105.03, 105.05, 105.07, 103.05]	4.00984e+07	3.52877e+07	3.19281e+07	2.94065e+07	2.81012e+07	0.146804	3.29644e+07
	M105T344_1	105.034	5.73	C22H21NO	4.1	N-(3,3-Diphenylpropyl)benzamide	[M+H-C15H17N]+	0.9081	1220236	100938-80-5	Alkaloids+Shikimates and Phenylpropanoids			O=C(NCCC(c1ccccc1)c1ccccc1)c1ccccc1	[95.05, 105.07, 105.05, 103.05, 105.03]	2.19164e+07	1.94771e+07	1.93388e+07	1.54027e+07	1.43287e+07	0.173672	1.80927e+07
	M105T161	105.07	2.68	C17H25NO	4.9	4'-Methyl-.alpha.-pyrrolidinohexanophenone	[M+H-C9H17NO]+	0.8439	6423085	34138-58-4	Alkaloids	Lysine alkaloids	Piperidine alkaloids	CCCCC(C(=O)c1ccc(C)cc1)N1CCCC1	[105.07, 103.05, 95.05, 105.05, 105.11]	2.66863e+07	2.2241e+07	2.21077e+07	1.94449e+07	1.90126e+07	0.139695	2.18985e+07
	M106T379	106.066	6.31	C7H10N2	4.3	2-Pyridineethanamine	[M+H-NH3]+	0.9788	75919	2706-56-1	Alkaloids	Nicotinic acid alkaloids	Pyridine alkaloids	NCCc1ccccn1	[106.07, 91.05, 95.05, 96.05, 96.05]	6.77715e+06	5.3749e+06	4.85432e+06	4.95158e+06	4.19467e+06	0.184006	5.23052e+06
	M106T146	106.066	2.44	C7H10N2	4	Toluene-3,5-diamine	[M+H-NH3]+	0.9979	7951	108-71-4	Amino acids and Peptides+Shikimates and Phenylpropanoids	Small peptides	Aminoacids	Cc1cc(N)cc(N)c1	[106.07, 95.05, 107.07, 105.05, 107.05]	1.79344e+08	1.57975e+08	1.41885e+08	1.37231e+08	1.20502e+08	0.15132	1.47387e+08
	M107T357	107.086	5.96	C10H16O	4.1	.alpha.,.beta.-Thujone	[M+H-C2H6O]+	0.986	10931629	76231-76-0	Terpenoids	Monoterpenoids	Thujane monoterpenoids	CC1C(=O)C[C@]2(C(C)C)C[C@H]12	[91.05, 105.07, 107.09, 109.07, 119.06]	2.33232e+07	2.08003e+07	1.86744e+07	1.88978e+07	1.79451e+07	0.108941	1.99282e+07
	M108T78	108.045	1.3	C6H5NO	3.3	Picolinaldehyde	[M+H]+	0.8234	14273	1121-60-4	Alkaloids	Nicotinic acid alkaloids	Pyridine alkaloids	O=Cc1ccccn1	[108.04, 96.04, 124.04, 108.08, 93.06]	5.87267e+07	5.07618e+07	3.48805e+07	5.37588e+07	5.12422e+07	0.179597	4.9874e+07
	M108T1113	108.069	18.55	C7H7F3N2S	3.3	[2-Amino-4-(trifluoromethylthio)phenyl]amine	[M+H-CF3S]+	0.9663	45156951	370-46-7	Alkaloids			Nc1ccc(SC(F)(F)F)cc1N	[108.07, 107.06, 108.08, 93.06, 92.05]	1.39794e+07	1.39969e+07	1.45066e+07	1.36292e+07	1.17363e+07	0.0789686	1.35697e+07
	M109T213	109.029	3.55	C12H5Cl5O3	3.6	5-[(2,3,4,5,6-Pentachlorophenoxy)methyl]furfural	[M+H-C6HCl5O]+	0.9532	3252961	438220-93-0				O=Cc1ccc(COc2c(Cl)c(Cl)c(Cl)c(Cl)c2Cl)o1	[109.03, 109.07, 109.08, 110.06, 94.04]	2.66923e+07	2.4944e+07	2.38721e+07	2.47024e+07	2.40188e+07	0.0453212	2.48459e+07
	M109T146	109.03	2.43	C12H8BrClO3	3.9	5-[(4-Bromo-2-chlorophenoxy)methyl]furfural	[M+H-C6H4BrClO]+	0.997	4250163	438219-24-0	Polyketides	Cyclic polyketides	Furans	O=Cc1ccc(COc2ccc(Br)cc2Cl)o1	[109.03, 124.82]	2.25101e+08	2.10526e+08	2.23065e+08	2.3949e+08	2.46799e+08	0.0624692	2.28996e+08
	M109T260	109.065	4.33	C8H8O3	3.4	3,2-Cresotic acid	[M+H-CO2]+	0.9347	252023	603-80-5	Shikimates and Phenylpropanoids	Phenolic acids (C6-C1)	Simple phenolic acids	Cc1c(O)cccc1C(=O)O	[109.07, 94.04, 91.05, 107.05, 110.06]	2.60835e+07	2.30382e+07	2.55842e+07	2.41557e+07	2.54765e+07	0.05013	2.48676e+07
	M109T1104	109.076	18.4	C6H8N2	3.6	Phenylhydrazine	[M+H]+	0.98	7516	100-63-0	Alkaloids			NNc1ccccc1	[92.05, 109.08, 110.06, 108.07, 93.06]	4.11322e+07	3.49199e+07	3.62596e+07	3.08799e+07	3.07716e+07	0.123486	3.47926e+07
	M109T1114	109.077	18.57	C9H14N2	3.4	(2-Isopropylphenyl)hydrazine	[M+H-C3H6]+	0.9526	704593	58711-28-7				CC(C)c1ccccc1NN	[92.05, 109.08, 113.96, 110.06, 108.07]	3.34726e+07	4.73656e+07	3.86412e+07	3.21091e+07	3.53166e+07	0.163059	3.7381e+07
	M109T607	109.102	10.12	C8H16O2	3.4	2-(3-Methyloxan-4-yl)ethanol	[M+H-2H2O]+	0.8153	75411976	1797047-71-2	Terpenoids	Monoterpenoids	Iridoids monoterpenoids	CC1COCCC1CCO	[109.1, 110.06, 109.08, 109.07, 109.08]	1.70545e+07	1.88332e+07	1.83709e+07	1.51959e+07	1.6696e+07	0.0837307	1.72301e+07
	M109T463	109.102	7.71	C12H22O	3.3	1-(3,3-Dimethylnorbornan-2-yl)propan-1-ol	[M+H-C4H10O]+	0.9108	4462927	66062-79-1	Terpenoids	Monoterpenoids	Camphane monoterpenoids	CCC(O)C1C2CCC(C2)C1(C)C	[109.1, 110.06, 109.08, 107.09, 91.05]	3.6436e+07	3.35938e+07	3.25204e+07	3.19427e+07	3.07228e+07	0.0654052	3.30432e+07
	M109T310	109.102	5.17	C9H14O2	3.2	4-Oxo-2-nonenal	[M+H-CH2O2]+	0.9138	6445537	103560-62-9	Fatty acids	Fatty acyls	Fatty aldehydes	CCCCCC(=O)/C=C/C=O	[109.1, 110.06, 109.06, 109.08, 91.05]	2.11193e+07	1.93465e+07	1.87195e+07	1.64492e+07	1.65506e+07	0.107152	1.8437e+07
	M110T43	110.009	0.71													2.07762e+09	1.92136e+09	1.95759e+09	2.02629e+09	2.13508e+09	0.0429139	2.02359e+09
	M110T83	110.061	1.38	C6H7NO	4	2-Aminophenol	[M+H]+	0.9995	5801	95-55-6	Shikimates and Phenylpropanoids	Small peptides	Aminoacids	Nc1ccccc1O	[110.06, 92.05, 112.04, 111.04, 95.04]	7.91951e+07	5.64399e+07	6.66575e+07	5.39648e+07	4.89755e+07	0.196901	6.10466e+07
	M110T74	110.061	1.23	C13H11NO2	3.9	4-(2-Pyridinylmethoxy)benzaldehyde	[M+H-C7H4O]+	0.9994	759667	57748-41-1	Alkaloids	Nicotinic acid alkaloids	Pyridine alkaloids	O=Cc1ccc(OCc2ccccn2)cc1	[110.06, 92.05, 112.04, 111.04, 95.04]	1.62729e+08	1.31981e+08	1.3185e+08	1.23007e+08	1.2151e+08	0.124154	1.34215e+08
	M111T43_1	111.011	0.71													3.06458e+08	2.90559e+08	2.97509e+08	3.08097e+08	3.25975e+08	0.0436939	3.0572e+08
	M111T78	111.044	1.29													1.72846e+08	1.3581e+08	1.31165e+08	1.19496e+08	1.11704e+08	0.175844	1.34204e+08
	M111T293	111.044	4.89	C6H6O2	2.9	Hydroquinone	[M+H]+	0.8673	785	123-31-9	Shikimates and Phenylpropanoids			Oc1ccc(O)cc1	[111.04, 111.08, 93.07, 115.96, 112.04]	2.12426e+07	1.44356e+07	1.69712e+07	1.55495e+07	1.43166e+07	0.173111	1.65031e+07
	M111T136	111.044	2.27	C13H23NO6	3.1	Adipoyl-L-carnitine	[M+H-C7H17NO4]+	0.9602	91826562	102636-83-9	Fatty acids	Fatty esters	Fatty acyl carnitines	C[N+](C)(C)C[C@@H](CC(=O)[O-])OC(=O)CCCCC(=O)O	[111.04, 95.01, 112.04, 111.06]	1.05013e+08	8.64602e+07	8.42976e+07	7.90147e+07	7.21166e+07	0.143951	8.53805e+07
	M111T156	111.045	2.6	C7H6O3	3.3	2,6-Dihydroxybenzaldehyde	[M+H-CO]+	0.9995	10285801	387-46-2	Shikimates and Phenylpropanoids	Phenolic acids (C6-C1)	Shikimic acids and derivatives+Simple phenolic acids	O=Cc1c(O)cccc1O	[111.04, 111.06, 112.05, 93.03, 104.82]	7.83824e+07	6.80161e+07	6.98591e+07	6.51842e+07	6.45734e+07	0.0803531	6.9203e+07
	M111T203	111.081	3.38	C11H18O	3.9	Dihydrojasmone	[M+H-C4H8]+	0.8281	62378	1128-08-1				CCCCCC1=C(C)CCC1=O	[111.08, 91.05, 93.07, 111.04, 95.05]	2.30818e+07	1.93581e+07	1.89966e+07	2.17822e+07	1.93032e+07	0.08895	2.05044e+07
	M112T43	112.007	0.71													2.81022e+08	2.53908e+08	2.666e+08	2.75621e+08	2.92374e+08	0.0531565	2.73905e+08
	M112T109	112.04	1.81	C5H5NO2	3.6	2,3-dihydroxypyridine	[M+H]+	0.9874	28115	16867-04-2	Alkaloids	Nicotinic acid alkaloids	Pyridine alkaloids	Oc1cccnc1O	[112.04, 121.08, 113.02, 96.04, 112.09]	6.58393e+07	6.18904e+07	5.47822e+07	5.34161e+07	5.10762e+07	0.108132	5.74009e+07
	M112T287	112.076	4.78	C6H9NO	3.1	2-Furanethylamine	[M+H]+	0.946	1132863	1121-46-6				NCCc1ccco1	[112.08, 95.05, 94.07, 112.04, 113.02]	4.60093e+07	3.79768e+07	4.01297e+07	3.59584e+07	3.44535e+07	0.115901	3.89056e+07
	M112T56_2	112.087	0.93													1.23589e+08	1.01965e+08	1.23894e+08	1.21937e+08	1.19392e+08	0.0780783	1.18155e+08
	M112T84	112.087	1.41	C12H12Cl2N4O	3.5	N-(3,4-Dichlorophenyl)-N'-[2-(1H-imidazol-4-yl)ethyl]urea	[M+H-C7H3Cl2NO]+	0.8215	3556281	401606-41-5	Alkaloids	Histidine alkaloids	Imidazole alkaloids	O=C(NCCc1cnc[nH]1)Nc1ccc(Cl)c(Cl)c1	[112.09, 96.04, 95.06, 112.04, 96.06]	6.67496e+08	5.44025e+08	5.17976e+08	4.95459e+08	4.78665e+08	0.138702	5.40724e+08
	M112T61_2	112.087	1.02													1.35114e+08	1.37236e+08	1.22058e+08	1.46611e+08	1.35678e+08	0.0647515	1.35339e+08
	M112T125	112.087	2.09	C12H20N4O	3.9	N-Cyclohexyl-N'-[2-(1H-imidazol-4-yl)ethyl]urea	[M+H-C7H11NO]+	0.9969	4122412	501003-90-3	Alkaloids			O=C(NCCc1cnc[nH]1)NC1CCCCC1	[112.09, 95.06, 112.04, 97.06, 113.02]	3.6702e+07	3.01553e+07	2.99114e+07	2.96247e+07	2.95569e+07	0.099086	3.11901e+07
	M113T103	113.024	1.71	C5H4O3	3.7	2-Furoic acid	[M+H]+	0.999	6919	88-14-2				O=C(O)c1ccco1	[113.02, 95.01, 113.04, 113.03, 96.01]	5.8475e+07	5.93916e+07	4.83235e+07	4.7299e+07	5.03131e+07	0.108934	5.27604e+07
	M113T128	113.06	2.13	C6H10O3	3.7	4-Methyl-2-oxovaleric acid	[M+H-H2O]+	0.8649	70	816-66-0	Fatty acids	Fatty Acids and Conjugates	Oxo fatty acids	CC(C)CC(=O)C(=O)O	[113.02, 113.03, 96.01, 113.06, 113.08]	3.37765e+07	3.20081e+07	3.07375e+07	2.73882e+07	2.86293e+07	0.0839685	3.05079e+07
	M113T184_2	113.06	3.07	C6H8O2	3.7	Sorbic acid	[M+H]+	0.8399	643460	110-44-1	Fatty acids	Fatty Acids and Conjugates	Unsaturated fatty acids	C/C=C/C=C/C(=O)O	[113.06, 95.05, 95.01, 113.02, 114.09]	3.4763e+07	3.06131e+07	3.12794e+07	2.93608e+07	2.82372e+07	0.0803785	3.08507e+07
	M114T919	114.092	15.31	C6H12FNO	2.1	4-Piperidinemethanol, 4-fluoro-	[M+H-HF]+	0.9916	55300414	949100-11-2	Alkaloids			OCC1(F)CCNCC1	[114.09, 96.08, 97.07, 114.13, 114.01]	2.09234e+07	1.80782e+07	1.64339e+07	1.29204e+07	1.42833e+07	0.190817	1.65278e+07
	M114T186	114.092	3.09	C6H11NO	3.6	3,3-Dimethyl-2-pyrrolidone	[M+H]+	0.9991	5114908	4831-43-0	Alkaloids			CC1(C)CCNC1=O	[114.09, 115.04, 115.1, 96.08, 115.05]	2.96375e+07	2.4415e+07	2.64159e+07	2.46398e+07	2.05852e+07	0.130996	2.51387e+07
	M114T83_2	114.103	1.39	C5H11N3	2.9	Pyrrolidine-1-carboxamidine	[M+H]+	0.8963	2794597	13932-58-6	Alkaloids	Lysine alkaloids	Piperidine alkaloids	N=C(N)N1CCCC1	[114.1, 97.08, 114.09, 114.04, 97.01]	3.55868e+07	2.84417e+07	2.87673e+07	2.66965e+07	2.59466e+07	0.131296	2.90878e+07
	M115T129	115.039	2.15	C5H6O3	3.2	Methyl tetronate	[M+H]+	0.9923	643477	69556-70-3	Polyketides	Cyclic polyketides	2-pyrone derivatives	COC1=CC(=O)OC1	[115.04, 115.05, 115.03, 97.03, 116.07]	1.17684e+08	1.11564e+08	1.05909e+08	1.04154e+08	9.12131e+07	0.0929992	1.06105e+08
	M115T432	115.039	7.21	C5H10O5	2.5	D-Xylulose	[M+H-2H2O]+	0.9223	5289590	551-84-8	Carbohydrates	Saccharides	Monosaccharides	O=C(CO)[C@@H](O)[C@H](O)CO	[115.05, 115.04, 97.03, 115.1, 102.5]	1.01723e+07	9.5259e+06	9.04675e+06	9.97907e+06	9.60629e+06	0.0451235	9.66605e+06
	M115T743	115.055	12.38	C12H7F3O3	3.2	5-[3-(Trifluoromethoxy)phenyl]furfural	[M+H-C3HF3O3]+	0.9997	737183	306935-96-6	Shikimates and Phenylpropanoids			O=Cc1ccc(-c2cccc(OC(F)(F)F)c2)o1	[115.05, 115.04, 116.06, 114.05, 91.67]	9.40498e+06	8.53281e+06	8.73e+06	7.97095e+06	8.42549e+06	0.0607406	8.61284e+06
	M115T477	115.076	7.94	C6H10O2	2.1	(Z)-2-Ethylbut-2-enoic acid	[M+H]+	0.9992	6285023	34452-15-8	Fatty acids	Fatty Acids and Conjugates	Branched fatty acids	C/C=C(/CC)C(=O)O	[115.05, 115.04]	7.20992e+06	6.5514e+06	7.60226e+06	7.73067e+06	8.0094e+06	0.076103	7.42073e+06
	M116T770	116.053	12.83													1.49297e+08	1.44916e+08	1.4509e+08	1.40308e+08	1.4114e+08	0.0249604	1.4415e+08
	M116T881	116.053	14.69	C11H15N3O2S	3.1	N,N-Diethyl-N'-(4-nitrophenyl)thiourea	[M+H-C6H6N2O2]+	0.8134	2908593	24718-72-7				CCN(CC)C(S)=Nc1ccc([N+](=O)[O-])cc1	[116.07, 116.14, 120.14]	4.93907e+07	5.33562e+07	5.44707e+07	5.68233e+07	5.41417e+07	0.0503843	5.36365e+07
	M116T113	116.071	1.88												[116.07, 122.91, 131.29]	2.53643e+08	2.07315e+08	2.16004e+08	2.19767e+08	2.01598e+08	0.0923716	2.19665e+08
	M116T57	116.071	0.95	C5H10N2O3	3.1	.beta.-Alanine, N-methyl-N-nitroso-, methyl ester	[M+H-HNO]+	0.9956	5057708	383417-47-8	Fatty acids	Fatty esters	Wax monoesters	COC(=O)CCN(C)N=O	[116.07, 105.78]	3.07665e+09	2.67541e+09	2.55314e+09	2.50525e+09	2.36532e+09	0.102699	2.63515e+09
	M116T70	116.071	1.17												[116.07, 105.48, 97.07]	5.8771e+08	4.69494e+08	4.79553e+08	4.87222e+08	4.33456e+08	0.117194	4.91487e+08
	M116T123	116.071	2.06	C5H9NO2	3.2	2-Amino-2-cyclopropylacetic acid	[M+H]+	0.901	4112250	15785-26-9	Amino acids and Peptides	Small peptides	Aminoacids	NC(C(=O)O)C1CC1	[116.07, 116.04, 110.8, 93.18, 93.09]	1.48957e+08	1.56771e+08	1.45019e+08	1.06178e+08	1.33554e+08	0.142733	1.38096e+08
	M116T300	116.107	4.99	C6H13NO	3	Methyl(oxolan-2-ylmethyl)amine	[M+H]+	0.9753	98090	2439-57-8	Alkaloids			CNCC1CCCO1	[116.11, 116.07, 115.05, 100.98, 112.49]	1.17795e+07	1.0633e+07	1.15e+07	1.06962e+07	1.05434e+07	0.0514533	1.10304e+07
	M118T61	118.087	1.02												[118.09, 119.09, 103.02, 121.6]	3.13691e+09	2.24349e+09	2.80481e+09	2.57123e+09	2.09669e+09	0.163564	2.57062e+09
	M118T55	118.087	0.91	C5H11NO2	1.6	Betaine	[M+H]+	0.9996	247	107-43-7	Amino acids and Peptides	Small peptides	Aminoacids	C[N+](C)(C)CC(=O)[O-]	[118.09, 119.09, 103.02, 121.6]	4.37652e+09	3.55135e+09	3.54771e+09	3.33684e+09	3.0434e+09	0.138814	3.57116e+09
	M118T118	118.087	1.97												[118.09, 91.05, 102.06, 127.22, 138.51]	1.73335e+08	1.34302e+08	1.62617e+08	1.07111e+08	1.44519e+08	0.178665	1.44377e+08
	M119T164	119.049	2.73	C11H13NO	3	N-Cyclopropyl-2-methylbenzamide	[M+H-C3H7N]+	0.9984	4226845	574718-63-1				Cc1ccccc1C(=O)NC1CC1	[91.05, 119.05, 109.07, 119.09, 103.05]	1.12308e+07	1.00551e+07	1.04929e+07	9.236e+06	1.01292e+07	0.070828	1.02288e+07
	M119T722	119.086	12.03	C16H26O3	2.3	Tetranor-12(S)-HETE	[M+H-C7H16O3]+	0.9911	15730832	121842-79-3	Fatty acids	Fatty Acids and Conjugates	Hydroxy fatty acids+Unsaturated fatty acids	CCCCC/C=C\C[C@H](O)/C=C/C=C\CCC(=O)O	[91.05, 119.09, 104.06, 117.07, 103.05]	6.01984e+07	5.23394e+07	4.6601e+07	4.19643e+07	4.19354e+07	0.159672	4.86077e+07
	M120T261	120.045	4.34	C10H14N2O4S	1.3	2-(Isopropylsulfamoylamino)benzoic acid	[M+H-C3H9NO3S]+	0.9983	170111	38758-15-5	Alkaloids	Pseudoalkaloids	Phenylalanine-derived alkaloids	CC(C)NS(=O)(=O)Nc1ccccc1C(=O)O	[120.04, 92.05, 120.08, 110.06, 91.05]	8.34321e+06	6.79378e+06	6.09604e+06	6.54707e+06	5.86167e+06	0.144783	6.72835e+06
	M120T139	120.081	2.31	C18H20N2O4	1.8	Phe-Tyr	[M+H-C10H11NO4]+	0.9979	515709	17355-18-9	Amino acids and Peptides	Small peptides	Dipeptides	N[C@@H](Cc1ccccc1)C(=O)N[C@@H](Cc1ccc(O)cc1)C(=O)O	[103.05, 120.08, 91.05, 93.07, 95.05]	1.32803e+09	1.14719e+09	1.04403e+09	9.17123e+08	8.89693e+08	0.168574	1.06521e+09
	M121T454	121.065	7.56	C15H15FN2O2	2	N-(4-Fluorophenyl)-N'-(4-methoxybenzyl)urea	[M+H-C7H7FN2O]+	0.9587	894670	693832-02-9				COc1ccc(CNC(=O)Nc2ccc(F)cc2)cc1	[91.05, 93.07, 95.05, 121.07, 105.05]	1.89581e+08	1.73617e+08	1.73554e+08	1.51654e+08	1.51902e+08	0.0966093	1.68062e+08
	M121T601	121.065	10.02	C8H11NO	2	Tyramine	[M+H-NH3]+	0.9731	5610	51-67-2	Alkaloids	Tyrosine alkaloids	Phenylethylamines	NCCc1ccc(O)cc1	[103.05, 91.05, 121.07, 93.07, 95.05]	6.06864e+07	5.65263e+07	5.8345e+07	5.97389e+07	5.92764e+07	0.0268085	5.89146e+07
	M121T411	121.065	6.85												[91.05, 103.05, 121.07, 95.05, 93.07]	1.43267e+07	1.18754e+07	1.28794e+07	1.19335e+07	1.27969e+07	0.0777242	1.27624e+07
	M121T146	121.065	2.44	C12H16O3	2.2	Thymoxyacetic acid	[M+H-C4H8O2]+	0.9342	220116	5333-40-4	Terpenoids	Monoterpenoids	Menthane monoterpenoids	Cc1ccc(C(C)C)c(OCC(=O)O)c1	[91.05, 121.07, 93.07, 95.05, 103.05]	3.41542e+07	3.068e+07	3.07292e+07	2.96757e+07	2.85068e+07	0.0685648	3.07492e+07
	M121T395	121.102	6.59	C11H18O	2.6	(1R,5S)-2,6-Dimethyl-8-methylene-3-oxabicyclo[3.3.1]nonane	[M+H-C2H6O]+	0.7892	42648527	1933736-31-2	Terpenoids	Monoterpenoids		C=C1CC(C)[C@@H]2COC(C)[C@@H]1C2	[91.05, 105.07, 93.07, 103.05, 95.05]	8.05928e+06	8.00744e+06	7.42336e+06	7.32151e+06	6.83868e+06	0.0677435	7.53005e+06
	M121T385	121.102	6.42	C15H26O	2.8	Cedrol	[M+H-C6H14O]+	0.8286	65575	77-53-2	Terpenoids	Sesquiterpenoids	Cedrane and Isocedrane sesquiterpenoids	C[C@@H]1CC[C@H]2C(C)(C)[C@H]3C[C@]21CC[C@@]3(C)O	[91.05, 105.07, 93.07, 95.05, 103.05]	1.70447e+07	1.55108e+07	1.46441e+07	1.51197e+07	1.47582e+07	0.0630425	1.54155e+07
	M122T217	122.06	3.62	C9H10ClNO4S	2.9	5-Acetylamino-2-methoxybenzenesulfonyl chloride	[M+H-C2H3ClO3S]+	0.9918	79866	5804-73-9	Alkaloids+Shikimates and Phenylpropanoids			COc1ccc(NC(C)=O)cc1S(=O)(=O)Cl	[122.06, 92.05, 94.07, 104.05, 96.05]	2.9202e+07	2.60584e+07	3.28739e+07	2.52671e+07	2.38118e+07	0.131922	2.74426e+07
	M122T161	122.097	2.68	C15H15ClN2O	3.4	N-(3-Chlorophenyl)-N'-(2-phenylethyl)urea	[M+H-C7H4ClNO]+	0.9216	791966	197512-58-6				O=C(NCCc1ccccc1)Nc1cccc(Cl)c1	[105.07, 112.04, 122.1, 122.06, 95.05]	1.73245e+07	1.42899e+07	1.31832e+07	1.27629e+07	1.20493e+07	0.148551	1.3922e+07
	M123T264	123.044	4.39	C14H11NO3	2.2	4-Formylphenyl phenylcarbamate	[M+H-C7H5NO]+	0.9875	37621	37076-88-3	Shikimates and Phenylpropanoids			O=Cc1ccc(OC(=O)Nc2ccccc2)cc1	[95.05, 123.04, 105.04, 123.06, 123.08]	2.31116e+07	1.90274e+07	2.03824e+07	2.12515e+07	2.19756e+07	0.073379	2.11497e+07
	M123T164	123.045	2.73	C12H16O2	2.5	4-Caproylphenol	[M+H-C5H10]+	0.9546	345110	2589-72-2	Shikimates and Phenylpropanoids			CCCCCC(=O)c1ccc(O)cc1	[123.04, 95.05, 112.04, 124.04, 123.06]	7.51456e+07	6.25646e+07	6.13242e+07	5.72997e+07	5.6003e+07	0.121534	6.24674e+07
	M123T74	123.056	1.23	C6H6N2O	2.4	Picolinamide	[M+H]+	0.9933	15070	1452-77-3	Alkaloids	Nicotinic acid alkaloids	Pyridine alkaloids	NC(=O)c1ccccn1	[123.06, 124.04, 96.04, 123.09, 106.03]	1.32923e+08	1.12254e+08	1.03967e+08	1.04732e+08	9.93052e+07	0.120171	1.10636e+08
	M123T1104	123.056	18.4	C6H11N2O6P	2.7	D-erythro-Imidazolylglycerol phosphate	[M+H-H5PO5]+	0.9717	4150434	36244-87-8	Alkaloids			O=P(O)(O)OCC(O)C(O)C1C=NC=N1	[95.06, 123.06, 96.04, 123.09, 124.09]	1.22969e+07	1.66409e+07	1.1837e+07	1.25847e+07	1.13605e+07	0.163644	1.2944e+07
	M123T152_2	123.081	2.54	C12H18O	2.8	1,4a-Dimethyl-4,4a,5,6,7,8-hexahydro-2(3H)-naphthalenone	[M+H-C4H8]+	0.7372	277093	878-55-7	Terpenoids	Sesquiterpenoids	Eudesmane sesquiterpenoids+Noreudesmane sesquiterpenoids	CC1=C2CCCCC2(C)CCC1=O	[123.08, 95.09, 108.06, 107.05, 112.04]	3.27027e+07	2.88877e+07	2.94157e+07	4.05221e+07	2.75126e+07	0.164442	3.18082e+07
	M123T664	123.117	11.07	C19H24O3	1.9	Prallethrin	[M+H-C10H10O3]+	0.7757	9839306	23031-36-9	Terpenoids	Monoterpenoids	Irregular monoterpenoids	C#CCC1=C(C)C(OC(=O)C2C(C=C(C)C)C2(C)C)CC1=O	[123.12, 95.09, 98.72]	1.50657e+08	1.57979e+08	1.37831e+08	1.3723e+08	1.46372e+08	0.0601903	1.46014e+08
	M124T60	124.039	1												[124.04, 96.04, 124.07, 106.03, 125.04]	1.72076e+08	1.51408e+08	1.45252e+08	1.48273e+08	1.31475e+08	0.0978115	1.49697e+08
	M124T74_1	124.04	1.23	C6H5NO2	2.4	Isonicotinic acid	[M+H]+	0.9936	5922	55-22-1	Alkaloids	Nicotinic acid alkaloids	Pyridine alkaloids	O=C(O)c1ccncc1	[124.04, 96.04, 124.08, 124.06, 106.03]	2.25197e+08	1.91869e+08	1.93673e+08	1.84297e+08	1.73452e+08	0.0997684	1.93698e+08
	M124T141	124.076	2.35	C7H11NO2	2.2	Arecaidine	[M+H-H2O]+	0.987	10355	499-04-7	Alkaloids			CN1CCC=C(C(=O)O)C1	[124.08, 124.04, 112.04, 96.08, 96.04]	1.73503e+07	1.41347e+07	1.36652e+07	1.32384e+07	1.29924e+07	0.124166	1.42762e+07
	M124T914	124.087	15.23	C6H9N3	2.5	4-Cyclopropyl-1H-imidazol-2-amine	[M+H]+	0.9941	53406518	1141669-79-5	Alkaloids	Pseudoalkaloids		Nc1ncc(C2CC2)[nH]1	[124.09, 124.08, 124.04, 107.06, 96.04]	3.65116e+07	2.82237e+07	2.9096e+07	2.77316e+07	2.81814e+07	0.123604	2.99488e+07
	M124T945	124.087	15.74	C14H17N5O	2.4	N-(4,6-Dimethyl-2-pyrimidinyl)-N'-(4-methoxyphenyl)guanidine	[M+H-C8H8N2O]+	0.9967	2863738	34747-52-9	Alkaloids	Nicotinic acid alkaloids	Pyridine alkaloids	COc1ccc(NC(N)=Nc2nc(C)cc(C)n2)cc1	[124.09, 107.06, 124.04, 124.08, 96.04]	2.55474e+08	2.4182e+08	2.41106e+08	2.39119e+08	2.22952e+08	0.0481841	2.40094e+08
	M125T114	125.024	1.91	C6H10O6	2.2	D-Mannono-1,4-lactone	[M+H-3H2O]+	0.9778	1774581	26301-79-1	Carbohydrates			O=C1O[C@H]([C@H](O)CO)[C@H](O)[C@@H]1O	[97.03, 125.02, 126.06, 125.04, 125.11]	4.06531e+07	2.9603e+07	3.24858e+07	3.11921e+07	3.62343e+07	0.130381	3.40337e+07
	M125T205	125.06	3.42	C16H14O7	2.1	3-O-Demethylsulochrin	[M+H-C9H6O5]+	0.9395	24039290	57459-06-0	Polyketides	Aromatic polyketides	Benzophenones	COC(=O)c1cc(O)cc(O)c1C(=O)c1c(O)cc(C)cc1O	[110.04, 125.06, 107.05, 95.05, 108.04]	1.29415e+07	1.00357e+07	8.7459e+06	9.95267e+06	1.15604e+07	0.15267	1.06472e+07
	M125T134	125.071	2.23	C6H8N2O	2.9	2-Amino-4-methoxypyridine	[M+H]+	0.7475	10898715	10201-73-7	Alkaloids	Nicotinic acid alkaloids	Pyridine alkaloids	COc1ccnc(N)c1	[126.06, 108.04, 97.03, 125.07, 107.06]	4.84257e+07	4.16664e+07	3.83418e+07	3.81967e+07	3.48017e+07	0.128011	4.02865e+07
	M125T145	125.071	2.41	C7H8F2N2O	2.3	[6-(Difluoromethoxy)-3-pyridyl]methylamine	[M+H-CF2]+	0.8692	69007380	1198103-43-3	Alkaloids	Nicotinic acid alkaloids	Pyridine alkaloids	NCc1ccc(OC(F)F)nc1	[125.07, 96.07, 95.06, 126.06, 98.06]	5.39393e+07	4.69617e+07	4.43182e+07	4.49939e+07	4.45233e+07	0.0861892	4.69473e+07
	M126T43	125.987	0.72													4.8472e+08	4.30753e+08	4.12349e+08	4.02569e+08	4.05333e+08	0.07962	4.27145e+08
	M126T60	126.055	0.99	C6H7NO2	1.8	6-(Hydroxymethyl)pyridin-3-ol	[M+H]+	0.9905	419490	40222-77-3	Alkaloids	Nicotinic acid alkaloids	Pyridine alkaloids	OCc1ccc(O)cn1	[108.04, 126.06, 127.04, 126.07, 126.09]	4.08954e+08	3.90047e+08	3.03693e+08	3.60642e+08	3.18013e+08	0.126802	3.5627e+08
	M126T78	126.055	1.29												[126.06, 127.04, 108.04, 109.03, 98.06]	1.39075e+08	1.06379e+08	1.16166e+08	9.66723e+07	1.24815e+08	0.140531	1.16621e+08
	M126T145	126.055	2.41	C7H10N2O3S	1.9	3-Amino-4-hydroxy-N-methylbenzenesulfonamide	[M+H-CH3NOS]+	0.984	66456	80-23-9	Alkaloids			CNS(=O)(=O)c1ccc(O)c(N)c1	[109.03, 127.04, 126.06, 98.06, 108.04]	5.01477e+07	4.64705e+07	4.2002e+07	4.12646e+07	4.1353e+07	0.0890284	4.42475e+07
	M127T177	127.039	2.95													8.14494e+08	7.09512e+08	6.95425e+08	6.62772e+08	6.59854e+08	0.0888981	7.08411e+08
	M127T128	127.04	2.14													3.71668e+08	3.17854e+08	3.30324e+08	3.11362e+08	3.23398e+08	0.0719977	3.30921e+08
	M127T165	127.04	2.75													2.29226e+08	2.32387e+08	2.45176e+08	2.39634e+08	2.13069e+08	0.0527282	2.31898e+08
	M128T43	128.019	0.71													1.53403e+09	1.32841e+09	1.24176e+09	1.1707e+09	1.15692e+09	0.119949	1.28636e+09
	M128T743	128.062	12.38	C11H12O	1.4	2-Methyl-4-phenyl-3-butyn-2-ol	[M+H-CH5O]+	0.9928	288327	1719-19-3	Alkaloids			CC(C)(O)C#Cc1ccccc1	[128.06, 102.05, 127.05, 129.07, 145.06]	1.10942e+07	1.02725e+07	9.9858e+06	9.57054e+06	9.99852e+06	0.0556799	1.01843e+07
	M128T87	128.071	1.45	C6H9NO2	1.8	3-Methylglutarimide	[M+H]+	0.965	95858	25077-26-3	Alkaloids	Lysine alkaloids	Piperidine alkaloids	CC1CC(=O)NC(=O)C1	[128.07, 100.08, 128.04, 113.05, 111.04]	1.07654e+08	8.31994e+07	8.26803e+07	7.46545e+07	7.09228e+07	0.170821	8.38222e+07
	M129T43_2	129.022	0.71													2.23004e+08	2.0294e+08	1.81662e+08	1.73558e+08	1.69118e+08	0.118609	1.90056e+08
	M129T1142	129.054	19.04													1.06525e+08	1.05234e+08	1.11255e+08	1.07009e+08	1.00119e+08	0.0377507	1.06028e+08
	M129T139	129.055	2.31	C7H12O6	1.7	(-)-Quinic acid	[M+H-CH4O3]+	0.862		77-95-2					[129.06, 111.04, 130.07, 129.04, 142.59]	5.47384e+07	4.45284e+07	4.27964e+07	3.92986e+07	4.23042e+07	0.131937	4.47332e+07
	M129T186	129.055	3.09	C6H10O4	1.8	Monomethyl glutarate	[M+H-H2O]+	0.9555	73917	1501-27-5	Fatty acids	Fatty Acids and Conjugates	Dicarboxylic acids	COC(=O)CCCC(=O)O	[129.06, 101.06, 136.62]	2.99427e+08	2.60098e+08	2.6135e+08	2.55229e+08	2.40136e+08	0.0832441	2.63248e+08
	M129T743	129.07	12.38	C11H14BrN	1.6	4-(2-Bromophenyl)piperidine	[M+H-CH6BrN]+	0.9602	20364559	82212-00-8	Alkaloids			Brc1ccccc1C1CCNCC1	[128.06, 129.07, 145.06, 127.05, 130.06]	1.75772e+07	1.63619e+07	1.74176e+07	1.64339e+07	1.65388e+07	0.0345485	1.68659e+07
	M130T43_2	130.017	0.71													2.23897e+08	1.89715e+08	1.77898e+08	1.72383e+08	1.69275e+08	0.119174	1.86634e+08
	M130T111	130.05	1.85													3.02402e+08	2.83153e+08	2.70885e+08	2.72978e+08	2.96386e+08	0.0489547	2.85161e+08
	M130T76	130.05	1.27	C5H9NO4	1.5	O-Acetyl-L-serine	[M+H-H2O]+	0.967	189	5147-00-2	Amino acids and Peptides	Small peptides	Aminoacids	CC(=O)OCC(N)C(=O)O	[130.05, 141.34]	1.80424e+09	1.47549e+09	1.20547e+09	1.60448e+09	1.27462e+09	0.165594	1.47286e+09
	M130T59	130.05	0.98													1.90345e+09	1.83011e+09	1.59219e+09	1.90451e+09	1.62767e+09	0.0853136	1.77159e+09
	M130T1111	130.05	18.51												[130.07, 103.05, 98.98, 130.09]	1.18304e+08	1.33787e+08	9.09332e+07	1.47478e+08	1.3983e+08	0.177465	1.26066e+08
	M130T810_1	130.085	13.49	C6H11NO2	0.9	N-Methyl-L-proline	[M+H]+	0.9763	557	475-11-6	Alkaloids	Ornithine alkaloids	Pyrrolidine alkaloids	CN1CCCC1C(=O)O	[130.07, 103.05, 138.8]	5.56037e+07	5.71542e+07	6.25866e+07	6.53404e+07	6.5179e+07	0.0742767	6.11728e+07
	M130T61_1	130.086	1.02	C6H11NO2	1.8	(1S,3R)-3-aminocyclopentanecarboxylic acid	[M+H]+	0.953	1502034	71830-07-4	Amino acids and Peptides	Small peptides	Aminoacids	N[C@@H]1CC[C@H](C(=O)O)C1	[130.09, 130.05, 112.09, 130.1, 130.06]	1.19726e+09	1.00358e+09	9.81859e+08	1.02011e+09	9.20847e+08	0.101021	1.02473e+09
	M130T56	130.087	0.94												[130.09, 130.05, 112.09, 130.1, 130.06]	1.0352e+09	9.28168e+08	8.98904e+08	8.25464e+08	8.39739e+08	0.0925783	9.05494e+08
	M130T1081	130.159	18.02													4.14117e+08	3.94599e+08	4.03957e+08	4.21574e+08	3.75559e+08	0.0446362	4.01961e+08
	M130T944_2	130.16	15.74													5.24226e+08	5.25451e+08	5.36446e+08	7.23789e+08	5.09523e+08	0.159428	5.63887e+08
	M131T408	131.049	6.8	C15H12ClNO	1.3	Cinnamanilide, 2'-chloro-	[M+H-C6H6ClN]+	0.9986	765318	73108-79-9	Shikimates and Phenylpropanoids	Flavonoids	Chalcones	O=C(/C=C/c1ccccc1)Nc1ccccc1Cl	[103.05, 131.05, 95.05, 105.04, 102.05]	5.81297e+07	5.28805e+07	5.22461e+07	5.1738e+07	5.08461e+07	0.0540123	5.31681e+07
	M131T454	131.049	7.56	C18H15NO4S	1.5	2-[(2-Nitrophenyl)thio]-5-phenyl-1,3-cyclohexanedione	[M+H-C9H9NO3S]+	0.9834	900001	39853-54-8	Shikimates and Phenylpropanoids			O=C1CC(c2ccccc2)CC(=O)C1Sc1ccccc1[N+](=O)[O-]	[103.05, 131.05, 95.05, 102.05, 105.05]	2.72306e+07	2.40183e+07	2.00532e+07	2.03981e+07	1.78511e+07	0.169182	2.19103e+07
	M131T137	131.049	2.29	C9H10O3	1.6	Tropic acid	[M+H-2H2O]+	0.999	10726	552-63-6	Shikimates and Phenylpropanoids			O=C(O)C(CO)c1ccccc1	[103.05, 95.05, 102.05, 131.05, 105.05]	8.41005e+07	7.09217e+07	6.89838e+07	6.02797e+07	6.15151e+07	0.137867	6.91602e+07
	M131T125	131.049	2.09	C10H7IO2	1.9	3-Iodo-4-(2-propynyloxy)benzaldehyde	[M+H-CHIO]+	0.996	3419357	812642-63-0				C#CCOc1ccc(C=O)cc1I	[131.05, 103.05, 95.05, 102.05, 105.05]	7.81641e+07	6.35275e+07	6.49957e+07	6.39775e+07	5.95069e+07	0.107438	6.60343e+07
	M131T275	131.049	4.59	C18H19NO2	1.5	N-[2-(4-Methoxyphenyl)ethyl]-3-phenylacrylamide	[M+H-C9H13NO]+	0.9989	768471	349433-34-7	Amino acids and Peptides+Shikimates and Phenylpropanoids	Phenylpropanoids (C6-C3)	Cinnamic acid amides	COc1ccc(CCNC(=O)/C=C/c2ccccc2)cc1	[103.05, 131.05, 95.05, 102.05, 91.05]	3.62494e+07	3.56752e+07	3.46484e+07	3.35946e+07	3.16503e+07	0.0530858	3.43635e+07
	M131T470	131.049	7.84	C11H13NO2	1.9	(Z)-N-(2-Hydroxyethyl)-3-phenylacrylamide	[M+H-C2H7NO]+	0.996	1714742	6961-46-2	Amino acids and Peptides+Shikimates and Phenylpropanoids	Phenylpropanoids (C6-C3)	Cinnamic acid amides	O=C(/C=C\c1ccccc1)NCCO	[103.05, 95.05, 131.05, 105.05, 102.05]	2.96857e+07	2.04845e+07	2.27498e+07	2.26921e+07	2.77622e+07	0.156746	2.46748e+07
	M132T61	132.102	1.01													4.41012e+08	4.36582e+08	3.54357e+08	3.30282e+08	3.4268e+08	0.140379	3.80983e+08
	M133T62	133.061	1.03													1.37008e+08	1.14361e+08	1.20816e+08	1.16731e+08	1.14395e+08	0.0788024	1.20662e+08
	M133T260	133.065	4.33	C9H12O3	0.8	1-(4-Hydroxyphenyl)propane-1,2-diol	[M+H-2H2O]+	0.9208	75411975	22805-45-4	Shikimates and Phenylpropanoids	Phenylpropanoids (C6-C3)	Cinnamic acids and derivatives	CC(O)C(O)c1ccc(O)cc1	[105.07, 103.05, 133.07, 95.05, 91.05]	4.19835e+07	2.83478e+07	3.06201e+07	2.88629e+07	2.70931e+07	0.193124	3.13815e+07
	M133T344_1	133.065	5.73	C11H14O2	1.1	Ethyl hydrocinnamate	[M+H-C2H6O]+	0.767	16237	2021-28-5	Fatty acids	Fatty esters	Wax monoesters	CCOC(=O)CCc1ccccc1	[105.07, 133.1, 91.05, 103.05, 117.07]	6.81679e+07	5.26117e+07	5.1024e+07	4.5051e+07	4.13893e+07	0.199101	5.16488e+07
	M133T318	133.101	5.29												[105.07, 133.1, 91.05, 133.06, 103.05]	2.93105e+07	2.67089e+07	2.84165e+07	2.62715e+07	2.62322e+07	0.0509786	2.73879e+07
	M133T541	133.101	9.02	C10H18O3	1.2	Royal jelly acid	[M+H-3H2O]+	0.9842	5312738	14113-05-4	Fatty acids	Fatty Acids and Conjugates	Hydroxy fatty acids	O=C(O)/C=C/CCCCCCCO	[105.07, 133.1, 91.05, 103.05, 91.06]	9.80672e+06	9.98052e+06	8.65039e+06	9.76302e+06	9.87063e+06	0.0566866	9.61426e+06
	M133T400	133.101	6.67	C15H22O2	0.7	Polygodial	[M+H-C5H10O2]+	0.9732	72503	6754-20-7	Terpenoids	Sesquiterpenoids	Drimane sesquiterpenoids	CC1(C)CCC[C@@]2(C)[C@H]1CC=C(C=O)[C@@H]2C=O	[105.07, 133.1, 91.05, 103.05, 133.07]	1.36313e+07	1.24439e+07	1.29658e+07	1.20586e+07	1.2595e+07	0.046746	1.27389e+07
	M133T293	133.101	4.89	C11H12O2	0.4	7-Methylindane-4-carboxylic acid	[M+H-CO2]+	0.9422	116993	71042-74-5	Terpenoids			Cc1ccc(C(=O)O)c2c1CCC2	[105.07, 134.06, 106.07, 133.1, 91.05]	1.11412e+07	1.00589e+07	1.03887e+07	9.70636e+06	8.59133e+06	0.094088	9.97731e+06
	M133T344_2	133.102	5.73	C13H20O	1.1	4-(2,4,6-Trimethyl-3-cyclohexen-1-yl)-3-buten-2-one	[M+H-C3H8O]+	0.9707	6285057	67801-38-1	Terpenoids			CC(=O)/C=C/C1C(C)C=C(C)CC1C	[105.07, 133.1, 91.05, 103.05, 115.05]	5.6562e+07	5.29043e+07	5.71528e+07	5.3846e+07	5.30436e+07	0.0367682	5.47018e+07
	M133T85	133.106	1.42													2.79559e+08	2.40369e+08	2.38654e+08	2.24266e+08	2.3033e+08	0.0891886	2.42636e+08
	M134T146	134.06	2.44	C8H7NO	1.3	Oxindol	[M+H]+	0.9966	65531	59-48-3	Alkaloids	Tryptophan alkaloids	Simple indole alkaloids	Oc1cc2ccccc2[nH]1	[106.07, 134.06, 107.07, 134.1, 147.5]	5.56153e+08	5.13892e+08	5.36455e+08	5.59149e+08	5.42888e+08	0.033478	5.41708e+08
	M134T257	134.06	4.28	C16H14N2O	2	N-Methyl-N-phenyl-1H-indole-2-carboxamide	[M+H-C8H7N]+	0.9298	821483	62048-32-2	Alkaloids	Tryptophan alkaloids	Simple indole alkaloids	CN(C(=O)c1cc2ccccc2[nH]1)c1ccccc1	[106.07, 134.06, 105.06, 95.05, 135.04]	6.61011e+06	5.35772e+06	5.29668e+06	4.74205e+06	4.48725e+06	0.154811	5.29876e+06
	M134T940	134.063	15.67													2.67046e+08	2.72213e+08	2.66768e+08	2.38896e+08	2.65586e+08	0.0504389	2.62102e+08
	M135T315	135.044	5.24	C21H24N4O3	0.3	N-[2,3-Dihydro-1,3-dimethyl-2-oxo-6-(1-pyrrolidinyl)-1H-benzimidazol-5-yl]-2-methoxybenzamide	[M+H-C13H18N4O]+	0.7671	40642506	900305-37-5	Alkaloids	Tryptophan alkaloids		COc1ccccc1C(=O)Nc1cc2c(cc1N1CCCC1)n(C)c(=O)n2C	[135.04, 95.05, 107.09, 91.05, 92.03]	7.43582e+06	6.56164e+06	5.4991e+06	5.59049e+06	5.38096e+06	0.145283	6.0936e+06
	M135T260	135.08	4.33	C9H10O	1.4	3,4-Dimethylbenzaldehyde	[M+H]+	0.9669	22278	5973-71-7	Shikimates and Phenylpropanoids+Terpenoids			Cc1ccc(C=O)cc1C	[91.05, 105.07, 115.05, 107.09, 135.08]	1.59238e+08	1.29998e+08	1.60416e+08	1.52464e+08	1.54784e+08	0.0818013	1.5138e+08
	M135T366	135.117	6.09	C10H16O	1.2	Carveol	[M+H-H2O]+	0.9804	7438	99-48-9	Terpenoids	Monoterpenoids	Menthane monoterpenoids+Monocyclic monoterpenoids	C=C(C)C1CC=C(C)C(O)C1	[107.09, 91.05, 93.07, 105.07, 136.06]	4.73659e+07	4.63709e+07	4.87001e+07	4.91535e+07	4.77468e+07	0.0230112	4.78674e+07
	M135T664	135.117	11.07	C10H16O	1.3	Fenchone	[M+H-H2O]+	0.7517	14525	126-21-6	Terpenoids	Monoterpenoids	Fenchane monoterpenoids	CC12CCC(C1)C(C)(C)C2=O	[91.05, 136.02, 93.07, 136.06, 107.09]	5.05195e+07	4.47623e+07	3.98955e+07	3.82317e+07	4.07196e+07	0.11503	4.28257e+07
	M135T784	135.117	13.07	C10H16O	1	(+)-cis-Verbenol	[M+H-H2O]+	0.7565	164888	13040-03-4	Terpenoids	Monoterpenoids	Pinane monoterpenoids	CC1=C[C@@H](O)[C@@H]2C[C@H]1C2(C)C	[91.05, 107.09, 136.06, 136.02, 93.07]	3.64553e+07	3.71982e+07	3.53602e+07	3.56252e+07	3.62251e+07	0.0200032	3.61728e+07
	M136T60	136.062	1	C10H14N5O7P	0.4	Adenosine monophosphate	[M+H-C5H9O7P]+	0.9994	57879900		Carbohydrates	Nucleosides	Purine nucleos(t)ides	Nc1ncnc2c1ncn2[C@@H]1O[C@H](CO)[C@H](OP(=O)(O)O)C1O	[136.06, 119.04, 94.04, 137.05, 92.02]	1.3252e+09	1.22381e+09	1.08208e+09	1.06673e+09	1.02769e+09	0.109188	1.1451e+09
	M136T308	136.076	5.14	C5H10FNO2	7	4-Amino-5-fluorovaleric acid	[M+H]+	0.9902	130363	70960-97-3	Amino acids and Peptides	Small peptides	Aminoacids	NC(CF)CCC(=O)O	[136.08, 118.07, 108.08, 106.07, 136.06]	3.62045e+07	3.16346e+07	3.19814e+07	2.91309e+07	2.85085e+07	0.0965027	3.1492e+07
	M136T245	136.076	4.09	C17H17NO3	0.4	3-Phenyl-N-(phenylacetyl)-.beta.-alanine	[M+H-C9H8O2]+	0.9965	3102733	65451-19-6	Amino acids and Peptides	Small peptides	Dipeptides	O=C(O)CC(NC(=O)Cc1ccccc1)c1ccccc1	[91.05, 136.06, 136.02, 136.08, 119.04]	3.68251e+07	3.23501e+07	3.31073e+07	3.2154e+07	3.20786e+07	0.0603737	3.3303e+07
	M136T255	136.076	4.25	C8H9NO	1.4	Phenacylamine	[M+H]+	0.9817	11952	613-89-8	Alkaloids	Pseudoalkaloids	Phenylalanine-derived alkaloids	NCC(=O)c1ccccc1	[136.08, 118.07, 136.06, 136.02, 91.05]	2.42776e+07	1.97436e+07	1.89422e+07	1.79733e+07	1.69239e+07	0.144822	1.95721e+07
	M137T289	137.023	4.81	C7H6O4	1.1	Gentisic acid	[M+H-H2O]+	0.949	3469	490-79-9	Shikimates and Phenylpropanoids	Phenolic acids (C6-C1)	Simple phenolic acids	O=C(O)c1cc(O)ccc1O	[137.02, 137.06, 94.04, 122.04, 91.05]	1.37641e+07	1.05888e+07	9.43844e+06	8.8353e+06	8.94846e+06	0.19866	1.0315e+07
	M137T677	137.06	11.28	C8H12O4	0.3	(-)-Corey lactone diol	[M+H-2H2O]+	0.9342	2724453	32233-40-2	Terpenoids	Monoterpenoids	Iridoids monoterpenoids	O=C1C[C@H]2[C@H](C[C@@H](O)[C@@H]2CO)O1	[91.05, 93.07, 95.05, 137.06, 109.07]	1.86987e+07	1.69298e+07	1.4447e+07	1.3806e+07	1.34484e+07	0.146226	1.5466e+07
	M137T629	137.06	10.49	C10H12O4	1	Lactic acid, 3-(p-methoxyphenyl)-	[M+H-C2H4O2]+	0.872	14868260	28030-15-1	Shikimates and Phenylpropanoids			COc1ccc(CC(O)C(=O)O)cc1	[137.06, 94.04, 109.07, 95.05, 137.11]	8.08559e+06	7.56774e+06	6.50034e+06	6.08269e+06	6.53749e+06	0.120206	6.95477e+06
	M137T656	137.06	10.93	C17H26O3	0.8	[6]-Paradol	[M+H-C9H18O]+	0.9857	94378	27113-22-0	Polyketides	Aromatic polyketides	Catechols with side chains	CCCCCCCC(=O)CCc1ccc(O)c(OC)c1	[94.04, 122.04, 137.06, 91.05, 137.05]	9.07384e+06	7.84985e+06	7.23558e+06	7.17211e+06	6.76947e+06	0.118076	7.62017e+06
	M137T188	137.06	3.13	C8H10O3	1.9	Vanillic alcohol	[M+H-H2O]+	0.9811	62348	498-00-0				COc1cc(CO)ccc1O	[137.06, 94.04, 122.04, 91.05, 138.09]	1.39181e+07	1.29534e+07	1.41956e+07	1.20722e+07	1.30213e+07	0.0639747	1.32321e+07
	M137T164	137.06	2.73	C8H8O2	1.2	Phenylacetic acid	[M+H]+	0.8892	999	103-82-2	Shikimates and Phenylpropanoids			O=C(O)Cc1ccccc1	[91.05, 138.09, 137.06, 109.06, 119.05]	2.04246e+07	1.85511e+07	1.82121e+07	1.73571e+07	1.69752e+07	0.0734441	1.8304e+07
	M137T285	137.06	4.75	C8H10O3	0.7	Isovanillyl alcohol	[M+H-H2O]+	0.7534	78089	4383-06-6				COc1ccc(CO)cc1O	[137.02, 137.06, 122.04, 94.04, 91.05]	4.31704e+07	3.89127e+07	3.50456e+07	3.61868e+07	3.59622e+07	0.0872442	3.78556e+07
	M137T328	137.096	5.47	C11H17NO2S	0.8	N-Mesitylethanamine	[M+H-C2H5NOS]+	0.9603	799298	151915-07-0	Alkaloids			CCNS(=O)(=O)c1c(C)cc(C)cc1C	[122.07, 137.1, 107.05, 109.1, 91.05]	3.89862e+07	3.56497e+07	3.62068e+07	3.40897e+07	3.40708e+07	0.056309	3.58006e+07
	M137T344	137.096	5.73	C11H15NO2	0.9	3,4,5-Trimethacarb	[M+H-C2H3NO]+	0.9543	17592	2686-99-9				CNC(=O)Oc1cc(C)c(C)c(C)c1	[122.07, 137.1, 107.05, 109.1, 91.05]	4.22969e+07	3.7684e+07	3.88582e+07	3.48783e+07	3.30555e+07	0.095973	3.73546e+07
	M137T127	137.107	2.12	C8H12N2	1.3	2-Methyl-3-propylpyrazine	[M+H]+	0.993	85224	15986-80-8	Alkaloids+Amino acids and Peptides	Tetramate alkaloids+Peptide alkaloids	Pyrazine and Piperazine alkaloids	CCCc1nccnc1C	[137.11, 109.08, 122.08, 91.05, 137.06]	2.23042e+07	1.93578e+07	1.81539e+07	1.69778e+07	1.86808e+07	0.104438	1.90949e+07
	M137T432	137.132	7.21	C10H18O	0.8	Chrysanthemyl alcohol	[M+H-H2O]+	0.7729	110685	5617-92-5	Terpenoids	Monoterpenoids	Monocyclic monoterpenoids	CC(C)=CC1C(CO)C1(C)C	[95.09, 94.04, 122.04, 137.06, 138.05]	3.35479e+07	3.22716e+07	3.29211e+07	3.19157e+07	3.25012e+07	0.0192761	3.26315e+07
	M138T222	138.055	3.7	C14H11ClN2O3	0.7	Anthranilic acid, N-[(p-chlorophenyl)carbamoyl]-	[M+H-C7H4ClNO]+	0.977	853791	1566-89-8	Alkaloids	Anthranilic acid alkaloids	Anthranillic acid derivatives	O=C(Nc1ccc(Cl)cc1)Nc1ccccc1C(=O)O	[120.04, 138.06, 96.04, 112.04, 92.05]	4.45919e+07	3.88571e+07	3.74613e+07	3.8152e+07	3.71597e+07	0.0779837	3.92444e+07
	M138T390	138.091	6.5	C17H20N2O2	1.2	N,N'-Bis(4-ethoxyphenyl)formamidine	[M+H-C9H9NO]+	0.9536	525811	47174-66-3	Shikimates and Phenylpropanoids			CCOc1ccc(N=CNc2ccc(OCC)cc2)cc1	[110.06, 138.09, 138.06, 96.04, 96.08]	6.29224e+06	5.50243e+06	5.49844e+06	5.49571e+06	4.93528e+06	0.0872656	5.54482e+06
	M139T754	139.039	12.57	C21H30O5	0.6	1,3-Dihydroxy-4,4,6a,9,12b-pentamethyl-1,3,4,4a,5,6,6a,12,12a,12b-decahydro-2H,11H-benzo[f]pyrano[2,3-b]chromen-11-one	[M+H-C14H24O2]+	0.7	129008906	2109439-49-6	Polyketides+Terpenoids	Meroterpenoids	Triketide meroterpenoids	Cc1cc(=O)c2c(o1)OC1(C)CCC3C(C)(C)C(O)CC(O)C3(C)C1C2	[97.03, 97.02, 97.04, 149.23]	1.31518e+07	1.43167e+07	1.55305e+07	1.93678e+07	1.87183e+07	0.167919	1.6217e+07
	M139T210_1	139.039	3.5	C7H6O3	0.4	Formylhydroquinone	[M+H]+	0.8181	70949	1194-98-5	Shikimates and Phenylpropanoids+Terpenoids	Meroterpenoids	Meromonoterpenoids	O=Cc1cc(O)ccc1O	[111.04, 94.07, 93.03, 122.06, 96.08]	1.43194e+07	1.27938e+07	1.36925e+07	1.23792e+07	1.3964e+07	0.060652	1.34298e+07
	M139T303	139.112	5.06	C9H16O2	0.6	(2-Methylolnorbornan-2-yl)methanol	[M+H-H2O]+	0.8098	85846	15449-66-8	Terpenoids	Monoterpenoids	Fenchane monoterpenoids	OCC1(CO)CC2CCC1C2	[95.09, 139.11, 121.1, 93.07, 154.53]	1.73531e+07	1.37812e+07	1.55103e+07	1.38873e+07	1.42553e+07	0.100656	1.49574e+07
	M140T75	140.034	1.25	C6H5NO3	1	3-Hydroxypicolinic acid	[M+H]+	0.8391	13401	874-24-8	Amino acids and Peptides	Small peptides	Aminoacids	O=C(O)c1ncccc1O	[112.04, 140.07, 140.03, 122.06, 122.07]	2.88813e+08	2.58462e+08	2.33142e+08	2.58143e+08	2.20109e+08	0.105233	2.51734e+08
	M140T60	140.034	0.99												[112.04, 140.03, 96.05, 140.07, 94.03]	1.88337e+08	1.52301e+08	1.33742e+08	1.34748e+08	1.5093e+08	0.145345	1.52012e+08
	M140T50	140.068	0.84	C7H9NO2	16.8	2-Methoxycarbonyl-N-methylpyrrole	[M+H]+	0.9486	142178	37619-24-2	Alkaloids			COC(=O)c1cccn1C	[140.07, 96.08, 96.05, 114.09, 110.22]	2.38398e+08	1.94237e+08	1.9442e+08	2.03307e+08	2.08324e+08	0.0874352	2.07737e+08
	M140T211	140.071	3.51	C8H11NO4	1	Eglumetad	[M+H-CH2O2]+	0.9192	213056	176199-48-7	Amino acids and Peptides	Small peptides	Aminoacids	N[C@@]1(C(=O)O)CC[C@H]2[C@H](C(=O)O)[C@H]21	[122.06, 94.07, 140.07, 93.06, 112.04]	7.81335e+07	6.90214e+07	7.00554e+07	6.44578e+07	6.40241e+07	0.0824022	6.91384e+07
	M140T338	140.071	5.64	C7H11NO3	0.5	N-Acetyl-D-proline	[M+H-H2O]+	0.894	719436	59785-68-1	Amino acids and Peptides	Small peptides	Dipeptides	CC(=O)N1CCC[C@@H]1C(=O)O	[112.08, 130.76, 103.06, 98.68, 112.65]	1.01059e+07	8.48234e+06	9.32991e+06	8.47361e+06	8.97418e+06	0.0749715	9.0732e+06
	M140T276	140.071	4.6	C7H9NO2	0	3-Amino-2,3-dihydrobenzoic acid	[M+H]+	0.8838	3445	87980-11-8	Amino acids and Peptides	Small peptides	Aminoacids	NC1C=CC=C(C(=O)O)C1	[94.07, 96.04, 140.07, 93.06, 95.07]	1.48946e+07	1.47497e+07	1.57588e+07	1.48102e+07	1.42063e+07	0.0375315	1.48839e+07
	M141T718	141.019	11.96	C6H8O6	1.5	Vitamin C	[M+H-2H2O]+	0.9814	54670067	50-81-7	Polyketides			O=C1O[C@H]([C@@H](O)CO)C(O)=C1O	[95.01, 115.05, 139.09, 113.02, 123.01]	1.68424e+07	1.61628e+07	1.58903e+07	1.53396e+07	1.44666e+07	0.0568093	1.57403e+07
	M141T179	141.055	2.98	C8H10O5	0.7	Endothal	[M+H-CH2O2]+	0.956	3225	145-73-3	Amino acids and Peptides	Small peptides	Aminoacids	O=C(O)C1C2CCC(O2)C1C(=O)O	[123.04, 95.05, 115.05, 141.06, 113.96]	2.9412e+07	2.57783e+07	2.55156e+07	2.51727e+07	2.44449e+07	0.0743133	2.60647e+07
	M141T279	141.055	4.65	C9H12O4	0.6	Asperlactone	[M+H-C2H4O]+	0.9708	156698	76375-62-7	Polyketides	Cyclic polyketides		C[C@@H]1O[C@H]1C1=C[C@H]([C@H](C)O)OC1=O	[141.05, 95.05, 113.96, 141.5, 110.36]	1.30926e+07	1.11781e+07	1.22119e+07	1.1354e+07	1.14852e+07	0.0666951	1.18643e+07
	M141T192	141.055	3.2	C7H8O3	4.6	Gentisyl alcohol	[M+H]+	0.9872	188287	495-08-9				OCc1cc(O)ccc1O	[126.03, 141.05, 97.03, 126.04, 123.04]	1.10103e+07	9.71894e+06	9.27429e+06	8.01668e+06	9.20272e+06	0.114198	9.44458e+06
	M141T528	141.069	8.8	C11H10O	0.8	7-Methyl-2-naphthol	[M+H-H2O]+	0.9946	259190	26593-50-0	Shikimates and Phenylpropanoids	Phenanthrenoids	Phenanthrenes	Cc1ccc2ccc(O)cc2c1	[115.05, 141.07, 142.07, 116.06, 91.05]	1.85888e+07	1.75164e+07	1.81094e+07	1.82605e+07	1.84489e+07	0.0228586	1.81848e+07
	M141T743	141.071	12.38	C18H21NO	0.6	N-Cyclohexyl-2-(1-naphthyl)acetamide	[M+H-C7H13NO]+	0.9953	3393029	88783-20-4				O=C(Cc1cccc2ccccc12)NC1CCCCC1	[115.05, 141.07, 142.07, 116.06, 91.05]	2.90414e+07	2.83141e+07	2.98404e+07	2.88116e+07	2.99023e+07	0.0233826	2.9182e+07
	M141T202	141.091	3.36	C8H15NO2	0.8	Tranexamic acid	[M+H-NH3]+	0.9785		1197-18-8					[95.09, 123.08, 95.05, 99.54, 113.96]	1.46266e+07	1.45084e+07	1.39593e+07	1.42335e+07	1.34634e+07	0.0329414	1.41582e+07
	M142T1082	142.123	18.04													1.88486e+08	1.73238e+08	1.76376e+08	1.77215e+08	1.68685e+08	0.041512	1.768e+08
	M143T89	143.034	1.48	C6H6O4	0.4	trans,trans-Muconic acid	[M+H]+	0.9571	5356793	3588-17-8	Fatty acids	Fatty Acids and Conjugates	Dicarboxylic acids	O=C(O)/C=C/C=C/C(=O)O	[143.03, 97.03, 144.1, 125.02, 98.06]	7.40489e+07	7.43764e+07	8.38062e+07	7.89827e+07	5.71768e+07	0.136341	7.36782e+07
	M143T181	143.034	3.02	C6H7ClN2	21.4	2-Chloro-3-ethylpyrazine	[M+H]+	0.9981	113222	63450-95-3	Alkaloids+Amino acids and Peptides	Tetramate alkaloids+Peptide alkaloids	Pyrazine and Piperazine alkaloids	CCc1nccnc1Cl	[143.03, 125.02, 144.04, 97.03]	2.2525e+08	1.97573e+08	1.86459e+08	1.81628e+08	1.75144e+08	0.10194	1.93211e+08
	M144T118	144.065	1.96													1.17836e+08	7.02169e+07	1.21219e+08	1.01127e+08	1.15366e+08	0.199484	1.05153e+08
	M144T222	144.066	3.71	C9H7BrN2	17.3	3-Bromoquinolin-4-amine	[M+H-Br]+	0.9836	817331	36825-36-2	Alkaloids	Anthranilic acid alkaloids	Quinazoline alkaloids	Nc1c(Br)cnc2ccccc12	[144.08, 143.07, 115.05, 117.07, 128.05]	1.71919e+07	1.80918e+07	1.48343e+07	1.49267e+07	1.55373e+07	0.0902018	1.61164e+07
	M144T196	144.081	3.27	C11H14N2	1	N-Methyltryptamine	[M+H-CH5N]+	0.9938	6088	61-49-4	Alkaloids	Tryptophan alkaloids	Simple indole alkaloids	CNCCc1c[nH]c2ccccc12	[144.08, 143.07, 117.07, 115.05, 144.1]	1.64972e+07	1.08349e+07	1.12928e+07	1.27757e+07	1.21535e+07	0.176714	1.27108e+07
	M144T74	144.102	1.23	C7H13NO2	0.6	Stachydrine	[M+H]+	0.9938	115244	471-87-4	Alkaloids	Ornithine alkaloids	Pyrrolidine alkaloids	C[N+]1(C)CCC[C@H]1C(=O)[O-]	[144.1, 127.41, 145.85, 154.06, 130.75]	7.04383e+08	5.83352e+08	6.17449e+08	5.81978e+08	5.5312e+08	0.0961607	6.08056e+08
	M144T1082	144.139	18.03													1.94531e+08	2.35529e+08	2.01012e+08	2.00574e+08	1.91585e+08	0.086604	2.04646e+08
	M146T193	146.06	3.21	C9H7NO	3.2	Indole-3-carboxaldehyde	[M+H]+	0.9957	10256	487-89-8	Alkaloids	Tryptophan alkaloids	Simple indole alkaloids	O=Cc1c[nH]c2ccccc12	[146.06, 91.05, 118.07, 104.05, 128.05]	2.23078e+07	1.88349e+07	1.77622e+07	1.76946e+07	1.77728e+07	0.104739	1.88745e+07
	M146T342	146.06	5.71	C11H10N2O2	0.9	3-(2-Nitro-1-propenyl)indole	[M+H-C2H3NO]+	0.9971	5291187	22693-51-2	Alkaloids	Tryptophan alkaloids	Simple indole alkaloids	C/C(=C\c1c[nH]c2ccccc12)[N+](=O)[O-]	[118.07, 91.05, 117.06, 146.06, 118.07]	5.94502e+07	5.27068e+07	5.27277e+07	5.35092e+07	5.1573e+07	0.0579256	5.39934e+07
	M146T56	146.092	0.93												[146.09, 146.11, 111.06, 104.07, 128.08]	1.33734e+08	1.15841e+08	1.21659e+08	1.06778e+08	1.08918e+08	0.0925508	1.17386e+08
	M146T61_2	146.092	1.02	C5H11N3O2	0.2	4-Guanidinobutyric acid	[M+H]+	0.92	500	463-00-3	Amino acids and Peptides	Small peptides	Aminoacids	NC(N)=NCCCC(=O)O	[146.09, 146.11, 111.06, 104.07, 128.08]	1.50629e+08	1.25934e+08	1.19726e+08	1.26297e+08	1.17996e+08	0.102345	1.28116e+08
	M147T358	147.044	5.97	C15H16O6	0.2	Difurfurylidenepentaerythritol	[M+H-C6H10O4]+	0.9778	78793	5115-25-3				c1coc(C2OCC3(CO2)COC(c2ccco2)OC3)c1	[91.05, 147.04, 119.05, 118.04, 92.06]	4.81084e+07	4.27942e+07	4.35784e+07	4.36831e+07	4.21494e+07	0.0532438	4.40627e+07
	M147T344	147.044	5.74	C9H6O2	0.5	Phenylpropiolic acid	[M+H]+	0.743	69475	637-44-5	Shikimates and Phenylpropanoids			O=C(O)C#Cc1ccccc1	[129.03, 91.05, 147.04, 119.05, 129.04]	7.44433e+07	6.51706e+07	6.70167e+07	6.687e+07	6.70627e+07	0.0532301	6.81127e+07
	M147T470	147.044	7.84	C15H18O8	0.5	(2Z)-2-(.beta.-D-Glucopyranosyloxy)-3-phenyl-2-propenoic acid	[M+H-C6H12O6]+	0.9957	53385591	180161-92-6	Shikimates and Phenylpropanoids	Phenylpropanoids (C6-C3)	Cinnamic acids and derivatives	O=C(O)/C(=C/c1ccccc1)O[C@@H]1O[C@H](CO)[C@@H](O)[C@H](O)[C@H]1O	[91.05, 119.05, 147.04, 105.07, 119.09]	3.45298e+07	3.07138e+07	3.22258e+07	3.15963e+07	3.02844e+07	0.0523326	3.187e+07
	M147T291	147.044	4.85	C9H8O3	0.3	trans-3-Coumaric acid	[M+H-H2O]+	0.9979	637541	588-30-7	Shikimates and Phenylpropanoids	Phenylpropanoids (C6-C3)	Cinnamic acids and derivatives	O=C(O)/C=C/c1cccc(O)c1	[91.05, 119.05, 147.04, 92.06, 120.05]	5.31735e+07	4.37441e+07	4.58567e+07	5.1308e+07	4.51237e+07	0.0865386	4.78412e+07
	M147T45	147.113	0.75	C6H14N2O2	0.9	Lysine	[M+H]+	0.7919	5962	56-87-1	Amino acids and Peptides	Small peptides	Aminoacids	NCCCC[C@H](N)C(=O)O	[130.09, 131.38]	5.54349e+07	4.41501e+07	4.15211e+07	3.7003e+07	4.88566e+07	0.155682	4.53931e+07
	M147T677_2	147.117	11.28	C13H22O4	0.4	2-Pentenedioic acid, 2-octyl-	[M+H-C2H8O4]+	0.971	71694435	1379792-39-8	Fatty acids	Fatty Acids and Conjugates	Branched fatty acids+Oxo fatty acids	CCCCCCCC/C(=C/CC(=O)O)C(=O)O	[91.05, 119.09, 105.07, 147.12, 117.07]	1.97694e+07	1.81326e+07	1.67653e+07	1.68972e+07	1.63734e+07	0.0788071	1.75876e+07
	M148T88	148.075	1.46	C9H12N2O	0.3	Kynuramine	[M+H-NH3]+	0.9821	9692	363-36-0	Alkaloids+Amino acids and Peptides+Shikimates and Phenylpropanoids	Small peptides	Aminoacids	NCCC(=O)c1ccccc1N	[148.08, 130.07, 120.08, 133.05, 131.07]	1.38657e+08	1.10387e+08	1.03279e+08	1.05565e+08	9.79034e+07	0.144068	1.11158e+08
	M148T198	148.076	3.3	C10H11NO3	0.6	3-Benzoylalanine	[M+H-CH2O2]+	0.9789	412786	15121-92-3	Amino acids and Peptides+Shikimates and Phenylpropanoids	Small peptides	Aminoacids	NC(CC(=O)c1ccccc1)C(=O)O	[148.08, 105.06, 133.05, 120.08, 104.05]	4.03145e+08	3.364e+08	3.30301e+08	3.24033e+08	3.07907e+08	0.107738	3.40357e+08
	M148T294	148.076	4.9	C9H9NO	0.3	3-Methyloxindole	[M+H]+	0.9779	150923	1504-06-9	Alkaloids			CC1C(O)=Nc2ccccc21	[148.08, 103.05, 133.05, 130.07, 92.06]	1.51658e+07	1.39854e+07	1.45194e+07	1.33173e+07	1.36381e+07	0.0518752	1.41252e+07
	M148T309	148.076	5.15	C12H15NO2	0.5	2',3'-Acetoacetoxylidide	[M+H-C3H6O]+	0.9265	296091	80357-48-8	Alkaloids			CC(=O)CC(=O)Nc1cccc(C)c1C	[120.08, 148.08, 103.05, 91.05, 130.07]	8.05257e+06	6.7261e+06	7.45368e+06	6.91685e+06	6.74455e+06	0.0794488	7.17875e+06
	M148T252	148.076	4.19	C9H9NO	0.8	3,4-Dihydroisocarbostyril	[M+H]+	0.9716	150896	1196-38-9	Alkaloids			O=C1NCCc2ccccc21	[148.08, 105.06, 130.07, 133.05, 120.08]	7.63683e+06	5.67269e+06	6.22338e+06	7.0086e+06	6.49387e+06	0.113634	6.60707e+06
	M149T33_2	149.023	0.55	C12H8O3S	1.1	2-(2-Thenoyl)benzoic acid	[M+H-C4H4S]+	0.9684	282654	46496-80-4	Shikimates and Phenylpropanoids			O=C(O)c1ccccc1C(=O)c1cccs1	[149.02, 121.03, 121.04, 169.04, 155.25]	2.4139e+07	1.66262e+07	1.81654e+07	1.80433e+07	1.77698e+07	0.156455	1.89487e+07
	M149T915	149.023	15.24												[149.02, 121.03, 121.04, 93.03, 111.04]	9.32837e+06	9.23201e+06	9.89116e+06	8.81198e+06	7.78489e+06	0.0871689	9.00969e+06
	M149T822	149.024	13.7	C10H8O5	0.6	Fraxetin	[M+H-C2H4O2]+	0.983	5273569	574-84-5	Shikimates and Phenylpropanoids	Coumarins	Simple coumarins	COc1cc2ccc(=O)oc2c(O)c1O	[149.02, 121.03, 121.04, 93.03, 111.04]	2.00877e+08	1.98053e+08	2.06064e+08	1.89203e+08	1.86502e+08	0.0415445	1.9614e+08
	M149T234	149.024	3.89												[149.02, 121.03, 121.04, 93.03, 111.04]	1.17989e+08	1.05878e+08	1.07318e+08	1.01745e+08	1.05558e+08	0.0567407	1.07697e+08
	M149T464_1	149.059	7.74	C11H14O5	0.9	Genipin	[M+H-C2H6O3]+	0.8664	442424	6902-77-8	Terpenoids	Monoterpenoids	Iridoids monoterpenoids	COC(=O)C1=CO[C@@H](O)[C@@H]2C(CO)=CC[C@H]12	[91.05, 149.02, 149.06, 93.07, 103.05]	5.97262e+07	5.62685e+07	6.18113e+07	5.90046e+07	5.63574e+07	0.0401823	5.86336e+07
	M149T454	149.06	7.56	C12H19NO2S	1.1	2,5-Dimethoxy-4-ethylthiophenethylamine	[M+H-C3H11NS]+	0.8798	12074193	207740-24-7	Alkaloids	Tyrosine alkaloids	Phenylethylamines	CCSc1cc(OC)c(CCN)cc1OC	[91.05, 121.07, 93.07, 149.06, 95.05]	1.33226e+09	1.26864e+09	1.33551e+09	1.31312e+09	1.27316e+09	0.0244666	1.30454e+09
	M149T125	149.06	2.09												[131.05, 91.05, 103.05, 119.05, 93.07]	1.48211e+08	1.19784e+08	1.34004e+08	1.24816e+08	1.24261e+08	0.086851	1.30215e+08
	M149T118	149.06	1.97	C9H11NO2	1.6	3-Phenyl-.beta.-alanine	[M+H-NH3]+	0.9281	69189	614-19-7	Amino acids and Peptides	Small peptides	Aminoacids	NC(CC(=O)O)c1ccccc1	[131.05, 91.05, 103.05, 119.05, 93.07]	1.4681e+08	1.33434e+08	1.61891e+08	1.14805e+08	1.51981e+08	0.12866	1.41784e+08
	M149T138	149.06	2.3	C9H10O3	0.9	(+)-2-Phenyllactic acid	[M+H-H2O]+	0.9583	445144	13113-71-8	Shikimates and Phenylpropanoids			C[C@@](O)(C(=O)O)c1ccccc1	[103.05, 107.05, 93.07, 91.05, 95.05]	4.51996e+07	4.09261e+07	4.23511e+07	3.64967e+07	3.94424e+07	0.0793583	4.08832e+07
	M149T341_1	149.06	5.69	C9H8O2	0.7	Atropic acid	[M+H]+	0.9405	68114	492-38-6	Shikimates and Phenylpropanoids	Phenylpropanoids (C6-C3)	Cinnamic acids and derivatives	C=C(C(=O)O)c1ccccc1	[103.05, 149.06, 91.05, 95.05, 107.05]	4.18979e+07	3.74241e+07	3.77776e+07	4.7668e+07	3.63043e+07	0.116239	4.02144e+07
	M149T369	149.06	6.15	C13H16O2	0.9	1-[4-Hydroxy-3-(3-methylbut-2-enyl)phenyl]ethanone	[M+H-C4H8]+	0.8878	442916	26932-05-8	Shikimates and Phenylpropanoids			CC(=O)c1ccc(O)c(CC=C(C)C)c1	[91.05, 121.07, 149.06, 93.07, 95.05]	3.16939e+07	2.94368e+07	3.03368e+07	3.03301e+07	3.03441e+07	0.0265463	3.04283e+07
	M149T395	149.06	6.59	C9H11NO2	1.5	2-Amino-2-(p-tolyl)acetic acid	[M+H-NH3]+	0.9212	5152152	13227-01-5	Amino acids and Peptides	Small peptides	Aminoacids	Cc1ccc(C(N)C(=O)O)cc1	[93.07, 91.05, 95.05, 121.07, 149.02]	1.24639e+07	1.18765e+07	1.18843e+07	1.17682e+07	1.17904e+07	0.0240979	1.19566e+07
	M149T519	149.06	8.65	C9H8O2	0.6	trans-Cinnamic acid	[M+H]+	0.843	444539	140-10-3	Shikimates and Phenylpropanoids	Phenylpropanoids (C6-C3)	Cinnamic acids and derivatives	O=C(O)/C=C/c1ccccc1	[149.02, 121.03, 131.05, 91.05, 103.06]	9.39037e+06	8.60824e+06	9.53939e+06	1.04102e+07	8.57587e+06	0.0815098	9.30482e+06
	M149T267	149.096	4.44	C10H14O2	1.2	(1S)-(+)-Camphorquinone	[M+H-H2O]+	0.8225	1549179	2767-84-2	Terpenoids	Monoterpenoids	Camphane monoterpenoids	CC1(C)[C@H]2CC[C@]1(C)C(=O)C2=O	[91.05, 149.1, 121.07, 93.07, 105.07]	1.2373e+07	1.12456e+07	1.19256e+07	9.89404e+06	1.03485e+07	0.0932062	1.11573e+07
	M149T371	149.096	6.19	C11H16O4	1	2,4-Octadienedioic acid, 3,5,7-trimethyl-	[M+H-CH4O3]+	0.7179	102571596	2067308-45-4	Fatty acids	Fatty Acids and Conjugates	Branched fatty acids	CC(=C\C(=O)O)/C=C(\C)CC(C)C(=O)O	[105.07, 121.1, 91.05, 93.07, 149.06]	3.93448e+07	4.00435e+07	4.2459e+07	4.35378e+07	4.54924e+07	0.0598615	4.21755e+07
	M149T664	149.133	11.07	C16H30O2	0.8	(2R)-1-(2-Hydroxyethyl)-2,5,5,8a-tetramethyl-decalin-2-ol	[M+H-C5H14O2]+	0.9021	44247273	297135-19-4	Terpenoids	Diterpenoids	Labdane diterpenoids+Norlabdane diterpenoids	CC1(C)CCCC2(C)C1CC[C@@](C)(O)C2CCO	[93.07, 107.09, 149.13, 149.02, 91.05]	4.50829e+07	4.74109e+07	4.51055e+07	3.93491e+07	4.31834e+07	0.0684466	4.40263e+07
	M150T61	150.09	1.02												[150.09, 135.07, 91.05, 119.05, 107.05]	3.73609e+08	3.39982e+08	2.98743e+08	3.18776e+08	3.00541e+08	0.095745	3.2633e+08
	M150T56	150.091	0.94												[150.09, 135.07, 91.05, 119.05, 107.05]	3.70179e+08	2.97753e+08	3.04374e+08	2.99996e+08	2.70404e+08	0.119748	3.08541e+08
	M150T101	150.091	1.68													3.97897e+08	3.14341e+08	3.43763e+08	3.56872e+08	3.31021e+08	0.0907196	3.48779e+08
	M150T74_3	150.091	1.23	C9H13NO2	0.9	Synephrine	[M+H-H2O]+	0.9911	7172	94-07-5	Alkaloids	Tyrosine alkaloids	Phenylethylamines	CNCC(O)c1ccc(O)cc1	[150.09, 135.07, 91.05, 119.05, 107.05]	6.92663e+08	5.53185e+08	5.4761e+08	5.33012e+08	5.22716e+08	0.12232	5.69837e+08
	M150T308	150.091	5.13	C9H11NO	0.8	5,6,7,8-Tetrahydro-2-quinolone	[M+H]+	0.9956	264106	54802-19-6	Alkaloids			O=c1ccc2c([nH]1)CCCC2	[150.09, 132.08, 94.07, 91.05, 122.1]	1.83079e+07	1.42284e+07	1.53727e+07	1.5894e+07	1.50665e+07	0.0976247	1.57739e+07
	M150T128	150.091	2.14	C9H11NO	1.4	Cyclopropyl(3-pyridyl)methanol	[M+H]+	0.997	19374862	155047-86-2	Alkaloids	Nicotinic acid alkaloids	Pyridine alkaloids	OC(c1cccnc1)C1CC1	[150.09, 108.04, 109.05, 91.05, 126.06]	8.01421e+07	6.16091e+07	5.91788e+07	7.4675e+07	6.03627e+07	0.142304	6.71935e+07
	M150T422	150.092	7.03	C9H11NO	1.5	Guanosine 3'-phosphate	[M+H]+	0.9716	8443	117-68-0	Alkaloids	Anthranilic acid alkaloids		CC(=O)Nc1ccccc1C	[108.08, 150.09, 91.05, 135.07, 105.07]	1.57773e+07	1.47275e+07	1.47013e+07	1.48892e+07	1.47412e+07	0.0306449	1.49673e+07
	M150T183	150.102	3.04	C8H11N3	1.1	Cyprodinil-tp cga 249287	[M+H]+	0.9875	13672658	92238-61-4	Alkaloids			Cc1cc(C2CC2)nc(N)n1	[150.1, 108.08, 91.05, 150.09, 150.06]	1.19042e+07	9.16469e+06	9.94747e+06	1.00003e+07	9.86873e+06	0.100528	1.01771e+07
	M151T43	151.035	0.71													4.04703e+09	3.40827e+09	2.98264e+09	2.75369e+09	2.58098e+09	0.186206	3.15452e+09
	M151T229	151.039	3.82	C22H32O3	0.5	Anacardic acid diene	[M+H-C14H26]+	0.7143	11824131	103904-74-1	Polyketides	Aromatic polyketides	Catechols with side chains	CCC/C=C\C/C=C\CCCCCCCc1cccc(O)c1C(=O)O	[105.03, 151.04, 123.04, 91.05, 95.05]	2.11498e+07	1.85125e+07	1.87956e+07	2.05642e+07	1.96955e+07	0.0570095	1.97435e+07
	M151T274	151.039	4.56	C9H10O4	0.8	Methyl 2-hydroxy-4-methoxybenzoate	[M+H-CH4O]+	0.7532	79523	5446-02-6	Shikimates and Phenylpropanoids	Phenolic acids (C6-C1)	Simple phenolic acids	COC(=O)c1ccc(OC)cc1O	[151.04, 105.07, 91.05, 151.05, 95.09]	1.41028e+07	1.26849e+07	1.21805e+07	1.18447e+07	1.13911e+07	0.0837911	1.24408e+07
	M151T241	151.039	4.02	C8H8O4	0.7	Homogentisic acid	[M+H-H2O]+	0.9568	780	451-13-8	Shikimates and Phenylpropanoids	Phenolic acids (C6-C1)	Simple phenolic acids	O=C(O)Cc1cc(O)ccc1O	[151.04, 95.05, 105.03, 123.04, 91.05]	2.51661e+08	2.18605e+08	2.19054e+08	2.13691e+08	2.05616e+08	0.0793157	2.21725e+08
	M151T152_1	151.075	2.54	C9H10O2	0.6	4-Hydroxy-2,6-dimethylbenzaldehyde	[M+H]+	0.9005	591072	70547-87-4				Cc1cc(O)cc(C)c1C=O	[123.08, 151.12, 151.08, 95.09, 105.07]	1.2566e+08	9.31039e+07	9.42263e+07	1.0012e+08	9.01226e+07	0.143536	1.00646e+08
	M151T260	151.075	4.33	C9H14O4	0	5-(1-Hydroxyethyl)-3-(2-hydroxypropyl)furan-2(5H)-one	[M+H-2H2O]+	0.712	24094117	1136094-64-8	Polyketides	Linear polyketides	Acetogenins	CC(O)CC1=CC(C(C)O)OC1=O	[105.07, 95.09, 123.08, 109.07, 151.08]	1.05006e+09	8.18779e+08	9.53564e+08	9.00083e+08	8.89098e+08	0.0932891	9.22317e+08
	M151T750	151.075	12.49	C9H10O2	0.5	m-Tolylacetic acid	[M+H]+	0.9367	12121	621-36-3	Shikimates and Phenylpropanoids	Small peptides	Aminoacids	Cc1cccc(CC(=O)O)c1	[105.07, 133.07, 95.09, 103.05, 123.08]	6.23681e+06	5.51335e+06	4.92488e+06	4.20244e+06	4.5849e+06	0.157233	5.09248e+06
	M151T344	151.076	5.73	C9H10O2	0.1	Hydrocinnamic acid	[M+H]+	0.8719	107	501-52-0	Shikimates and Phenylpropanoids			O=C(O)CCc1ccccc1	[105.07, 91.05, 151.08, 109.07, 95.09]	2.13239e+07	1.87404e+07	1.83458e+07	1.89165e+07	1.75902e+07	0.0739794	1.89834e+07
	M151T164_1	151.076	2.74	C11H15NO2	1.1	(-)-Salsoline	[M+H-C2H5N]+	0.7471	442356	89-31-6	Alkaloids	Tyrosine alkaloids	Isoquinoline alkaloids+Tetrahydroisoquinoline alkaloids	COc1cc2c(cc1O)CCN[C@H]2C	[91.05, 151.12, 151.08, 123.08, 105.07]	3.78525e+07	3.34308e+07	3.28126e+07	3.03964e+07	3.19565e+07	0.0839154	3.32897e+07
	M151T197	151.076	3.28	C9H12O3	0.5	Homovanillyl alcohol	[M+H-H2O]+	0.9733	16928	2380-78-1	Shikimates and Phenylpropanoids	Phenylethanoids (C6-C2)	Phenylethanoids	COc1cc(CCO)ccc1O	[91.05, 119.05, 151.08, 151.04, 95.05]	3.87407e+07	3.52526e+07	3.25073e+07	3.66323e+07	3.57723e+07	0.06324	3.5781e+07
	M151T316	151.112	5.27	C10H14O	0.4	2-Adamantanone	[M+H]+	0.8706	64151	700-58-3				O=C1C2CC3CC(C2)CC1C3	[151.11, 91.05, 105.07, 151.08, 109.07]	2.15492e+07	2.72572e+07	2.14701e+07	2.04913e+07	2.05237e+07	0.127556	2.22583e+07
	M152T87	152.056	1.45												[152.06, 135.03, 110.04, 153.04, 152.07]	5.07245e+08	4.16477e+08	3.78038e+08	3.92731e+08	3.44888e+08	0.150314	4.07876e+08
	M152T146_1	152.07	2.44	C8H9NO2	0.9	2,4-Dimethylnicotinic acid	[M+H]+	0.7655	1512561	55314-30-2	Alkaloids	Nicotinic acid alkaloids	Pyridine alkaloids	Cc1ccnc(C)c1C(=O)O	[106.07, 134.06, 96.04, 152.11, 152.13]	7.83393e+07	6.91586e+07	7.16016e+07	7.81783e+07	7.62963e+07	0.0552646	7.47148e+07
	M152T107	152.107	1.78	C9H13NO	0.7	N-Methyltyramine	[M+H]+	0.7997	9727	370-98-9	Alkaloids	Tyrosine alkaloids	Phenylethylamines	CNCCc1ccc(O)cc1	[121.07, 152.06, 153.04, 135.03, 93.07]	4.20958e+07	3.57967e+07	3.84575e+07	4.47838e+07	3.68157e+07	0.0950345	3.95899e+07
	M152T207	152.107	3.45	C17H17NO4	0.9	2-[(3-Isopropoxyphenyl)carbamoyl]benzoic acid	[M+H-C8H4O3]+	0.9975	17154661	909518-64-5	Shikimates and Phenylpropanoids			CC(C)Oc1cccc(NC(=O)c2ccccc2C(=O)O)c1	[152.11, 110.06, 152.07, 152.06, 108.04]	3.30377e+07	2.70356e+07	2.58256e+07	2.72855e+07	2.58062e+07	0.108153	2.77981e+07
	M153T297	153.018	4.95	C20H20O14	0.7	Hamamelitannin	[M+H-C13H16O10]+	0.9279	21145076	469-32-9	Shikimates and Phenylpropanoids	Phenolic acids (C6-C1)	Gallotannins+Simple phenolic acids	O=C[C@@](O)(COC(=O)c1cc(O)c(O)c(O)c1)[C@H](O)[C@H](O)COC(=O)c1cc(O)c(O)c(O)c1	[153.02, 143.03, 125.02, 153.03, 107.09]	8.57366e+06	7.34236e+06	7.36859e+06	6.20162e+06	7.25694e+06	0.114363	7.34863e+06
	M153T281	153.054	4.68	C8H8O3	0.5	3-Hydroxy-4-methoxybenzaldehyde	[M+H]+	0.9756	12127	621-59-0	Shikimates and Phenylpropanoids	Phenolic acids (C6-C1)+Phenylpropanoids (C6-C3)	Cinnamic acids and derivatives+Simple phenolic acids	COc1ccc(C=O)cc1O	[93.03, 125.06, 111.04, 153.05, 110.04]	1.29905e+08	1.19029e+08	1.23784e+08	1.25677e+08	1.17857e+08	0.0400308	1.2325e+08
	M153T617	153.055	10.28	C8H8O3	0.7	4-Formyl-3-methoxyphenol	[M+H]+	0.8776	519541	18278-34-7	Shikimates and Phenylpropanoids			COc1cc(O)ccc1C=O	[153.05, 94.04, 95.05, 97.07, 125.06]	9.74851e+06	8.55298e+06	8.63887e+06	8.62603e+06	8.48924e+06	0.0598633	8.81112e+06
	M153T743	153.069	12.38	C7H9BO3	11.3	m-Anisylboronic acid	[M+H]+	0.9375	2734370	10365-98-7	Shikimates and Phenylpropanoids			COc1cccc(B(O)O)c1	[153.07, 152.06, 154.08, 169.06, 155.06]	1.8177e+07	1.79454e+07	1.81397e+07	1.73398e+07	1.79305e+07	0.0187482	1.79065e+07
	M153T347	153.127	5.78	C10H16O	0.6	(1S)-Pulegone	[M+H]+	0.8109	638012	3391-90-0	Terpenoids	Monoterpenoids	Menthane monoterpenoids+Monocyclic monoterpenoids	CC(C)=C1CC[C@H](C)CC1=O	[107.09, 93.07, 135.12, 97.07, 109.1]	1.97572e+07	1.92085e+07	2.07739e+07	2.03906e+07	1.97727e+07	0.0305115	1.99806e+07
	M153T269	153.127	4.48	C10H20O3	0.5	(1R,2R,4R)-4-(2-Hydroxypropan-2-yl)-1-methylcyclohexane-1,2-diol	[M+H-2H2O]+	0.7233	11876170	93861-31-5	Terpenoids	Monoterpenoids	Menthane monoterpenoids	CC(C)(O)[C@@H]1CC[C@@](C)(O)[C@H](O)C1	[107.09, 93.07, 109.1, 126.09, 108.08]	1.44217e+07	1.40101e+07	1.58491e+07	1.49382e+07	1.63668e+07	0.064803	1.51172e+07
	M153T460	153.127	7.66	C16H28O7	0.6	(3-Hydroxy-2,6,6-trimethylcyclohex-1-en-1-yl)methyl .beta.-D-glucopyranoside	[M+H-C6H12O6]+	0.956	129008985		Terpenoids	Apocarotenoids+Monoterpenoids	Megastigmanes+Secoiridoid monoterpenoids	CC1=C(CO[C@@H]2O[C@H](CO)[C@@H](O)[C@H](O)[C@H]2O)C(C)(C)CCC1O	[109.1, 107.09, 93.07, 97.07, 95.09]	8.64982e+06	8.2525e+06	8.24317e+06	9.87873e+06	9.82095e+06	0.0915259	8.96903e+06
	M154T222	154.05	3.7													2.45772e+08	2.14387e+08	2.07534e+08	2.09902e+08	2.07091e+08	0.0754915	2.16937e+08
	M154T118_1	154.05	1.96	C7H7NO3	0.3	3-Amino-4-hydroxybenzoate	[M+H]+	0.9884	65083	1571-72-8	Amino acids and Peptides+Shikimates and Phenylpropanoids	Phenolic acids (C6-C1)+Small peptides	Aminoacids+Simple phenolic acids	Nc1cc(C(=O)O)ccc1O	[154.05, 92.05, 136.04, 108.04, 126.06]	2.50257e+07	2.03941e+07	2.10269e+07	1.82311e+07	2.28937e+07	0.119647	2.15143e+07
	M154T90	154.086	1.5	C8H11NO2	0.1	Norfenefrine	[M+H]+	0.9947	4538	536-21-0	Alkaloids	Tyrosine alkaloids	Phenylethylamines	NCC(O)c1cccc(O)c1	[136.08, 154.09, 108.08, 154.12, 93.06]	4.33206e+07	3.53848e+07	3.41582e+07	3.46873e+07	3.13034e+07	0.125708	3.57709e+07
	M155T361	155.07	6.01	C8H10O3	0.4	(3aS,7aS)-Hexahydro-2-benzofuran-1,3-dione	[M+H]+	0.754	12261141	31982-85-1				O=C1OC(=O)[C@H]2CCCC[C@H]12	[155.07, 127.08, 109.07, 95.09, 109.1]	8.39313e+06	7.44823e+06	7.38204e+06	8.23917e+06	7.64698e+06	0.0594217	7.82191e+06
	M155T743	155.084	12.38	C17H19NO	0.7	N-[2-(1-Naphthyl)ethyl]cyclobutanecarboxamide	[M+H-C5H9NO]+	0.9961	127856	152302-33-5				O=C(NCCc1cccc2ccccc12)C1CCC1	[155.09, 153.07, 154.08, 115.05, 129.07]	3.96531e+07	3.66643e+07	3.8457e+07	3.80353e+07	3.7918e+07	0.0281972	3.81455e+07
	M155T657	155.107	10.94	C9H16O3	0.2	8-Oxononanoic acid	[M+H-H2O]+	0.8373	5312941	25542-64-7	Fatty acids	Fatty Acids and Conjugates	Oxo fatty acids	CC(=O)CCCCCCC(=O)O	[109.1, 91.05, 155.08, 95.09, 95.05]	7.48452e+06	7.42635e+06	8.53666e+06	8.17613e+06	8.35471e+06	0.0637582	7.99567e+06
	M156T50	156.042	0.84	C7H6FNO2	21.7	4-Amino-3-fluorobenzoic acid	[M+H]+	0.9885	9971	455-87-8	Amino acids and Peptides+Shikimates and Phenylpropanoids	Phenolic acids (C6-C1)+Small peptides	Aminoacids+Simple phenolic acids	Nc1ccc(C(=O)O)cc1F	[156.04, 112.05, 130.06, 96.97, 112.06]	1.64186e+09	1.33846e+09	1.37243e+09	1.43924e+09	1.4682e+09	0.0812634	1.45204e+09
	M156T1105	156.044	18.41	C17H13N3O4	13.8	2-Naphthalenol, 1-[(4-methoxy-2-nitrophenyl)azo]-	[M+H-C7H8N2O3]+	0.8997		49744-28-7					[156.04, 156.1, 130.06, 102.97, 125.99]	5.07343e+06	4.7774e+06	5.45208e+06	5.42944e+06	5.48633e+06	0.0590275	5.24374e+06
	M156T274	156.066	4.57	C7H9NO3	0.5	5-Isopropyl-3-isoxazolecarboxylic acid	[M+H]+	0.851	6483812	89776-74-9				CC(C)c1cc(C(=O)O)no1	[138.05, 97.03, 96.04, 156.07, 125.05]	6.97416e+06	5.81911e+06	6.18631e+06	6.35399e+06	5.99086e+06	0.070981	6.26489e+06
	M156T46	156.077	0.76	C11H16N4O4	0.4	N-Acetyl-L-carnosine	[M+H-C5H7NO2]+	0.9952	9903482	56353-15-2	Amino acids and Peptides	Small peptides	Dipeptides	CC(=O)NCCC(=O)N[C@@H](Cc1cnc[nH]1)C(=O)O	[110.07, 93.05, 156.08, 95.06, 129.99]	4.5996e+07	4.21257e+07	3.88139e+07	3.94542e+07	3.91175e+07	0.0738844	4.11014e+07
	M156T184	156.102	3.07	C17H21NO5	1.2	Anisodine	[M+H-C9H8O3]+	0.949	11616712	52646-92-1					[156.1, 138.09, 139.08, 93.07, 111.08]	9.22633e+06	7.36472e+06	8.20283e+06	9.38359e+06	7.03285e+06	0.128765	8.24206e+06
	M157T737	157.049	12.29	C10H12O5	1.5	Prohexadione	[M+H-C3H4O]+	0.8923	184900	88805-35-0	Polyketides	Cyclic polyketides	Simple cyclic polyketides	CCC(=O)C1C(=O)CC(C(=O)O)CC1=O	[97.03, 115.04, 157.05, 142.08, 157.1]	2.39102e+07	2.4772e+07	2.61711e+07	2.63468e+07	2.6529e+07	0.0449457	2.55458e+07
	M157T386	157.123	6.43	C9H16O2	1.3	4-Methylcyclohexaneacetic acid	[M+H]+	0.7244	3616945	6603-71-0				CC1CCC(CC(=O)O)CC1	[93.07, 97.1, 95.09, 97.07, 121.1]	7.72781e+06	7.24973e+06	8.09139e+06	8.57894e+06	8.7354e+06	0.0756165	8.07665e+06
	M158T129	158.081	2.15	C7H13NO4	0.6	4,4-Dimethyl-L-glutamic acid	[M+H-H2O]+	0.9511	9920505	151139-88-7	Amino acids and Peptides	Small peptides	Aminoacids	CC(C)(C[C@H](N)C(=O)O)C(=O)O	[112.08, 158.08, 140.07, 94.07, 116.07]	3.36569e+07	2.91597e+07	2.92567e+07	2.80429e+07	2.72332e+07	0.0843416	2.94699e+07
	M158T150	158.081	2.51	C7H11NO3	1.9	Acetylproline	[M+H]+	0.9017	322640	1074-79-9	Amino acids and Peptides	Small peptides	Dipeptides	CC(=O)N1CCCC1C(=O)O	[112.08, 116.07, 158.08, 140.07, 158.03]	1.19411e+08	9.67968e+07	9.8427e+07	9.97308e+07	1.00246e+08	0.0904884	1.02922e+08
	M158T57	158.092	0.95												[158.09, 112.09, 158.11, 141.07, 95.06]	4.24225e+08	3.76487e+08	3.28333e+08	3.40701e+08	3.15546e+08	0.122917	3.57059e+08
	M158T74_1	158.093	1.23	C18H36N4O3	0.8	N-Lauroyl-L-arginine	[M+H-C12H25NO]+	0.9781	6451888	42492-22-8	Fatty acids	Fatty amides	N-acyl amines	CCCCCCCCCCCC(=O)N[C@@H](CCCN=C(N)N)C(=O)O	[158.09, 112.09, 158.12, 141.07, 113.07]	5.84583e+08	4.9957e+08	5.02592e+08	4.80158e+08	4.7167e+08	0.0884128	5.07715e+08
	M158T74_2	158.118	1.23	C8H15NO2	0.4	D-.alpha.-Cyclohexylglycine	[M+H]+	0.9967	736849	14328-52-0	Amino acids and Peptides	Small peptides	Aminoacids	N[C@@H](C(=O)O)C1CCCCC1	[158.09, 112.09, 158.12, 141.07, 113.07]	5.5506e+07	4.12278e+07	4.13675e+07	4.2256e+07	4.35882e+07	0.135396	4.47891e+07
	M158T56	158.118	0.93	C8H15NO2	0.4	3-Cyclopentylalanine	[M+H]+	0.9965	229579	96539-87-6	Amino acids and Peptides	Small peptides	Aminoacids	NC(CC1CCCC1)C(=O)O	[158.09, 112.09, 158.12, 141.07, 112.08]	4.71845e+07	3.70708e+07	3.84388e+07	3.67033e+07	3.50263e+07	0.123349	3.88847e+07
	M158T1082	158.154	18.03	C24H40O5	0.3	Hyocholic acid	[M+H]+	0.8244	139291826		Terpenoids	Steroids	Cholane steroids	C[C@H](CCC(=O)O)[C@H]1CC[C@H]2[C@@H]3[C@H](O)[C@H](O)[C@@H]4C[C@H](O)CC[C@]4(C)[C@H]3CC[C@@]21C	[158.15, 158.1, 102.09, 112.08, 90.98]	2.48878e+07	2.35028e+07	3.42149e+07	2.3248e+07	2.24128e+07	0.18977	2.56533e+07
	M159T228	159.065	3.8	C7H14O6	0.6	3-O-Methyl-.alpha.-D-glucopyranose	[M+H-2H2O]+	0.8621	83246	13224-94-7	Carbohydrates	Saccharides	Disaccharides	CO[C@@H]1[C@@H](O)[C@@H](O)O[C@H](CO)[C@H]1O	[127.04, 113.06, 145.05, 141.05, 118.07]	1.59368e+07	1.38046e+07	1.47445e+07	1.39182e+07	1.48215e+07	0.058583	1.46451e+07
	M159T133	159.077	2.21	C6H13N3O3	1.5	L-Citrulline	[M+H-NH3]+	0.8228	9750	372-75-8	Amino acids and Peptides	Small peptides	Aminoacids	NC(=O)NCCC[C@H](N)C(=O)O	[113.07, 159.08, 114.06, 115.09, 159.09]	1.81851e+07	1.54478e+07	1.49436e+07	1.478e+07	1.52628e+07	0.089071	1.57239e+07
	M159T596	159.117	9.93	C15H18O3	0.6	Tourneforin	[M+H-C3H4O3]+	0.9806	13855800	111420-61-2	Terpenoids	Sesquiterpenoids	Eudesmane sesquiterpenoids	C=C1C(=O)O[C@H]2C3=C(C)CCC[C@]3(C)C(=O)C[C@@H]12	[159.12, 131.09, 117.07, 91.05, 105.07]	3.03806e+07	2.07508e+07	2.22576e+07	2.95714e+07	2.08819e+07	0.193748	2.47685e+07
	M159T469	159.117	7.81	C21H32O2	1	Pregnenolone	[M+H-C9H18O2]+	0.9796	8955	145-13-1	Terpenoids	Steroids	Pregnane steroids	CC(=O)[C@H]1CC[C@H]2[C@@H]3CC=C4C[C@@H](O)CC[C@]4(C)[C@H]3CC[C@]12C	[159.12, 131.09, 105.07, 144.09, 117.07]	1.36485e+07	1.16955e+07	1.08024e+07	9.29341e+06	8.63983e+06	0.184047	1.08159e+07
	M160T61	160.097	1.01	C9H21N4P	18.2	2,8,9-Trimethyl-2,5,8,9-tetraaza-1-phosphabicyclo[3.3.3]undecane	[M+H-C3H7N]+	0.9904	4186723	120666-13-9	Alkaloids	Ornithine alkaloids	Pyrrolizidine alkaloids	CN1CCN2CCN(C)P1N(C)CC2	[160.1, 114.07, 160.07, 114.09, 101.06]	5.71054e+07	5.1566e+07	5.16038e+07	4.59481e+07	4.55923e+07	0.0945488	5.03631e+07
	M160T75	160.108	1.24													5.40247e+08	5.03226e+08	4.32186e+08	5.71805e+08	4.53913e+08	0.116162	5.00275e+08
	M161T260	161.059	4.33	C11H9ClO3	0.8	4-Chloromethyl-7-hydroxy-8-methylchromen-2-one	[M+H-CHClO]+	0.9795	5423877	163684-50-2	Shikimates and Phenylpropanoids	Coumarins	Simple coumarins	Cc1c(O)ccc2c(CCl)cc(=O)oc12	[161.06, 105.07, 103.05, 133.07, 115.05]	1.31738e+08	1.04114e+08	1.19669e+08	1.1078e+08	1.07713e+08	0.0965246	1.14803e+08
	M161T501	161.06	8.35	C16H14O2	0.5	4-Methoxychalcone	[M+H-C6H6]+	0.9824	641819	959-33-1	Shikimates and Phenylpropanoids	Flavonoids	Chalcones	COc1ccc(/C=C/C(=O)c2ccccc2)cc1	[133.06, 161.06, 118.04, 103.05, 105.07]	3.18361e+07	2.64795e+07	2.89116e+07	2.69736e+07	2.59168e+07	0.08603	2.80235e+07
	M161T519	161.06	8.65	C10H10O3	0.3	3-Methoxycinnamic acid	[M+H-H2O]+	0.9812	637668	6099-04-3	Shikimates and Phenylpropanoids	Phenylpropanoids (C6-C3)	Cinnamic acids and derivatives	COc1cccc(/C=C/C(=O)O)c1	[133.06, 161.06, 118.04, 103.05, 105.07]	4.59905e+07	4.17943e+07	4.33703e+07	4.11685e+07	4.12377e+07	0.0476657	4.27122e+07
	M161T486	161.06	8.1	C15H19NO3	0.5	MDPBP	[M+H-C5H11NO]+	0.9804	71300672	784985-33-7	Alkaloids	Lysine alkaloids	Piperidine alkaloids	CCC(C(=O)c1ccc2c(c1)OCO2)N1CCCC1	[161.06, 105.07, 133.06, 103.05, 115.05]	1.4312e+07	1.34336e+07	2.04151e+07	1.4776e+07	1.35949e+07	0.189932	1.53063e+07
	M161T271	161.06	4.52	C22H32O8	0.9	3-Methylbutyric acid [(1S,6S,7R)-6-acetoxy-1-isovaleryloxyspiro[4a,5,6,7a-tetrahydro-1H-cyclopenta[c]pyran-7,2'-oxirane]-4-yl]methyl ester	[M+H-C12H24O6]+	0.9447	45359818		Terpenoids	Monoterpenoids	Iridoids monoterpenoids	CC(=O)O[C@H]1CC2C(COC(=O)CC(C)C)=CO[C@@H](OC(=O)CC(C)C)C2[C@@]12CO2	[105.07, 161.06, 133.07, 115.05, 103.05]	1.59222e+07	1.50386e+07	1.565e+07	1.46951e+07	1.45421e+07	0.0394611	1.51696e+07
	M161T464	161.06	7.74	C17H16O5	1	2',6'-Dihydroxy 4',4-dimethoxychalcone, (E)-	[M+H-C7H8O3]+	0.9807	6438580	20621-49-2	Shikimates and Phenylpropanoids	Flavonoids	Chalcones	COc1ccc(/C=C/C(=O)c2c(O)cc(OC)cc2O)cc1	[133.07, 161.06, 118.04, 103.05, 105.07]	3.06575e+07	2.81713e+07	2.87865e+07	2.91435e+07	2.85307e+07	0.0331154	2.90579e+07
	M161T572	161.133	9.54	C15H22O2	0.1	a-Santal-10-en-12-oic acid	[M+H-C3H6O2]+	0.9367	14059029	74642-79-8	Terpenoids	Sesquiterpenoids	Santalane sesquiterpenoids	C/C(=C\CCC1(C)C2CC3C(C2)C31C)C(=O)O	[105.07, 161.13, 119.09, 91.05, 133.1]	9.21562e+06	8.66069e+06	8.66839e+06	8.56609e+06	9.14392e+06	0.0343384	8.85094e+06
	M161T240	161.133	3.99	C14H21NO3S	0.5	Reparixin	[M+H-C2H5NO3S]+	0.9111	9838712	266359-83-5				CC(C)Cc1ccc([C@@H](C)C(=O)NS(C)(=O)=O)cc1	[119.09, 105.07, 162.06, 161.13, 134.06]	1.21905e+07	1.08022e+07	1.24311e+07	1.15626e+07	1.26491e+07	0.0627846	1.19271e+07
	M162T207	162.055	3.45	C9H6BrFN2	22.9	4-Bromo-1-(4-fluorophenyl)imidazole	[M+H-Br]+	0.828	22148033	623577-59-3	Alkaloids	Anthranilic acid alkaloids	Benzodiazepine alkaloids	Fc1ccc(-n2cnc(Br)c2)cc1	[162.06, 135.04, 163.04, 147.03, 117.03]	1.28151e+07	1.18433e+07	1.11629e+07	1.09045e+07	1.03161e+07	0.0840217	1.14084e+07
	M162T287	162.091	4.78	C11H13NO3	0.4	N-Acetyl-L-phenylalanine	[M+H-CH2O2]+	0.9805	74839	2018-61-3	Amino acids and Peptides	Small peptides	Dipeptides	CC(=O)N[C@@H](Cc1ccccc1)C(=O)O	[162.09, 120.08, 134.1, 144.08, 119.07]	1.26763e+08	1.00108e+08	9.41795e+07	8.87652e+07	8.35907e+07	0.170845	9.86812e+07
	M162T388	162.091	6.46	C11H13NO3	0.9	N-Acetyl-D-phenylalanine	[M+H-CH2O2]+	0.9916	101184	10172-89-1	Amino acids and Peptides	Small peptides	Dipeptides	CC(=O)N[C@H](Cc1ccccc1)C(=O)O	[162.09, 120.08, 135.04, 163.04, 117.03]	3.63949e+07	4.1252e+07	3.27469e+07	3.28836e+07	3.11873e+07	0.115589	3.4893e+07
	M162T497	162.091	8.28	C10H12BrNO	0.6	2-Bromo-N-(4-methylphenyl)propanamide	[M+H-HBr]+	0.9763	3276766	58532-75-5				Cc1ccc(NC(=O)C(C)Br)cc1	[162.09, 133.09, 132.08, 134.1, 118.07]	4.96645e+07	4.8437e+07	4.70325e+07	5.49929e+07	4.69899e+07	0.0668685	4.94234e+07
	M163T283	163.039	4.71												[135.04, 117.03, 163.04, 145.03, 107.05]	2.18101e+08	1.87907e+08	2.2008e+08	1.92034e+08	1.88904e+08	0.0805904	2.01405e+08
	M163T340	163.039	5.66	C24H28O13	0.3	Verminoside	[M+H-C15H22O10]+	0.9729	12000883	50932-19-9	Terpenoids	Monoterpenoids	Iridoids monoterpenoids	O=C(/C=C/c1ccc(O)c(O)c1)O[C@@H]1[C@@H]2O[C@]2(CO)[C@H]2[C@H](O[C@@H]3O[C@H](CO)[C@@H](O)[C@H](O)[C@H]3O)OC=C[C@@H]12	[135.04, 163.04, 117.03, 145.03, 107.05]	4.43986e+07	4.11579e+07	4.42305e+07	4.25087e+07	4.43605e+07	0.0334578	4.33312e+07
	M163T471	163.039	7.85	C9H8O4	0.3	3-Hydroxy-7-methoxyphthalide	[M+H-H2O]+	0.9802	2752583	73713-38-9	Polyketides	Cyclic polyketides	Phthalide derivatives	COc1cccc2c1C(=O)OC2O	[163.04, 135.04, 133.03, 95.05, 105.03]	4.11394e+07	3.93499e+07	4.25649e+07	4.2462e+07	4.18302e+07	0.0317097	4.14693e+07
	M163T362	163.039	6.03												[135.04, 117.03, 163.04, 145.03, 107.05]	2.66429e+08	2.44191e+08	2.55606e+08	2.64294e+08	2.56637e+08	0.0340484	2.57432e+08
	M163T330	163.039	5.51												[135.04, 117.03, 163.04, 145.03, 107.05]	1.79762e+08	1.66498e+08	1.73049e+08	1.7332e+08	1.69293e+08	0.0289979	1.72384e+08
	M163T303	163.039	5.06	C22H18O12	0.3	Chicoric acid	[M+H-C13H12O9]+	0.977	5281764	6537-80-0	Shikimates and Phenylpropanoids	Phenylpropanoids (C6-C3)	Cinnamic acids and derivatives	O=C(/C=C/c1ccc(O)c(O)c1)O[C@@H](C(=O)O)[C@@H](OC(=O)/C=C/c1ccc(O)c(O)c1)C(=O)O	[135.04, 163.04, 117.03, 145.03, 107.05]	2.81632e+08	2.46967e+08	3.33679e+08	2.78553e+08	2.50669e+08	0.124774	2.783e+08
	M163T204	163.039	3.4												[135.04, 163.04, 117.03, 145.03, 107.05]	1.8865e+08	1.65221e+08	1.62755e+08	1.52053e+08	1.47953e+08	0.0972255	1.63326e+08
	M163T210	163.04	3.5												[135.04, 163.04, 117.03, 145.03, 107.05]	1.90593e+08	1.57702e+08	1.62036e+08	1.61314e+08	1.62028e+08	0.0807132	1.66734e+08
	M163T213	163.06	3.55	C12H11NOS2	16.5	10058-F4	[M+H-C2HNOS]+	0.773	1271003	403811-55-2	Alkaloids			CCc1ccc(/C=C2\SC(=S)NC2=O)cc1	[135.04, 163.04, 117.03, 145.03, 163.12]	1.2106e+07	1.08752e+07	1.19571e+07	1.18179e+07	1.20525e+07	0.043153	1.17617e+07
	M163T770	163.075	12.83	C14H19NO2	0	4'-Methoxy-.alpha.-pyrrolidinopropiophenone	[M+H-C4H9N]+	0.8842	6430836	478243-09-3	Alkaloids	Lysine alkaloids	Piperidine alkaloids	COc1ccc(C(=O)C(C)N2CCCC2)cc1	[135.08, 117.07, 163.08, 91.05, 115.05]	1.04151e+07	1.03138e+07	1.00423e+07	8.99276e+06	8.56117e+06	0.0865092	9.66504e+06
	M163T275	163.076	4.59	C10H12O3	0.2	Coniferyl alcohol	[M+H-H2O]+	0.9791	1549095	458-35-5	Shikimates and Phenylpropanoids	Phenylpropanoids (C6-C3)	Cinnamic acids and derivatives	COc1cc(/C=C/CO)ccc1O	[103.05, 131.05, 135.04, 163.04, 163.08]	5.07912e+07	4.47647e+07	4.90603e+07	4.64153e+07	4.58797e+07	0.0522114	4.73822e+07
	M163T568	163.112	9.46	C11H14O	0.1	Isovalerophenone	[M+H]+	0.7318	68493	582-62-7	Shikimates and Phenylpropanoids			CC(C)CC(=O)c1ccccc1	[107.05, 91.05, 163.11, 163.04, 103.05]	3.16522e+07	2.97006e+07	3.38169e+07	3.28208e+07	3.23706e+07	0.048036	3.20722e+07
	M163T555	163.112	9.26	C11H14O	0.4	1-Phenyl-1-pentanone	[M+H]+	0.7603	66093	1009-14-9	Shikimates and Phenylpropanoids			CCCCC(=O)c1ccccc1	[107.05, 91.05, 163.11, 145.1, 117.07]	1.10088e+08	1.05882e+08	1.20763e+08	1.23736e+08	1.24266e+08	0.0720121	1.16947e+08
	M163T126_2	163.122	2.1	C11H18N2	0.8	N-Ethyl-4-(dimethylamino)benzylamine	[M+H-CH4]+	0.9976	3542461	313552-99-7	Alkaloids	Pseudoalkaloids	Phenylalanine-derived alkaloids	CCNCc1ccc(N(C)C)cc1	[163.12, 135.09, 145.08, 164.13, 164.07]	8.54997e+07	7.4655e+07	7.32838e+07	7.47708e+07	7.17582e+07	0.0717545	7.59935e+07
	M163T74	163.124	1.23	C10H14N2	0.3	Anabasine	[M+H]+	0.9743	2181	13078-04-1	Alkaloids	Lysine alkaloids+Nicotinic acid alkaloids	Piperidine alkaloids+Pyridine alkaloids	c1cncc(C2CCCCN2)c1	[163.12, 146.1, 92.05, 94.07, 118.07]	5.03646e+07	3.97884e+07	4.24064e+07	4.62781e+07	3.90593e+07	0.108543	4.35794e+07
	M163T522	163.149	8.69	C15H26O	0.8	(-)-Globulol	[M+H-C3H8O]+	0.8413	12304985	489-41-8	Terpenoids	Sesquiterpenoids	Aromadendrane sesquiterpenoids	C[C@@H]1CC[C@@H]2[C@@H]1[C@H]1[C@@H](CC[C@@]2(C)O)C1(C)C	[107.09, 163.15, 93.07, 163.04, 95.09]	1.20016e+07	1.15985e+07	1.27921e+07	1.22755e+07	1.23611e+07	0.036253	1.22058e+07
	M164T237	164.07	3.96	C9H9NO2	0.7	4'-Formylacetanilide	[M+H]+	0.9815	73942	122-85-0	Alkaloids			CC(=O)Nc1ccc(C=O)cc1	[164.07, 136.08, 149.05, 136.05, 122.06]	2.52012e+07	2.3624e+07	2.37139e+07	2.24376e+07	2.17927e+07	0.0562064	2.33539e+07
	M164T126_1	164.071	2.11	C9H12N2O2	0.3	3-Amino-1-(2-amino-3-hydroxyphenyl)propan-1-one	[M+H-NH3]+	0.9012	440736	99362-47-7	Alkaloids	Tyrosine alkaloids	Phenylethylamines	NCCC(=O)c1cccc(O)c1N	[164.07, 164.11, 164.13, 105.06, 133.05]	2.32313e+07	2.28612e+07	2.0425e+07	1.91028e+07	2.07176e+07	0.0817615	2.12676e+07
	M164T541	164.107	9.01	C10H13NO	0.3	2,4-Dimethylacetanilide	[M+H]+	0.9934	16303	2050-43-3	Alkaloids			CC(=O)Nc1ccc(C)cc1C	[122.1, 164.11, 94.07, 164.07, 120.08]	9.471e+06	9.87625e+06	9.64529e+06	9.85621e+06	9.13432e+06	0.0320097	9.59661e+06
	M164T134	164.107	2.24	C10H13NO	1.5	N-Methyl-N-(2-methylphenyl)acetamide	[M+H]+	0.9926	68451	573-26-2	Alkaloids			CC(=O)N(C)c1ccccc1C	[164.11, 122.06, 123.07, 94.07, 104.06]	7.51621e+07	6.63348e+07	6.3768e+07	6.41919e+07	6.38656e+07	0.0729706	6.66645e+07
	M164T152	164.107	2.54	C10H13NO	0.4	N-Methyl-N-benzylacetamide	[M+H]+	0.9728	4578210	29823-47-0	Alkaloids	Pseudoalkaloids	Phenylalanine-derived alkaloids	CC(=O)N(C)Cc1ccccc1	[164.11, 122.06, 164.07, 95.05, 104.06]	2.36812e+07	2.02542e+07	1.9824e+07	1.91279e+07	1.86991e+07	0.09719	2.03173e+07
	M165T79	165.054	1.32	C13H19NO3	1.2	tert-Butyl L-tyrosinate	[M+H-C4H11N]+	0.9833	6950582	16874-12-7	Amino acids and Peptides+Shikimates and Phenylpropanoids	Small peptides	Aminoacids	CC(C)(C)OC(=O)[C@@H](N)Cc1ccc(O)cc1	[123.04, 95.05, 119.05, 91.05, 147.04]	2.53426e+08	2.10726e+08	1.92292e+08	2.0736e+08	1.9194e+08	0.119025	2.11149e+08
	M165T164_1	165.055	2.73	C13H16O3	0.9	(2,2-Dimethyl-3,4-dihydro-2H-chromen-6-yl)acetic acid	[M+H-C4H8]+	0.8465	1768299	109978-87-2				CC1(C)CCc2cc(CC(=O)O)ccc2O1	[91.05, 123.04, 95.05, 119.05, 109.07]	6.27004e+07	5.32382e+07	5.30894e+07	5.21762e+07	5.53841e+07	0.0775787	5.53177e+07
	M165T424	165.055	7.07	C14H15ClN2O3	1.2	3-[(4-Chloro-3,5-dimethyl-1H-pyrazol-1-yl)methyl]-4-methoxybenzoic acid	[M+H-C5H7ClN2]+	0.8969	4715107	956204-52-7	Alkaloids			COc1ccc(C(=O)O)cc1Cn1nc(C)c(Cl)c1C	[165.05, 107.05, 135.04, 95.05, 91.05]	8.08367e+06	6.92836e+06	6.20109e+06	6.00357e+06	6.11135e+06	0.130814	6.66561e+06
	M165T349_1	165.055	5.82	C22H26O12	1.2	Catalposide	[M+H-C13H18O9]+	0.7444	93039	6736-85-2	Terpenoids	Monoterpenoids	Iridoids monoterpenoids	O=C(O[C@@H]1[C@@H]2O[C@]2(CO)[C@H]2[C@H](O[C@@H]3O[C@H](CO)[C@@H](O)[C@H](O)[C@H]3O)OC=C[C@@H]12)c1ccc(O)cc1	[91.05, 165.05, 109.1, 105.03, 95.05]	1.58631e+07	1.97597e+07	1.71882e+07	1.66325e+07	1.59046e+07	0.0938008	1.70696e+07
	M165T371	165.091	6.18	C13H18O4	0.4	3-(4-Allyl-2-methoxyphenoxy)-1,2-propanediol	[M+H-C3H6O2]+	0.8439	2859367	398-58-3	Shikimates and Phenylpropanoids	Lignans	Neolignans	C=CCc1ccc(OCC(O)CO)c(OC)c1	[124.05, 105.07, 137.06, 109.03, 91.05]	7.95222e+06	7.25003e+06	8.00606e+06	8.00038e+06	7.53718e+06	0.0439709	7.74917e+06
	M165T171	165.139	2.84	C10H16N2	1.3	N-(1,1-Dimethylethyl)-3-pyridinemethanamine	[M+H]+	0.9702	961528	97266-25-6	Alkaloids	Nicotinic acid alkaloids	Pyridine alkaloids	CC(C)(C)NCc1cccnc1	[165.14, 110.1, 91.05, 166.09, 136.11]	1.53538e+07	1.17441e+07	1.32074e+07	1.37338e+07	1.36912e+07	0.095442	1.35461e+07
	M166T52	166.084	0.87	C9H13NO3	14.3	(-)-Adrenaline	[M+H-H2O]+	0.9971	5816	51-43-4	Alkaloids	Tyrosine alkaloids	Phenylethylamines	CNC[C@H](O)c1ccc(O)c(O)c1	[166.09, 166.05, 148.08, 108.04, 123.07]	3.65721e+07	2.54765e+07	2.89588e+07	2.83338e+07	3.06383e+07	0.137377	2.99959e+07
	M166T187	166.086	3.12	C15H21NO3	0.6	N-(4-Methylpentanoyl)phenylalanine	[M+H-C6H10O]+	0.9132	43183355	67036-32-2	Amino acids and Peptides	Small peptides	Dipeptides	CC(C)CCC(=O)NC(Cc1ccccc1)C(=O)O	[166.09, 136.08, 120.08, 148.08, 118.07]	6.85253e+07	5.75788e+07	5.98742e+07	5.46799e+07	5.63575e+07	0.0915677	5.94032e+07
	M166T224	166.086	3.73	C17H17NO3	0.3	N-(Phenylacetyl)-L-phenylalanine	[M+H-C8H6O]+	0.9856	47579	738-75-0	Amino acids and Peptides	Small peptides	Dipeptides	O=C(Cc1ccccc1)N[C@@H](Cc1ccccc1)C(=O)O	[166.09, 120.08, 138.09, 110.06, 122.02]	1.63864e+07	1.56243e+07	1.31359e+07	1.4613e+07	1.36411e+07	0.091845	1.46801e+07
	M166T257	166.086	4.28	C9H11NO2	0.6	[4-(Methylamino)phenyl]acetic acid	[M+H]+	0.7799	290114	56355-42-1	Amino acids and Peptides	Small peptides	Aminoacids	CNc1ccc(CC(=O)O)cc1	[106.07, 134.06, 108.04, 166.09, 105.06]	2.48534e+07	2.21798e+07	2.44892e+07	2.39991e+07	2.40293e+07	0.0430657	2.39102e+07
	M166T74_1	166.086	1.23	C13H21NO3	0.9	Albuterol	[M+H-C4H10O]+	0.9391	2083	18559-94-9	Alkaloids	Tyrosine alkaloids	Phenylethylamines	CC(C)(C)NCC(O)c1ccc(O)c(CO)c1	[166.09, 166.05, 148.08, 123.07, 112.04]	8.24711e+07	7.69871e+07	7.14449e+07	7.1065e+07	7.03543e+07	0.0697922	7.44645e+07
	M166T237	166.086	3.94	C9H11NO2	0.9	1-(4-Hydroxyphenyl)-2-methylaminoethanone	[M+H]+	0.8797	88825	21213-89-8	Alkaloids	Tyrosine alkaloids	Phenylethylamines	CNCC(=O)c1ccc(O)cc1	[166.09, 136.08, 149.02, 148.08, 120.08]	5.49554e+07	4.82187e+07	6.63144e+07	4.96317e+07	4.84679e+07	0.143069	5.35176e+07
	M166T203	166.123	3.38	C10H15NO	0.9	(.+/-.)-Anatoxin A	[M+H]+	0.7067	431734	85514-42-7	Alkaloids	Ornithine alkaloids	Tropane alkaloids	CC(=O)C1=CCCC2CCC1N2	[166.12, 96.04, 166.09, 120.08, 109.07]	1.97307e+07	1.64405e+07	1.68213e+07	1.63694e+07	1.60807e+07	0.0878034	1.70885e+07
	M166T104_2	166.123	1.74	C10H15NO	0.7	Hordenine	[M+H]+	0.8643	68313	539-15-1	Alkaloids	Tyrosine alkaloids	Amarylidaceae alkaloids+Phenylethylamines	CN(C)CCc1ccc(O)cc1	[121.07, 166.09, 166.12, 93.07, 166.1]	3.39713e+07	2.85567e+07	2.94164e+07	3.16161e+07	2.9653e+07	0.0708662	3.06427e+07
	M167T234	167.034	3.89	C26H42O4	0.4	Di(2,6-dimethyl-4-heptyl) phthalate	[M+H-C18H36]+	0.9967	57003681	103048-19-7				CC(C)CC(CC(C)C)OC(=O)c1ccccc1C(=O)OC(CC(C)C)CC(C)C	[149.02, 121.03, 121.04, 167.07, 93.07]	2.24294e+07	1.87626e+07	1.79426e+07	1.8577e+07	1.69109e+07	0.110367	1.89245e+07
	M167T146	167.07	2.44	C24H30O12	0.8	8-O-4-Hydroxycinnamoylharpagide	[M+H-C15H20O9]+	0.9024	45783053	133645-37-1	Terpenoids	Monoterpenoids	Iridoids monoterpenoids	C[C@]1(OC(=O)/C=C/c2ccc(O)cc2)C[C@@H](O)[C@]2(O)C=CO[C@@H](O[C@@H]3O[C@H](CO)[C@@H](O)[C@H](O)[C@H]3O)C12	[121.07, 149.06, 93.07, 91.05, 109.03]	3.94641e+08	3.38242e+08	3.49558e+08	3.48799e+08	3.58433e+08	0.0607133	3.57935e+08
	M167T534	167.07	8.9	C9H10O3	0.1	2'-Hydroxy-4'-methoxyacetophenone	[M+H]+	0.9827	11092	552-41-0	Shikimates and Phenylpropanoids			COc1ccc(C(C)=O)c(O)c1	[167.07, 149.06, 121.07, 125.06, 91.05]	2.79708e+07	2.54469e+07	2.67653e+07	2.60272e+07	2.39502e+07	0.0575347	2.60321e+07
	M167T186	167.07	3.1	C11H12O4	1.1	trans-2,4-Dimethoxycinnamic acid	[M+H-C2H2O]+	0.9042	734009	16909-09-4	Shikimates and Phenylpropanoids	Phenylpropanoids (C6-C3)	Cinnamic acids and derivatives	COc1ccc(/C=C/C(=O)O)c(OC)c1	[167.09, 137.08, 121.03, 149.06, 93.07]	2.05016e+07	1.84756e+07	1.96876e+07	2.01583e+07	1.81132e+07	0.0539807	1.93873e+07
	M167T385	167.107	6.42	C20H34O7	1	2-[5-[2-[2-[5-(2-Hydroxypropyl)oxolan-2-yl]propanoyloxy]propyl]oxolan-2-yl]propanoic acid	[M+H-C10H20O5]+	0.7657	23815283	57893-54-6	Polyketides	Polyethers	Macrotetrolides	CC(O)CC1CCC(C(C)C(=O)OC(C)CC2CCC(C(C)C(=O)O)O2)O1	[93.07, 121.1, 91.05, 111.08, 167.07]	3.30137e+07	3.15144e+07	3.39719e+07	3.45439e+07	3.3879e+07	0.035342	3.33846e+07
	M167T292	167.107	4.87	C23H30O12	0.1	3,5-Dihydroxy-4-((6-O-((4-(2-hydroxypropan-2-yl)cyclohex-1-en-1-yl)carbonyl)hexopyranosyl)oxy)benzoic acid	[M+H-C13H16O10]+	0.7366	45359872		Shikimates and Phenylpropanoids	Phenolic acids (C6-C1)	Gallotannins	CC(C)(O)C1CC=C(C(=O)OCC2OC(Oc3c(O)cc(C(=O)O)cc3O)C(O)C(O)C2O)CC1	[121.1, 93.07, 149.06, 121.07, 167.07]	2.66589e+07	2.36653e+07	2.78051e+07	2.5633e+07	2.78449e+07	0.0662549	2.63214e+07
	M168T145	168.066	2.42	C8H9NO3	1.3	N-(4-Hydroxyphenyl)glycine	[M+H]+	0.9735	67149	122-87-2	Amino acids and Peptides	Small peptides	Aminoacids	O=C(O)CNc1ccc(O)cc1	[168.07, 122.06, 94.07, 150.05, 109.05]	4.65804e+07	3.85352e+07	3.69417e+07	3.73942e+07	3.62988e+07	0.108126	3.915e+07
	M168T276	168.066	4.6	C10H11NO4	0.4	[2-(Acetylamino)phenoxy]acetic acid	[M+H-C2H2O]+	0.9364	235544	1798-12-5	Amino acids and Peptides	Small peptides	Aminoacids	CC(=O)Nc1ccccc1OCC(=O)O	[94.07, 122.06, 140.07, 96.04, 104.05]	1.07468e+07	1.0171e+07	1.02322e+07	9.77837e+06	9.80797e+06	0.0387493	1.01473e+07
	M168T363	168.102	6.04	C9H13NO2	0.4	Phenylephrine	[M+H]+	0.9883	6041	59-42-7	Alkaloids	Tyrosine alkaloids	Phenylethylamines	CNC[C@H](O)c1cccc(O)c1	[150.09, 168.1, 132.08, 94.07, 94.07]	9.5229e+06	8.57165e+06	8.58469e+06	8.68844e+06	8.78467e+06	0.0449115	8.83047e+06
	M168T551	168.102	9.18	C7H15NO2	15	N,N-Dimethyl-L-valine	[M+Na]+	0.9713	14584527	2812-32-0	Amino acids and Peptides	Small peptides	Aminoacids	CC(C)C(C(=O)O)N(C)C	[122.1, 168.1, 94.07, 107.07, 150.09]	6.05367e+06	6.03023e+06	6.13273e+06	6.41279e+06	6.54285e+06	0.0368961	6.23445e+06
	M168T293	168.102	4.89	C9H13NO2	0.6	dl-p-Hydroxynorephedrine	[M+H]+	0.9022	11099	13104-32-0	Alkaloids	Pseudoalkaloids	Phenylalanine-derived alkaloids	CC(N)C(O)c1ccc(O)cc1	[168.1, 150.09, 122.1, 168.17, 122.06]	1.04859e+07	9.88514e+06	1.01616e+07	1.03706e+07	1.04691e+07	0.0246295	1.02745e+07
	M169T241	169.05	4.02	C8H8O4	3.8	4-Methoxysalicylic acid	[M+H]+	0.8305	75231	2237-36-7	Shikimates and Phenylpropanoids	Phenolic acids (C6-C1)	Simple phenolic acids	COc1ccc(C(=O)O)c(O)c1	[151.04, 169.08, 95.05, 123.04, 105.03]	3.16895e+07	2.67978e+07	2.53626e+07	2.42029e+07	2.38244e+07	0.120896	2.63754e+07
	M169T189	169.061	3.15	C7H8N2O3	0.8	4-Hydroxy-2-keto-6-methyl-1H-pyridine-3-carboxamide	[M+H]+	0.9939	54697104	68373-65-9	Alkaloids	Nicotinic acid alkaloids	Pyridine alkaloids	Cc1cc(=O)c(C(N)=O)c(O)[nH]1	[152.03, 170.04, 134.02, 111.04, 151.08]	8.20754e+06	6.2592e+06	6.98304e+06	6.61672e+06	5.91266e+06	0.130125	6.79583e+06
	M169T234	169.077	3.89	C11H8N2	1.2	Norharmane	[M+H]+	0.9997	64961	244-63-3	Alkaloids	Tryptophan alkaloids	Carboline alkaloids	c1ccc2c(c1)[nH]c1cnccc12	[169.08, 170.08, 115.05, 168.07, 142.07]	1.31274e+08	1.16926e+08	1.1927e+08	1.16253e+08	1.15788e+08	0.0541806	1.19902e+08
	M169T163	169.086	2.71	C13H20O3	1.3	3-Heptyl-3,6-dihydro-1H-furo[3,4-c]furan-4-one	[M+H-C4H8]+	0.793	45359295	1083193-62-7	Polyketides	Cyclic polyketides	Phthalide derivatives	CCCCCCCC1OCC2=C1C(=O)OC2	[95.09, 169.09, 123.04, 141.05, 95.05]	2.46306e+07	1.75784e+07	1.69705e+07	1.82999e+07	1.81022e+07	0.163494	1.91163e+07
	M169T136	169.097	2.27	C10H16N2O3	0.4	3-[2-[2-(2-Cyanoethoxy)ethoxy]ethoxy]propionitrile	[M+H-C2H4O]+	0.9655	89693	22397-31-5	Fatty acids			N#CCCOCCOCCOCCC#N	[169.1, 98.06, 133.08, 151.09, 141.1]	3.42103e+07	2.95089e+07	2.99475e+07	2.77879e+07	3.62043e+07	0.111706	3.15318e+07
	M169T743_2	169.1	12.38	C22H28O7	0.6	Longipin	[M+H-C9H16O7]+	0.9715	56776401	72943-99-8	Terpenoids	Sesquiterpenoids	Germacrane sesquiterpenoids	C=C1C(=O)OC2/C=C(\COC(C)=O)CC/C=C(/C=O)CC(OC(=O)C(C)CC)C12	[169.1, 141.07, 154.08, 153.07, 128.06]	2.45919e+07	2.35632e+07	2.3523e+07	2.31654e+07	2.3241e+07	0.0242091	2.36169e+07
	M169T315	169.122	5.24	C10H18O3	1	4-Hydroxy-6-pentyloxan-2-one	[M+H-H2O]+	0.8081	538589	36555-25-6	Fatty acids	Fatty esters	Lactones	CCCCCC1CC(O)CC(=O)O1	[123.12, 109.1, 169.12, 151.11, 121.1]	3.42513e+07	2.83107e+07	2.94149e+07	3.05196e+07	2.91776e+07	0.0767033	3.03348e+07
	M169T332	169.123	5.53	C10H14O	0.9	Perillaldehyde	[M+H+H2O]+	0.7399	16441	2111-75-3	Terpenoids	Monoterpenoids	Menthane monoterpenoids	C=C(C)C1CC=C(C=O)CC1	[123.12, 95.09, 95.05, 169.08, 109.07]	1.83562e+07	1.62222e+07	1.89574e+07	1.82423e+07	1.88285e+07	0.0609239	1.81213e+07
	M170T43_3	170.065	0.71													5.29843e+08	4.62413e+08	4.25805e+08	4.04359e+08	3.82437e+08	0.131032	4.40971e+08
	M170T153	170.081	2.55													2.03643e+08	1.49279e+08	1.56803e+08	1.51879e+08	1.49355e+08	0.144106	1.62192e+08
	M170T74_1	170.081	1.23	C8H11NO3	0.5	Pyridoxine	[M+H]+	0.98	1054	65-23-6	Alkaloids	Nicotinic acid alkaloids	Pyridine alkaloids	Cc1ncc(CO)c(CO)c1O	[152.07, 134.06, 170.08, 126.06, 170.12]	4.9493e+07	4.13306e+07	3.92668e+07	4.25019e+07	4.11245e+07	0.0923439	4.27434e+07
	M170T129	170.129	2.14	C10H22N4O	1.1	N-[2-(Dimethylamino)ethyl]-2-piperazinoacetamide	[M+H-C2H7N]+	0.9435	8022549	887833-64-9	Alkaloids	Lysine alkaloids	Piperidine alkaloids	CN(C)CCNC(=O)CN1CCNCC1	[170.13, 170.08, 124.08, 152.12, 111.08]	2.34256e+07	2.17821e+07	1.93585e+07	1.94707e+07	1.96904e+07	0.0866314	2.07455e+07
	M171T186	171.029	3.1	C5H8O5	14.7	D-(-)-Citramalic acid	[M+Na]+	0.993	439766	6236-10-8	Fatty acids	Fatty Acids and Conjugates	Hydroxy fatty acids	C[C@@](O)(CC(=O)O)C(=O)O	[171.03, 143.03, 139.0, 113.02, 128.01]	1.32426e+07	1.12862e+07	9.96975e+06	9.83337e+06	9.49506e+06	0.143327	1.07654e+07
	M171T729	171.08	12.14	C13H12O3	0.6	(2S)-2-(2-Naphthoxy)propionic acid	[M+H-CH2O2]+	0.9818	1201523	25258-16-6	Shikimates and Phenylpropanoids	Phenanthrenoids	Phenanthrenes	C[C@H](Oc1ccc2ccccc2c1)C(=O)O	[128.06, 171.08, 153.07, 143.09, 152.06]	2.36938e+07	1.99252e+07	1.91295e+07	1.99811e+07	1.80228e+07	0.105869	2.01505e+07
	M171T359	171.081	5.98	C12H13NO	0.8	2-(1-Naphthyloxy)ethanamine	[M+H-NH3]+	0.9796	14519851	50882-68-3				NCCOc1cccc2ccccc12	[171.08, 128.06, 153.07, 143.09, 152.06]	1.05996e+07	9.17856e+06	8.33878e+06	8.21556e+06	8.34986e+06	0.112538	8.93647e+06
	M171T1099	171.099	18.31	C9H14O3	13.4	2-(Methoxycarbonyl)cycloheptanone	[M+H]+	0.9949	288225	52784-32-4				COC(=O)C1CCCCCC1=O	[171.1, 100.11, 171.15, 171.11, 122.0]	1.01147e+08	1.00721e+08	1.13467e+08	1.35867e+08	8.62668e+07	0.172633	1.07494e+08
	M171T372	171.102	6.2	C9H16O4	1	Azelaic acid	[M+H-H2O]+	0.8469	2266	123-99-9	Fatty acids	Fatty Acids and Conjugates	Dicarboxylic acids	O=C(O)CCCCCCCC(=O)O	[97.1, 107.09, 125.1, 91.05, 93.07]	1.18161e+07	1.2583e+07	1.53249e+07	1.6944e+07	1.91107e+07	0.199698	1.51558e+07
	M172T78_2	172.108	1.29	C7H16N4O2	1.2	L-Arginine, methyl ester	[M+H-NH3]+	0.9506	92932	2577-94-8	Amino acids and Peptides	Small peptides	Aminoacids	COC(=O)[C@@H](N)CCCN=C(N)N	[172.11, 130.09, 154.1, 94.07, 112.08]	1.75972e+08	1.47085e+08	1.30911e+08	1.41362e+08	1.28855e+08	0.130811	1.44837e+08
	M172T688	172.17	11.47	C10H21NO	0.7	1,2,2,6,6-Pentamethyl-4-piperidinol	[M+H]+	0.9798	75472	2403-89-6	Alkaloids	Lysine alkaloids	Piperidine alkaloids	CN1C(C)(C)CC(O)CC1(C)C	[172.17, 102.09, 116.11, 100.08, 95.09]	7.17276e+07	6.57782e+07	7.13737e+07	7.15533e+07	6.60034e+07	0.0448	6.92873e+07
	M173T407	173.06	6.78	C17H14O2	0.9	4-Benzyl-3-phenyl-2H-furan-5-one	[M+H-C6H6]+	0.868	38351931	146140-28-5	Shikimates and Phenylpropanoids	Diazotetronic acids and derivatives	Pulvinones	O=C1OCC(c2ccccc2)=C1Cc1ccccc1	[115.05, 117.07, 145.06, 155.06, 173.06]	6.07147e+06	5.35387e+06	5.78898e+06	6.5123e+06	5.76561e+06	0.0725716	5.89845e+06
	M174T234	174.091	3.91	C11H11NO	1.6	1,6-Dimethyl-2-quinolone	[M+H]+	0.9994	121604	29969-49-1	Alkaloids	Tryptophan alkaloids+Anthranilic acid alkaloids	Quinoline alkaloids	Cc1ccc2c(ccc(=O)n2C)c1	[174.09, 159.07, 131.07, 175.09, 146.1]	3.30319e+07	2.82117e+07	3.03394e+07	2.9374e+07	2.79767e+07	0.0687278	2.97867e+07
	M174T279	174.113	4.65	C8H15NO3	0.6	N-Acetyl-D-norleucine	[M+H]+	0.861	6995106	54896-21-8	Amino acids and Peptides	Small peptides	Dipeptides	CCCC[C@@H](NC(C)=O)C(=O)O	[132.1, 128.11, 174.09, 91.05, 146.1]	1.13644e+07	1.07245e+07	1.04727e+07	1.14907e+07	1.02821e+07	0.0494339	1.08669e+07
	M174T76_2	174.124	1.27	C7H15N3O2	0.5	N5-(1-Iminoethyl)-L-ornithine	[M+H]+	0.9686	107984	36889-13-1	Amino acids and Peptides	Small peptides	Aminoacids	CC(N)=NCCC[C@H](N)C(=O)O	[174.12, 114.06, 128.07, 104.07, 156.07]	3.67486e+07	3.47626e+07	3.05526e+07	3.68439e+07	3.39122e+07	0.0745046	3.4564e+07
	M175T483	175.075	8.05	C15H21NO3	0.6	3,4-Methylenedioxy pyrovalerone metabolite 2	[M+H-C4H11NO]+	0.8959	11219249	850352-63-5	Alkaloids	Lysine alkaloids		CCCC(C(=O)c1ccc(O)c(O)c1)N1CCCC1	[133.03, 129.07, 105.03, 175.08, 147.08]	1.60501e+07	1.02933e+07	1.14312e+07	1.15885e+07	1.18123e+07	0.180775	1.22351e+07
	M175T677_1	175.112	11.28	C15H22O3	0.5	Nardosinon	[M+H-C3H8O2]+	0.8757	168136	23720-80-1	Terpenoids	Sesquiterpenoids	Nardosinane sesquiterpenoids	C[C@@H]1CCC=C2C(=O)C[C@H]3OOC(C)(C)[C@H]3[C@]21C	[175.11, 105.07, 119.09, 147.12, 91.05]	2.36906e+07	2.27922e+07	2.0732e+07	1.83685e+07	1.85274e+07	0.116167	2.08221e+07
	M175T759	175.112	12.65	C12H18O3	1	Jasmonic acid	[M+H-2H2O]+	0.7951	5281166	77026-92-7	Fatty acids	Octadecanoids	Jasmonic acids	CC/C=C\C[C@H]1C(=O)CC[C@@H]1CC(=O)O	[175.11, 105.07, 91.05, 119.09, 147.12]	8.14559e+06	8.09248e+06	7.87101e+06	5.8165e+06	5.98978e+06	0.163515	7.18308e+06
	M175T46_4	175.119	0.77	C6H14N4O2	0.1	DL-Arginine	[M+H]+	0.8134	232	7200-25-1	Amino acids and Peptides	Small peptides	Aminoacids	NC(N)=NCCCC(N)C(=O)O	[116.07, 175.12, 130.1, 158.09, 112.09]	2.86479e+09	2.37551e+09	2.49042e+09	2.46864e+09	2.52746e+09	0.0735284	2.54537e+09
	M175T62	175.119	1.03												[116.07, 175.12, 130.1, 158.09, 112.09]	1.52709e+09	9.4851e+08	1.32024e+09	1.26248e+09	1.29705e+09	0.163501	1.27107e+09
	M175T310	175.148	5.16	C13H20O	1.5	(E)-.alpha.-Ionone	[M+H-H2O]+	0.9783	5282108	6901-97-9	Terpenoids	Apocarotenoids	Apocarotenoids(ε-)+Megastigmanes	CC(=O)/C=C/C1C(C)=CCCC1(C)C	[119.09, 133.1, 175.15, 105.07, 91.05]	1.78156e+07	1.70262e+07	2.02315e+07	1.93561e+07	2.02943e+07	0.0774078	1.89447e+07
	M176T140	176.071	2.33	C11H9NO4	0.8	4-(2,5-Dioxo-1-pyrrolidinyl)benzoic acid	[M+H-CO2]+	0.8338	351361	60693-33-6				O=C(O)c1ccc(N2C(=O)CCC2=O)cc1	[176.07, 95.06, 176.12, 176.11, 148.08]	2.50097e+07	2.60988e+07	2.42439e+07	2.88919e+07	2.53055e+07	0.0692554	2.591e+07
	M176T300	176.071	5.01	C10H9NO2	1.4	3-Indoleacetic acid	[M+H]+	0.8975	802	87-51-4	Alkaloids	Tryptophan alkaloids	Simple indole alkaloids	O=C(O)Cc1c[nH]c2ccccc12	[130.07, 118.07, 158.06, 145.03, 117.03]	8.3658e+06	1.00094e+07	8.58482e+06	1.00516e+07	1.01722e+07	0.0935815	9.43675e+06
	M176T222_2	176.071	3.71	C10H9NO2	2.5	1-Methoxy-1H-indole-3-carboxaldehyde	[M+H]+	0.9201	398554	67282-55-7	Alkaloids	Tryptophan alkaloids	Simple indole alkaloids	COn1cc(C=O)c2ccccc21	[176.07, 148.08, 161.05, 145.03, 133.05]	1.27529e+07	1.04659e+07	1.04594e+07	1.0077e+07	1.15665e+07	0.0990293	1.10643e+07
	M176T232	176.071	3.87	C5H9N3O4	24.3	Guanidinosuccinic acid	[M+H]+	0.9836	97856	6133-30-8	Amino acids and Peptides	Small peptides	Aminoacids	NC(N)=NC(CC(=O)O)C(=O)O	[176.07, 134.06, 145.03, 117.03, 176.14]	1.08489e+07	9.65922e+06	9.30738e+06	9.2245e+06	8.45937e+06	0.0917793	9.49987e+06
	M176T199	176.071	3.32	C10H9NO2	0.7	7-Amino-4-methylcoumarin	[M+H]+	0.9947	92249	26093-31-2	Shikimates and Phenylpropanoids	Coumarins	Simple coumarins	Cc1cc(=O)oc2cc(N)ccc12	[176.07, 176.14, 145.03, 117.03, 108.04]	2.23897e+07	1.9363e+07	2.02653e+07	1.91135e+07	2.35948e+07	0.0937634	2.09453e+07
	M176T172	176.107	2.87	C11H15NO2	1.1	4-Propoxyacetanilide	[M+H-H2O]+	0.9901	88510	20367-32-2	Alkaloids+Shikimates and Phenylpropanoids			CCCOc1ccc(NC(C)=O)cc1	[176.11, 134.06, 145.03, 117.03, 133.05]	2.12211e+07	1.79301e+07	1.71386e+07	1.88861e+07	1.59454e+07	0.109322	1.82243e+07
	M177T287	177.054	4.78												[145.03, 117.03, 149.06, 177.05, 134.04]	9.57622e+07	1.05359e+08	9.26886e+07	1.10417e+08	1.05479e+08	0.0727202	1.01941e+08
	M177T252	177.054	4.19												[145.03, 117.03, 149.06, 177.05, 134.04]	1.46557e+08	1.36479e+08	1.42528e+08	1.40755e+08	1.3684e+08	0.0298183	1.40632e+08
	M177T429	177.054	7.14	C10H10O4	1.2	Isoferulic acid	[M+H-H2O]+	0.9956	736186	537-73-5	Shikimates and Phenylpropanoids	Phenylpropanoids (C6-C3)	Cinnamic acids and derivatives	COc1ccc(/C=C/C(=O)O)cc1O	[177.05, 145.03, 117.03, 103.05, 149.06]	4.15146e+07	3.62125e+07	3.80285e+07	3.75546e+07	3.95564e+07	0.0526936	3.85733e+07
	M177T218	177.054	3.63	C21H20O10	1	Cimicifuga acid A	[M+H-C11H12O7]+	0.9869	132331199	205114-65-4	Shikimates and Phenylpropanoids	Phenylpropanoids (C6-C3)	Cinnamic acids and derivatives	COc1cc(/C=C/C(=O)OC(C(=O)O)C(O)(Cc2ccc(O)cc2)C(=O)O)ccc1O	[145.03, 117.03, 177.05, 149.06, 134.04]	1.58797e+08	1.39371e+08	1.4039e+08	1.34679e+08	1.35897e+08	0.0689347	1.41826e+08
	M177T303	177.055	5.04	C11H12O4	1	Methyl ferulate	[M+H-CH4O]+	0.9838	5357283	2309-07-1	Shikimates and Phenylpropanoids	Phenylpropanoids (C6-C3)	Cinnamic acids and derivatives	COC(=O)/C=C/c1ccc(O)c(OC)c1	[145.03, 117.03, 149.06, 177.05, 134.04]	1.68416e+08	1.52312e+08	1.6673e+08	1.66785e+08	1.63073e+08	0.0399691	1.63463e+08
	M177T376	177.055	6.26	C22H30O14	0.5	6-O-((2E)-3-(4-Hydroxy-3-methoxyphenyl)prop-2-enoyl)hex-2-ulofuranosyl hexopyranoside	[M+H-C12H22O11]+	0.9877	71694420		Shikimates and Phenylpropanoids	Phenylpropanoids (C6-C3)	Cinnamic acids and derivatives	COc1cc(/C=C/C(=O)OCC2OC(CO)(OC3OC(CO)C(O)C(O)C3O)C(O)C2O)ccc1O	[145.03, 117.03, 149.06, 177.05, 134.04]	1.1761e+08	9.94676e+07	1.04393e+08	1.04239e+08	1.03121e+08	0.0653644	1.05766e+08
	M177T321_1	177.055	5.34	C12H14O4	0.4	Ethyl ferulate	[M+H-C2H6O]+	0.9868	736681	4046-02-0	Shikimates and Phenylpropanoids	Phenylpropanoids (C6-C3)	Cinnamic acids and derivatives	CCOC(=O)/C=C/c1ccc(O)c(OC)c1	[145.03, 117.03, 149.06, 177.05, 134.04]	5.28397e+08	4.65726e+08	4.74943e+08	5.11284e+08	4.43586e+08	0.0711704	4.84787e+08
	M177T402	177.055	6.69												[145.03, 117.03, 149.06, 177.05, 134.04]	1.30016e+08	1.21495e+08	1.28281e+08	1.26598e+08	1.28822e+08	0.0262584	1.27042e+08
	M177T749	177.091	12.48	C11H12O2	0.4	2,4-Dimethylcinnamic acid	[M+H]+	0.8838	13809865	1685-80-9	Shikimates and Phenylpropanoids	Phenylpropanoids (C6-C3)	Cinnamic acids and derivatives	Cc1ccc(/C=C/C(=O)O)c(C)c1	[131.09, 91.05, 105.07, 159.08, 177.09]	4.51075e+06	3.2954e+06	3.62017e+06	3.32528e+06	2.99918e+06	0.163439	3.55016e+06
	M178T218_2	178.085	3.63	C10H11NO2	0.5	3-Carboxy-1,2,3,4-tetrahydroisoquinoline	[M+H]+	0.9552	95489	67123-97-1	Alkaloids			O=C(O)C1Cc2ccccc2CN1	[178.09, 115.05, 132.08, 117.06, 160.08]	6.15821e+07	5.32356e+07	5.22198e+07	4.90684e+07	4.74202e+07	0.104126	5.27052e+07
	M178T89	178.086	1.48	C10H11NO2	0.3	2,6-Dimethyl-2H-1,4-benzoxazin-3(4H)-one	[M+H]+	0.9548	4054366	17959-90-9	Alkaloids			Cc1ccc2c(c1)NC(=O)C(C)O2	[178.09, 112.04, 140.03, 178.12, 160.08]	7.30688e+07	5.57841e+07	5.22462e+07	5.68018e+07	5.15704e+07	0.151521	5.78943e+07
	M179T231	179.034	3.86	C15H16O9	0.3	Esculin	[M+H-C6H10O5]+	0.9795	5281417	531-75-9	Shikimates and Phenylpropanoids	Coumarins	Simple coumarins	O=c1ccc2cc(O[C@@H]3O[C@H](CO)[C@@H](O)[C@H](O)[C@H]3O)c(O)cc2o1	[179.03, 123.04, 133.03, 137.06, 151.04]	6.41661e+06	5.89177e+06	5.92273e+06	5.80328e+06	5.78201e+06	0.0436269	5.96328e+06
	M179T344	179.07	5.73												[133.06, 105.07, 91.05, 179.07, 161.06]	1.18786e+08	1.09114e+08	1.22466e+08	1.1765e+08	1.10242e+08	0.0497184	1.15651e+08
	M179T242	179.07	4.03	C10H10O3	0.3	Mellein	[M+H]+	0.8483	114679	480-33-1	Shikimates and Phenylpropanoids	Coumarins	Isocoumarins	C[C@@H]1Cc2cccc(O)c2C(=O)O1	[133.06, 105.07, 91.05, 179.07, 161.06]	8.12174e+07	7.05378e+07	7.98287e+07	7.0026e+07	7.34257e+07	0.0696282	7.50071e+07
	M179T208	179.07	3.46	C15H20O6	1	Phomopsolide B	[M+H-C5H10O3]+	0.7271	38360362	97529-84-5				C/C=C(\C)C(=O)O[C@H]1C=CC(=O)O[C@H]1/C=C/[C@@H](O)[C@H](C)O	[105.07, 133.07, 91.05, 151.08, 95.09]	1.65056e+07	1.29805e+07	1.36641e+07	1.42469e+07	1.57813e+07	0.10044	1.46357e+07
	M179T164	179.07	2.73	C10H10O3	0.5	Methyl 4-coumarate	[M+H]+	0.9007	5319562	3943-97-3	Shikimates and Phenylpropanoids	Phenylpropanoids (C6-C3)	Cinnamic acids and derivatives	COC(=O)/C=C/c1ccc(O)cc1	[91.05, 119.05, 147.04, 179.07, 151.08]	2.67928e+07	2.29122e+07	2.23372e+07	2.27627e+07	2.25343e+07	0.0797501	2.34678e+07
	M179T743	179.084	12.38	C14H10	1.2	p-Biphenylacetylene	[M+H]+	0.9837	34464	29079-00-3	Shikimates and Phenylpropanoids			C#Cc1ccc(-c2ccccc2)cc1	[178.08, 179.09, 152.06, 177.07, 176.06]	3.84316e+07	3.76971e+07	4.00084e+07	4.15479e+07	4.20215e+07	0.0472198	3.99413e+07
	M179T756	179.085	12.61	C14H14O2	0.4	(S,S)-(-)-Hydrobenzoin	[M+H-2H2O]+	0.9886	853020	2325-10-2	Shikimates and Phenylpropanoids	Flavonoids	Chalcones	O[C@@H](c1ccccc1)[C@@H](O)c1ccccc1	[178.08, 179.09, 152.06, 177.07, 176.06]	1.76018e+07	1.62457e+07	1.71269e+07	1.55264e+07	1.55916e+07	0.0562478	1.64185e+07
	M179T599	179.107	9.99	C11H16O3	0.3	Loliolide	[M+H-H2O]+	0.7458	100332	5989-02-6	Terpenoids	Apocarotenoids	Apocarotenoids (β-)	CC1(C)C[C@H](O)C[C@@]2(C)OC(=O)C=C12	[91.05, 137.06, 133.1, 93.07, 105.07]	1.96541e+07	1.93916e+07	2.13792e+07	2.1635e+07	2.10276e+07	0.0497869	2.06175e+07
	M179T595	179.143	9.91	C12H20O2	0.9	Dodeca-2(E),4(E)-dienoic acid	[M+H-H2O]+	0.7892	5312382	24738-48-5	Fatty acids	Fatty Acids and Conjugates	Unsaturated fatty acids	CCCCCCC/C=C/C=C/C(=O)O	[95.09, 91.05, 105.07, 93.07, 119.09]	1.66192e+07	1.52495e+07	1.54866e+07	1.64324e+07	1.63517e+07	0.0384211	1.60279e+07
	M180T46	180.087	0.77	C6H13NO5	0.9	D-Galactosamine	[M+H]+	0.7069	24154	1772-03-8	Carbohydrates	Aminosugars and aminoglycosides	Aminosugars	NC1C(O)OC(CO)C(O)C1O	[162.08, 100.02, 96.04, 144.07, 197.99]	2.87007e+07	2.41496e+07	2.44005e+07	2.34628e+07	2.60531e+07	0.0827942	2.53533e+07
	M180T348	180.102	5.8	C10H13NO2	0.7	Phenacetin	[M+H]+	0.945	4754	62-44-2	Alkaloids+Shikimates and Phenylpropanoids			CCOc1ccc(NC(C)=O)cc1	[180.1, 162.09, 110.06, 138.09, 120.08]	6.82471e+07	6.34828e+07	6.70757e+07	6.73572e+07	6.35266e+07	0.0343191	6.59379e+07
	M180T287_2	180.102	4.78													1.37321e+09	1.17739e+09	1.25082e+09	1.22121e+09	1.20579e+09	0.0610612	1.24568e+09
	M180T242_2	180.102	4.03	C10H13NO2	0.4	N-Phenylglycine ethyl ester	[M+H]+	0.8352	75190	2216-92-4				CCOC(=O)CNc1ccccc1	[180.1, 150.09, 163.04, 106.07, 101.06]	2.61677e+07	1.95363e+07	2.29561e+07	2.22267e+07	2.12691e+07	0.109222	2.24312e+07
	M180T306	180.102	5.1	C10H13NO2	0.7	2',6'-Glycoloxylidide	[M+H]+	0.8168	14480057	29183-14-0	Shikimates and Phenylpropanoids			Cc1cccc(C)c1N=C(O)CO	[134.1, 162.09, 122.1, 180.1, 181.05]	8.28046e+07	7.16524e+07	7.61368e+07	7.61651e+07	7.52209e+07	0.0527958	7.63959e+07
	M180T77	180.102	1.29	C10H13NO2	1.3	Pgaba	[M+H]+	0.9666	14113	1078-21-3	Amino acids and Peptides	Small peptides	Aminoacids	NCC(CC(=O)O)c1ccccc1	[180.1, 162.09, 149.08, 180.07, 121.07]	9.18238e+07	6.68199e+07	6.31051e+07	7.70562e+07	6.7183e+07	0.158813	7.31976e+07
	M180T194	180.102	3.23	C10H13NO2	0.6	L-Phenylalanine, methyl ester	[M+H]+	0.9635	75737	2577-90-4	Amino acids and Peptides+Shikimates and Phenylpropanoids	Small peptides	Aminoacids	COC(=O)C(N)Cc1ccccc1	[120.08, 180.1, 108.04, 103.05, 134.06]	2.97035e+07	1.97329e+07	1.95944e+07	2.23031e+07	2.25645e+07	0.180522	2.27797e+07
	M180T273	180.102	4.55	C11H15NO4	0.7	1,3-Dioxo-2-azaspiro[4.5]decane-2-acetic acid	[M+H-CH2O2]+	0.8836	10036606	807345-89-7	Alkaloids			O=C(O)CN1C(=O)CC2(CCCCC2)C1=O	[152.11, 180.1, 92.05, 106.07, 162.09]	2.88011e+07	3.1194e+07	2.85856e+07	3.00115e+07	2.85264e+07	0.0393946	2.94237e+07
	M181T303	181.05	5.06	C9H8O4	0.8	Caffeic acid	[M+H]+	0.9837	689043	331-39-5	Shikimates and Phenylpropanoids	Phenylpropanoids (C6-C3)	Cinnamic acids and derivatives	O=C(O)/C=C/c1ccc(O)c(O)c1	[163.04, 135.04, 145.03, 117.03, 107.05]	3.56776e+07	3.0024e+07	3.57147e+07	3.40239e+07	3.65126e+07	0.075706	3.43906e+07
	M181T423	181.086	7.05	C10H16O5	1.1	Decanedioic acid, 4-oxo-	[M+H-2H2O]+	0.8181	1755	114212-45-2	Fatty acids	Fatty Acids and Conjugates	Dicarboxylic acids+Oxo fatty acids	O=C(O)CCCCCC(=O)CCC(=O)O	[163.08, 137.1, 91.05, 135.08, 107.09]	8.75937e+06	7.7916e+06	5.90057e+06	6.05683e+06	6.18433e+06	0.183251	6.93854e+06
	M181T169	181.086	2.82	C10H12O3	0.8	Isopropyl 4-hydroxybenzoate	[M+H]+	0.7583	20161	4191-73-5	Shikimates and Phenylpropanoids	Phenolic acids (C6-C1)	Shikimic acids and derivatives+Simple phenolic acids	CC(C)OC(=O)c1ccc(O)cc1	[95.05, 163.04, 181.09, 135.04, 123.04]	1.30078e+07	1.12235e+07	1.17549e+07	1.26041e+07	1.30664e+07	0.0657808	1.23313e+07
	M181T787	181.101	13.12	C16H17NO	0.4	N-Acetyldibenzylamine	[M+H-C2H5NO]+	0.9748	82657	10479-30-8	Alkaloids	Pseudoalkaloids	Phenylalanine-derived alkaloids	CC(=O)N(Cc1ccccc1)Cc1ccccc1	[165.07, 166.08, 181.1, 141.07, 115.05]	1.99618e+07	1.94764e+07	2.01996e+07	1.88971e+07	2.10919e+07	0.0412049	1.99254e+07
	M181T74	181.108	1.23	C8H12N4O	2.9	Desoxycoffein	[M+H]+	0.9678	102345841		Alkaloids	Pseudoalkaloids+Histidine alkaloids	Imidazole alkaloids+Purine alkaloids	CN1CN(C)c2ncn(C)c2C1=O	[181.11, 96.04, 164.08, 181.13, 122.06]	3.16645e+07	2.66898e+07	2.61321e+07	2.50454e+07	2.59814e+07	0.0965898	2.71027e+07
	M181T319	181.122	5.31	C11H20O4	0.4	3-(1-Hydroxyhexyl)-4-(hydroxymethyl)oxolan-2-one	[M+H-2H2O]+	0.8058	131000	109214-54-2	Polyketides			CCCCCC(O)C1C(=O)OCC1CO	[181.12, 93.07, 135.12, 121.07, 107.09]	7.47998e+06	6.80379e+06	9.23605e+06	7.59444e+06	8.20477e+06	0.116251	7.86381e+06
	M181T577	181.122	9.61	C11H20O4	0.4	Undecanedioic acid	[M+H-2H2O]+	0.9271	15816	1852-04-6	Fatty acids	Fatty Acids and Conjugates	Dicarboxylic acids	O=C(O)CCCCCCCCCC(=O)O	[181.12, 135.12, 121.1, 107.09, 163.11]	4.40611e+07	4.46781e+07	4.65401e+07	4.61687e+07	4.6358e+07	0.0245204	4.55612e+07
	M182T52	182.057	0.87	C7H13NOS	16.9	6-Methylsulfinylhexanenitrile	[M+Na]+	0.9958	85993299	75272-85-4	Fatty acids	Fatty acyls		CS(=O)CCCCCC#N	[182.06, 182.07, 100.11, 183.06, 138.07]	2.11112e+08	1.6397e+08	1.68234e+08	1.69386e+08	1.71656e+08	0.109366	1.76872e+08
	M182T308	182.081	5.14	C9H11NO3	0.4	DL-o-Tyrosine	[M+H]+	0.9745	91482	2370-61-8	Amino acids and Peptides	Small peptides	Aminoacids	NC(Cc1ccccc1O)C(=O)O	[136.08, 118.07, 154.09, 182.05, 108.08]	3.90338e+07	3.59738e+07	3.85277e+07	3.51986e+07	3.6371e+07	0.0451223	3.7021e+07
	M182T58	182.081	0.96												[136.08, 123.04, 91.05, 119.05, 165.05]	2.17419e+08	2.08799e+08	1.88395e+08	1.99593e+08	1.93809e+08	0.0576951	2.01603e+08
	M182T79	182.081	1.32	C9H11NO3	1.5	L-Tyrosine	[M+H]+	0.8831	6057	60-18-4	Amino acids and Peptides+Shikimates and Phenylpropanoids	Small peptides	Aminoacids	N[C@@H](Cc1ccc(O)cc1)C(=O)O	[136.08, 111.04, 123.04, 119.05, 91.05]	1.38499e+09	1.15656e+09	1.13594e+09	1.16191e+09	1.10152e+09	0.0947174	1.18818e+09
	M182T74	182.081	1.23												[136.08, 111.04, 123.04, 119.05, 91.05]	1.99213e+08	1.84398e+08	1.78832e+08	1.81727e+08	1.78068e+08	0.046769	1.84448e+08
	M182T126	182.093	2.1	C8H11N3O2	1.5	N-(4,6-Dimethyl-2-pyrimidinyl)glycine	[M+H]+	0.7702	312674	55684-37-2	Alkaloids+Amino acids and Peptides	Peptide alkaloids		Cc1cc(C)nc(NCC(=O)O)n1	[182.09, 94.07, 136.09, 154.1, 119.06]	1.1229e+08	9.09536e+07	9.28732e+07	9.28187e+07	9.12186e+07	0.0950975	9.60309e+07
	M182T78	182.118	1.29													7.70215e+08	6.40947e+08	6.15489e+08	6.48863e+08	6.26795e+08	0.0949094	6.60462e+08
	M183T1109_2	182.985	18.48													3.56109e+08	3.59027e+08	3.5311e+08	3.54038e+08	3.7652e+08	0.0267956	3.59761e+08
	M183T284	183.065	4.73	C9H10O4	0.6	Syringaldehyde	[M+H]+	0.9838	8655	134-96-3	Shikimates and Phenylpropanoids	Phenolic acids (C6-C1)+Phenylpropanoids (C6-C3)	Cinnamic acids and derivatives+Simple phenolic acids	COc1cc(C=O)cc(OC)c1O	[95.05, 123.04, 140.05, 155.07, 125.02]	3.83342e+07	3.12053e+07	3.27378e+07	3.18784e+07	3.2901e+07	0.0848724	3.34114e+07
	M183T254	183.089	4.23	C12H10N2	1.5	Harmane	[M+H]+	0.9994	5281404	486-84-0	Alkaloids	Tryptophan alkaloids	Carboline alkaloids	Cc1nccc2c1[nH]c1ccccc12	[183.09, 115.05, 141.02, 168.07, 184.09]	2.60826e+07	2.29836e+07	2.3811e+07	2.41403e+07	2.43094e+07	0.0468493	2.42654e+07
	M184T78	184.061	1.29	C6H11NO4	13.9	N-Acetylthreonine	[M+Na]+	0.7011	152204	17093-74-2	Amino acids and Peptides	Small peptides	Dipeptides	CC(=O)N[C@H](C(=O)O)[C@@H](C)O	[184.06, 138.06, 156.07, 114.07, 92.05]	4.25787e+07	3.67175e+07	3.4948e+07	3.5596e+07	3.3624e+07	0.0947118	3.66928e+07
	M185T1108_1	184.986	18.46													2.08751e+08	2.07079e+08	2.12384e+08	2.15923e+08	2.07449e+08	0.0179278	2.10317e+08
	M185T412	185.071	6.86	C11H10N2O2	1.2	1-(3-Hydroxy-2-quinoxalinyl)acetone	[M+H-H2O]+	0.9982	264153	14003-37-3	Alkaloids	Anthranilic acid alkaloids	Quinazoline alkaloids	CC(=O)Cc1nc2ccccc2[nH]c1=O	[185.07, 167.06, 140.05, 157.08, 130.07]	4.398e+06	4.27779e+06	3.97272e+06	4.57951e+06	4.30827e+06	0.0512798	4.30726e+06
	M185T209	185.081	3.48	C9H12O4	1.7	Antiarol	[M+H]+	0.9793	69505	642-71-7				COc1cc(O)cc(OC)c1OC	[153.05, 125.06, 154.06, 110.04, 139.04]	1.81635e+08	1.5477e+08	1.65745e+08	1.59709e+08	1.61213e+08	0.0625105	1.64614e+08
	M185T84	185.092	1.4													1.34689e+08	1.07941e+08	1.11367e+08	1.01602e+08	9.89098e+07	0.127928	1.10902e+08
	M186T73	186.113	1.21	C9H15NO3	0.9	Ecgonine	[M+H]+	0.8591	91460	481-37-8	Alkaloids	Ornithine alkaloids	Tropane alkaloids	CN1C2CCC1C(C(=O)O)C(O)C2	[186.11, 128.07, 168.1, 140.07, 126.09]	3.64303e+07	3.38897e+07	3.40183e+07	3.24147e+07	3.53857e+07	0.0446156	3.44277e+07
	M186T56	186.113	0.94	C16H19NO5	1	p-Hydroxybenzoylecgonine	[M+H-C7H4O2]+	0.9098	56667780	90899-22-2	Alkaloids	Ornithine alkaloids	Tropane alkaloids	CN1C2CCC1C(C(=O)O)C(OC(=O)c1ccc(O)cc1)C2	[186.11, 168.1, 126.09, 128.07, 140.11]	4.32087e+07	3.2704e+07	4.22558e+07	3.1367e+07	3.83717e+07	0.143632	3.75814e+07
	M186T139	186.124	2.32	C13H18N2	20.9	4-Methyl-.alpha.-ethyltryptamine	[M+H-NH3]+	0.9885	57466062	28289-30-7	Alkaloids	Tryptophan alkaloids	Simple indole alkaloids	CCC(N)Cc1c[nH]c2cccc(C)c12	[186.12, 144.1, 154.1, 169.1, 137.07]	3.47701e+07	2.97116e+07	3.06419e+07	3.1693e+07	3.03852e+07	0.063395	3.14403e+07
	M187T494	187.076	8.23	C12H10O2	0.8	2,2'-Dihydroxybiphenyl	[M+H]+	0.78	15731	1806-29-7	Shikimates and Phenylpropanoids	Terphenyls	m-Terphenyls	Oc1ccccc1-c1ccccc1O	[169.06, 141.07, 115.05, 131.09, 187.08]	1.00824e+08	9.40828e+07	9.6712e+07	1.02905e+08	1.00657e+08	0.0359575	9.9036e+07
	M187T461	187.076	7.68	C12H10O2	0.8	2-methyl-6-phenyl-4h-pyran-4-one	[M+H]+	0.9988	120521	1013-99-6	Polyketides+Shikimates and Phenylpropanoids	Cyclic polyketides	4-pyrone derivatives	Cc1cc(=O)cc(-c2ccccc2)o1	[187.08, 91.05, 131.09, 141.07, 145.1]	9.47845e+06	8.58436e+06	8.86236e+06	9.64282e+06	8.79292e+06	0.0508321	9.07218e+06
	M187T426	187.112	7.11	C17H24O3	1.1	Antibiotic NFAT 133	[M+H-C4H10O2]+	0.9511	11778214	165133-85-7	Terpenoids	Sesquiterpenoids	Bisabolane sesquiterpenoids	CC(=O)C(C)C(O)C(C)c1ccc(C)cc1/C=C/CO	[187.11, 159.12, 144.09, 129.07, 172.09]	1.19835e+07	9.95073e+06	1.05759e+07	9.52084e+06	9.29755e+06	0.104899	1.02657e+07
	M188T179	188.071	2.98	C11H11NO3	0.9	3-Indolyllactic acid	[M+H-H2O]+	0.9777	92904	832-97-3	Alkaloids	Tryptophan alkaloids	Simple indole alkaloids	O=C(O)C(O)Cc1c[nH]c2ccccc12	[146.06, 118.07, 144.08, 188.07, 143.07]	1.52032e+09	1.28974e+09	1.19732e+09	1.19219e+09	1.09668e+09	0.127953	1.25925e+09
	M188T222	188.071	3.7	C11H9NO2	0.4	(E)-3-(1H-Indol-2-yl)acrylic acid	[M+H]+	0.9588	15030923	143618-94-4	Alkaloids	Tryptophan alkaloids	Simple indole alkaloids	O=C(O)/C=C/c1cc2ccccc2[nH]1	[170.06, 142.07, 188.07, 115.05, 146.06]	1.93642e+07	1.57636e+07	1.57245e+07	1.60831e+07	2.00098e+07	0.12161	1.73891e+07
	M188T386	188.071	6.43	C13H14N2O2	1.1	8-Piperazinocoumarin	[M+H-C2H5N]+	0.9714	184839	105685-11-8	Shikimates and Phenylpropanoids	Coumarins	Simple coumarins	O=c1ccc2cccc(N3CCNCC3)c2o1	[188.07, 160.08, 117.06, 159.07, 115.05]	1.07348e+07	1.09814e+07	1.12811e+07	1.08129e+07	1.32766e+07	0.0928644	1.14174e+07
	M189T585_3	189.091	9.75													1.36232e+09	1.29762e+09	1.43661e+09	1.43793e+09	1.42554e+09	0.0440118	1.392e+09
	M189T491	189.091	8.18													2.15021e+08	2.00662e+08	2.13775e+08	2.23503e+08	2.07732e+08	0.040225	2.12139e+08
	M189T697	189.091	11.62	C12H14O3	0.4	3-(2,5-Dimethylbenzoyl)propionic acid	[M+H-H2O]+	0.8041	220095	5394-59-2				Cc1ccc(C)c(C(=O)CCC(=O)O)c1	[189.09, 105.07, 133.1, 161.1, 143.09]	4.93922e+07	4.35939e+07	5.35023e+07	3.86525e+07	3.7451e+07	0.154681	4.45184e+07
	M189T730	189.091	12.16	C12H12O2	2.8	Butylidenephthalide	[M+H]+	0.8997	642376	551-08-6	Polyketides	Cyclic polyketides	Phthalide derivatives	CCC/C=C1\OC(=O)c2ccccc21	[189.09, 128.06, 171.08, 105.07, 143.09]	1.00123e+08	9.87804e+07	1.0487e+08	1.06179e+08	1.06685e+08	0.0351381	1.03327e+08
	M189T158_2	189.124	2.63	C8H16N2O3	0.7	Gly-Leu	[M+H]+	0.948	1715077	869-19-2	Amino acids and Peptides	Small peptides	Dipeptides	CC(C)C[C@@H](NC(=O)CN)C(=O)O	[189.1, 132.1, 143.12, 161.07, 102.06]	1.56617e+07	1.29824e+07	1.32181e+07	1.29966e+07	1.40053e+07	0.0824406	1.37728e+07
	M189T324	189.127	5.4	C15H20O3	0.1	Tetrahydro-2,2-dimethyl-4-phenyl-2H-pyran-4-acetic acid	[M+H-C2H4O2]+	0.7533	2877764	109878-50-4	Terpenoids			CC1(C)CC(CC(=O)O)(c2ccccc2)CCO1	[189.13, 171.12, 156.09, 145.1, 119.09]	1.74121e+07	1.48719e+07	1.6248e+07	1.55546e+07	1.65516e+07	0.0600304	1.61276e+07
	M189T46	189.16	0.77	C9H20N2O2	0.9	Nepsilon,nepsilon,nepsilon-trimethyllysine	[M+H]+	0.8021	159659	2408-79-9	Amino acids and Peptides	Small peptides	Aminoacids	C[N+](C)(C)CCCCC(N)C(=O)[O-]	[130.09, 189.16, 144.14, 201.99, 202.01]	1.47054e+07	1.34571e+07	1.41975e+07	1.32839e+07	1.61906e+07	0.0813946	1.43669e+07
	M189T712	189.164	11.87	C14H22O	0.8	(1S,5S)-2,4,9-Trimethyl-6-[(E)-prop-1-enyl]-7-oxabicyclo[3.3.1]non-3-ene	[M+H-H2O]+	0.9133	16395092	2166351-28-4	Terpenoids	Sesquiterpenoids	Cadinane sesquiterpenoids	C/C=C/C1OC[C@H]2C(C)C=C(C)[C@@H]1C2C	[133.1, 189.16, 105.07, 119.09, 147.12]	4.66303e+07	4.32563e+07	4.01441e+07	3.9039e+07	3.79069e+07	0.085541	4.13953e+07
	M190T198	190.05	3.3	C10H9NO4	1.1	2,3-Dihydro-3-oxo-4H-1,4-benzoxazine-4-acetic acid	[M+H-H2O]+	0.969	2735705	26494-55-3	Alkaloids			O=C(O)CN1C(=O)COc2ccccc21	[162.06, 190.05, 190.09, 116.05, 144.04]	1.09521e+07	9.48426e+06	9.74791e+06	9.98889e+06	9.12625e+06	0.0699244	9.85988e+06
	M190T222	190.123	3.71	C12H15NO	0.6	Quinaldine, 1-acetyl-1,2,3,4-tetrahydro-	[M+H]+	0.9719	251290	16078-42-5	Alkaloids	Tryptophan alkaloids+Anthranilic acid alkaloids	Quinoline alkaloids	CC(=O)N1c2ccccc2CCC1C	[190.12, 148.08, 147.07, 190.09, 133.05]	9.28988e+06	7.92659e+06	8.38943e+06	7.91379e+06	7.647e+06	0.0787286	8.23334e+06
	M190T634	190.124	10.56	C18H22N2O2S	0.8	Pyributicarb	[M+H-C6H7NOS]+	0.927	93486	88678-67-5	Alkaloids			COc1cccc(N(C)C(=S)Oc2cccc(C(C)(C)C)c2)n1	[190.12, 160.08, 161.08, 148.08, 105.07]	8.64616e+06	8.16674e+06	9.15141e+06	9.31373e+06	9.00783e+06	0.0517059	8.85718e+06
	M190T879	190.126	14.66	C6H15N5O2	19.4	NG-Amino-L-arginine	[M+H]+	0.8963	124357	57444-72-1	Amino acids and Peptides	Small peptides	Aminoacids	NNC(N)=NCCC[C@H](N)C(=O)O	[190.13, 134.06, 191.11, 116.05, 190.1]	1.84171e+07	1.81159e+07	1.91125e+07	2.16601e+07	1.81507e+07	0.078088	1.90913e+07
	M190T1090	190.126	18.17	C13H16N2OS	18.7	1-(2-Hydroxyphenyl)-4,4,6-trimethyl-3,4-dihydro-2(1H)-pyrimidinethione	[M+H-CHNS]+	0.8993	691354	63704-48-3	Alkaloids	Tryptophan alkaloids	Quinoline alkaloids	CC1=CC(C)(C)N=C(S)N1c1ccccc1O	[190.13, 134.06, 190.1, 201.89, 190.16]	3.82521e+07	4.29449e+07	3.87518e+07	4.03186e+07	3.69712e+07	0.0581335	3.94477e+07
	M191T543	191.071	9.05	C11H10O3	0.5	6-Methoxy-4-methylcoumarin	[M+H]+	0.7901	223821	6295-35-8	Shikimates and Phenylpropanoids	Coumarins	Simple coumarins	COc1ccc2oc(=O)cc(C)c2c1	[191.07, 133.1, 147.12, 105.07, 135.08]	1.36504e+07	1.28515e+07	1.36327e+07	1.42536e+07	1.36652e+07	0.0366369	1.36107e+07
	M191T252	191.071	4.2	C11H12O4	1.3	6-Hydroxy-8-methoxy-3-methylisochroman-1-one	[M+H-H2O]+	0.793	16757192	944711-09-5	Shikimates and Phenylpropanoids	Coumarins	Isocoumarins	COc1cc(O)cc2c1C(=O)OC(C)C2	[103.05, 163.08, 148.05, 131.05, 191.07]	7.8474e+06	8.62359e+06	1.02608e+07	1.06296e+07	9.88478e+06	0.123973	9.44924e+06
	M191T685	191.107	11.42	C12H14O2	1.8	Butylphthalide	[M+H]+	0.9907	61361	6066-49-5	Polyketides	Cyclic polyketides	Phthalide derivatives	CCCCC1OC(=O)c2ccccc21	[145.1, 135.04, 91.05, 117.07, 173.1]	8.34734e+07	8.30442e+07	1.08966e+08	8.27397e+07	8.58789e+07	0.127556	8.88205e+07
	M191T755	191.107	12.58												[191.11, 173.1, 91.05, 117.07, 145.1]	1.24535e+09	1.26212e+09	1.26747e+09	1.35565e+09	1.12546e+09	0.0658321	1.25121e+09
	M191T821_2	191.107	13.68												[191.11, 173.1, 91.05, 117.07, 145.1]	1.08329e+09	1.04335e+09	9.96467e+08	9.93251e+08	9.62231e+08	0.0468683	1.01572e+09
	M191T814	191.107	13.57												[191.11, 173.1, 91.05, 117.07, 145.1]	4.10486e+08	4.28893e+08	3.91348e+08	4.17114e+08	4.04878e+08	0.0340241	4.10544e+08
	M191T607	191.107	10.12												[191.11, 173.1, 91.05, 117.07, 145.1]	1.23387e+08	1.1415e+08	1.3073e+08	1.25246e+08	1.24574e+08	0.0485078	1.23617e+08
	M191T827	191.107	13.78												[191.11, 173.1, 91.05, 117.07, 145.1]	4.50954e+08	4.23629e+08	3.81239e+08	3.4387e+08	3.14682e+08	0.14583	3.82875e+08
	M191T592	191.107	9.86												[191.11, 135.04, 149.06, 91.05, 105.07]	1.94133e+09	1.81718e+09	1.94104e+09	2.037e+09	1.95873e+09	0.0406433	1.93906e+09
	M191T782	191.107	13.03												[191.11, 173.1, 91.05, 145.1, 117.07]	1.93539e+08	2.40113e+08	1.84409e+08	1.61502e+08	1.60837e+08	0.172273	1.8808e+08
	M191T710	191.107	11.84												[191.11, 173.1, 91.05, 117.07, 145.1]	3.9124e+08	3.99834e+08	4.05494e+08	4.1833e+08	3.99293e+08	0.0249219	4.02838e+08
	M191T372	191.107	6.19	C12H18O4	0.1	Longicaulenone	[M+H-2H2O]+	0.8537	25750965	1252599-50-0	Terpenoids	Meroterpenoids	Miscellaneous meroterpenoids	CC(C)(O)/C=C/C1=CC(=O)[C@@](C)(O)C[C@H]1O	[191.11, 173.1, 145.1, 107.05, 91.05]	9.67152e+06	8.49667e+06	9.90289e+06	9.7687e+06	9.83544e+06	0.0615338	9.53504e+06
	M191T464	191.143	7.74	C13H22O3	0.7	1,2,3-Cyclohexanetriol, 5-(1,3-heptadien-1-yl)-	[M+H-2H2O]+	0.8343	128964467	2111875-27-3	Polyketides	Miscellaneous polyketides	Miscellaneous polyketides	CCC/C=C/C=C/C1CC(O)C(O)C(O)C1	[191.14, 133.1, 173.13, 107.09, 91.05]	2.15582e+07	2.07653e+07	2.14706e+07	2.25816e+07	2.21003e+07	0.0316314	2.16952e+07
	M191T190	191.154	3.16	C12H18N2	2.5	1,1 Dimethyl 4 Phenylpiperazinium	[M+H]+	0.9973	5310977		Alkaloids	Lysine alkaloids	Piperidine alkaloids	CC1NCC(c2ccccc2)NC1C	[191.15, 149.11, 191.09, 150.12, 191.12]	2.83652e+07	2.48343e+07	2.5178e+07	2.55625e+07	2.55376e+07	0.0545416	2.58955e+07
	M192T186	192.077	3.09	C9H9N3O2	0.8	Carbendazim	[M+H]+	0.976	25429	10605-21-7	Alkaloids	Anthranilic acid alkaloids	Phenazine alkaloids	COC(=O)Nc1nc2ccccc2[nH]1	[160.05, 192.1, 192.08, 124.04, 150.09]	8.7575e+06	5.7358e+06	6.66974e+06	6.04033e+06	6.55181e+06	0.17539	6.75104e+06
	M192T258	192.102	4.3	C12H15NO4	0.7	2-((3aR,4S,7R,7aS)-1,3-Dioxohexahydro-1H-4,7-methanoisoindol-2(3H)-yl)propanoic acid	[M+H-CH2O2]+	0.9682	16411317	1214806-49-1	Amino acids and Peptides			CC(C(=O)O)N1C(=O)[C@H]2[C@@H]3CC[C@@H](C3)[C@H]2C1=O	[192.1, 95.05, 110.06, 150.09, 164.11]	5.54191e+07	5.45494e+07	5.39945e+07	5.04016e+07	4.94854e+07	0.0502105	5.277e+07
	M192T112	192.102	1.86	C11H13NO2	0.7	L-.beta.-indanylglycine	[M+H]+	0.9582	11310031	155239-51-3	Amino acids and Peptides	Small peptides	Aminoacids	N[C@H](C(=O)O)C1Cc2ccccc2C1	[192.1, 94.07, 146.1, 132.08, 91.05]	1.37595e+08	1.14801e+08	1.29646e+08	1.21505e+08	1.32169e+08	0.0708804	1.27143e+08
	M192T125	192.102	2.08	C11H13NO2	1	2-Aminotetralin-2-carboxylic acid	[M+H]+	0.949	235533	74444-77-2				NC1(C(=O)O)CCc2ccccc2C1	[192.1, 94.07, 146.1, 132.08, 91.05]	5.42322e+08	4.2017e+08	4.66112e+08	4.71048e+08	4.64753e+08	0.0928769	4.72881e+08
	M193T303	193.05	5.06	C20H20O6	0.6	Clauslactone K	[M+H-C10H12O2]+	0.9599	10689615	207602-26-4	Shikimates and Phenylpropanoids	Coumarins	Simple coumarins	COc1c(OC/C=C(\C)CC2C=C(C)C(=O)O2)ccc2ccc(=O)oc12	[193.05, 178.03, 133.03, 150.03, 105.07]	1.79266e+07	1.62588e+07	1.7215e+07	1.69363e+07	1.59535e+07	0.0464501	1.6858e+07
	M193T293	193.05	4.89	C15H16O5	1.3	7-[(3,3-Dimethyloxiran-2-yl)methoxy]-6-methoxycoumarin	[M+H-C5H8O]+	0.9947	11277378	78876-49-0	Shikimates and Phenylpropanoids	Coumarins	Simple coumarins	COc1cc2ccc(=O)oc2cc1OCC1OC1(C)C	[193.05, 133.03, 178.03, 137.06, 122.04]	1.27734e+08	1.16446e+08	1.22636e+08	1.2033e+08	1.18052e+08	0.0364588	1.2104e+08
	M193T243	193.05	4.05	C12H14O5	1.4	Curvulin	[M+H-C2H6O]+	0.983	177045	19054-27-4	Polyketides	Aromatic polyketides	Aromatic polyketides with side chains	CCOC(=O)Cc1cc(O)cc(O)c1C(C)=O	[193.05, 165.05, 137.06, 133.06, 161.06]	2.61051e+07	2.20199e+07	2.4491e+07	2.23131e+07	2.04917e+07	0.0957786	2.30842e+07
	M193T401	193.05	6.68	C10H8O4	1.2	4-Methyldaphnetin	[M+H]+	0.9903	5355836	2107-77-9	Shikimates and Phenylpropanoids	Coumarins	Simple coumarins	Cc1cc(=O)oc2c(O)c(O)ccc12	[193.05, 147.04, 119.05, 91.05, 105.03]	3.16091e+07	2.98911e+07	3.00156e+07	3.14422e+07	3.0755e+07	0.0256856	3.07426e+07
	M193T200	193.05	3.33	C15H16O4	1.4	6-Methoxy-7-(3-methylbut-2-enoxy)coumarin	[M+H-C5H8]+	0.9676	1764914	13544-37-1	Shikimates and Phenylpropanoids	Coumarins	Simple coumarins	COc1cc2ccc(=O)oc2cc1OCC=C(C)C	[193.05, 133.03, 178.03, 105.07, 133.06]	1.27639e+07	1.3211e+07	1.22374e+07	1.14818e+07	1.12542e+07	0.0680372	1.21897e+07
	M193T377	193.086	6.28	C11H12O3	1.1	(2-Allylphenoxy)acetic acid	[M+H]+	0.7414	246764	6627-85-6	Shikimates and Phenylpropanoids	Phenylpropanoids (C6-C3)	Cinnamic acids and derivatives	C=CCc1ccccc1OCC(=O)O	[175.08, 147.08, 105.07, 193.05, 91.05]	9.11965e+06	1.23469e+07	1.33917e+07	1.2358e+07	1.14149e+07	0.137833	1.17262e+07
	M193T197	193.086	3.28	C11H14O4	0.7	Sinapyl alcohol	[M+H-H2O]+	0.9855	5280507	537-33-7	Shikimates and Phenylpropanoids	Phenylpropanoids (C6-C3)	Cinnamic acids and derivatives	COc1cc(/C=C/CO)cc(OC)c1O	[105.07, 133.06, 161.06, 115.05, 103.05]	2.05134e+08	1.74311e+08	1.95863e+08	1.86548e+08	1.8302e+08	0.0628893	1.88975e+08
	M193T750	193.122	12.5	C12H20O4	0.7	4-(5,6-Dihydroxyheptyl)-3-methylfuran-2(5H)-one	[M+H-2H2O]+	0.9299	45359400	1083195-23-6	Polyketides			CC1=C(CCCCC(O)C(C)O)COC1=O	[193.12, 175.11, 105.07, 91.05, 119.09]	8.5195e+06	9.05661e+06	9.68973e+06	9.11138e+06	9.26652e+06	0.0461637	9.12875e+06
	M193T786	193.123	13.09	C21H30O2	0.8	exo-THC	[M+H-C9H14]+	0.9923	167577	27179-28-8	Polyketides+Terpenoids	Meroterpenoids	Cannabinoids	C=C1CC[C@@H]2[C@@H](C1)c1c(O)cc(CCCCC)cc1OC2(C)C	[193.12, 123.04, 105.07, 91.05, 95.05]	1.14558e+07	1.05979e+07	9.47558e+06	8.99341e+06	8.70851e+06	0.117068	9.84623e+06
	M193T677	193.123	11.28	C12H16O2	1.1	Senkyunolide	[M+H]+	0.9214	3085257	63038-10-8	Polyketides	Cyclic polyketides	Phthalide derivatives	CCCC[C@@H]1OC(=O)C2=C1CCC=C2	[91.05, 137.06, 147.12, 93.07, 105.07]	3.45822e+08	3.40546e+08	3.47564e+08	3.50147e+08	3.38589e+08	0.0140393	3.44534e+08
	M193T310	193.159	5.16	C26H36O11	1.1	4-(2,6,6-Trimethyl-4-oxocyclohex-2-en-1-yl)butan-2-yl 6-O-(3,4,5-trihydroxybenzoyl)hexopyranoside	[M+H-C13H16O10]+	0.7613	51136595		Terpenoids	Apocarotenoids	Apocarotenoids(ε-)	CC1=CC(=O)CC(C)(C)C1CCC(C)OC1OC(COC(=O)c2cc(O)c(O)c(O)c2)C(O)C(O)C1O	[95.09, 193.05, 109.1, 105.07, 107.09]	4.86857e+07	4.61475e+07	5.6108e+07	5.41205e+07	5.61097e+07	0.0873248	5.22343e+07
	M194T257	194.081	4.28													1.29462e+08	1.09738e+08	1.15202e+08	1.15819e+08	1.12991e+08	0.0647428	1.16642e+08
	M194T237	194.081	3.94													2.58479e+08	2.19691e+08	2.35093e+08	2.27003e+08	2.2806e+08	0.0637952	2.33665e+08
	M194T82	194.118	1.37	C11H17NO3	1	Methoxamine	[M+H-H2O]+	0.7411	6082	390-28-3	Alkaloids	Pseudoalkaloids	Phenylalanine-derived alkaloids	COc1ccc(OC)c(C(O)C(C)N)c1	[179.09, 194.12, 194.08, 109.03, 123.04]	7.8419e+07	6.43665e+07	6.60119e+07	6.57035e+07	6.5502e+07	0.0861335	6.80006e+07
	M194T30	194.118	0.5	C11H15NO2	0.3	Benzodioxolylbutanamine	[M+H]+	0.7882	129870	107447-03-0	Alkaloids			CCC(N)Cc1ccc2c(c1)OCO2	[135.04, 194.12, 107.05, 194.08, 177.05]	8.17621e+06	6.71709e+06	6.5616e+06	8.8239e+06	6.89659e+06	0.135277	7.43508e+06
	M194T422	194.118	7.03	C11H15NO2	1	4-(Butylamino)benzoic acid	[M+H]+	0.9442	95946	4740-24-3	Amino acids and Peptides+Shikimates and Phenylpropanoids	Small peptides	Aminoacids	CCCCNc1ccc(C(=O)O)cc1	[194.12, 138.06, 94.07, 148.11, 110.06]	2.79583e+07	2.77903e+07	3.04581e+07	3.09299e+07	3.00288e+07	0.0495847	2.94331e+07
	M194T143	194.118	2.39	C11H15NO2	0.9	3-Methoxymethcathinone	[M+H]+	0.7415	82281626	882302-56-9	Alkaloids	Pseudoalkaloids	Phenylalanine-derived alkaloids	CNC(C)C(=O)c1cccc(OC)c1	[194.12, 135.08, 176.11, 147.08, 194.08]	3.56784e+07	3.1023e+07	3.18719e+07	3.15255e+07	3.28912e+07	0.056841	3.2598e+07
	M194T286	194.154	4.76	C12H19NO	1	Pentedrone metabolite	[M+H]+	0.9484	124301442	1422619-11-1	Alkaloids	Pseudoalkaloids	Phenylalanine-derived alkaloids	CCC[C@@H](NC)[C@@H](O)c1ccccc1	[194.15, 120.08, 159.12, 176.14, 194.08]	8.67036e+06	7.55886e+06	7.74765e+06	8.15975e+06	8.08982e+06	0.0531357	8.04529e+06
	M195T303	195.065	5.04	C10H10O4	1	Ferulic acid	[M+H]+	0.9656	445858	537-98-4	Shikimates and Phenylpropanoids	Phenylpropanoids (C6-C3)	Cinnamic acids and derivatives	COc1cc(/C=C/C(=O)O)ccc1O	[145.03, 177.05, 117.03, 149.06, 134.04]	2.84116e+08	2.60538e+08	2.95553e+08	3.07931e+08	3.06209e+08	0.0668847	2.90869e+08
	M195T374	195.102	6.23	C11H14O3	1.1	6-Methoxyeugenol	[M+H]+	0.8672	226486	6627-88-9	Shikimates and Phenylpropanoids	Phenylpropanoids (C6-C3)	Cinnamic acids and derivatives	C=CCc1cc(OC)c(O)c(OC)c1	[154.06, 139.04, 145.03, 177.05, 107.05]	1.35836e+07	1.22618e+07	1.58168e+07	1.52616e+07	1.51934e+07	0.101748	1.44234e+07
	M195T142	195.113	2.37	C10H14N2O2	0.8	N-(2-Amino-4-ethoxyphenyl)acetamide	[M+H]+	0.9673	105400	67169-91-9	Alkaloids	Anthranilic acid alkaloids		CCOc1ccc(NC(C)=O)c(N)c1	[195.11, 177.1, 109.08, 108.07, 121.08]	2.60847e+07	2.14177e+07	2.33273e+07	2.23769e+07	2.28387e+07	0.0756232	2.32091e+07
	M195T595	195.138	9.92	C12H18O2	0.6	3-Methyladamantane-1-carboxylic acid	[M+H]+	0.754	286125	33649-73-9	Terpenoids	Sesquiterpenoids	Capnellane sesquiterpenoids	CC12CC3CC(C1)CC(C(=O)O)(C3)C2	[93.07, 91.05, 95.09, 107.09, 135.12]	1.68716e+08	1.73864e+08	2.0731e+08	2.17971e+08	2.20482e+08	0.124705	1.97669e+08
	M196T164	196.097	2.74	C10H15NO4	1.1	(-)-Kainic acid	[M+H-H2O]+	0.9951	10255	487-79-6	Alkaloids+Amino acids and Peptides	Ornithine alkaloids+Small peptides	Aminoacids+Pyrrolidine alkaloids	C=C(C)[C@H]1CN[C@H](C(=O)O)[C@H]1CC(=O)O	[196.1, 150.09, 151.1, 196.11, 178.09]	7.54674e+07	6.07695e+07	5.98171e+07	6.23364e+07	6.23904e+07	0.100009	6.41562e+07
	M196T883	196.17	14.71	C16H29NO	1.6	2,4-Dodecadienoic acid isobutylamide	[M+H-C4H8]+	0.7208	6443006	24738-51-0	Fatty acids	Fatty amides	N-acyl amines	CCCCCCC/C=C/C=C/C(=O)NCC(C)C	[95.09, 161.13, 196.17, 179.14, 119.09]	7.34722e+06	7.04717e+06	6.75667e+06	6.18809e+06	5.41843e+06	0.116666	6.55152e+06
	M197T242	197.081	4.04												[133.06, 105.07, 151.08, 121.07, 123.08]	2.82542e+08	2.52312e+08	3.01602e+08	2.9654e+08	3.03218e+08	0.0736478	2.87242e+08
	M197T344	197.081	5.73												[133.07, 105.07, 161.06, 91.05, 123.08]	2.50732e+08	2.34256e+08	2.74989e+08	2.82881e+08	2.77449e+08	0.0785027	2.64061e+08
	M197T412	197.081	6.87	C10H12O4	1	Asarylaldehyde	[M+H]+	0.9492	20525	4460-86-0	Shikimates and Phenylpropanoids			COc1cc(OC)c(OC)cc1C=O	[138.07, 169.09, 154.06, 123.04, 139.04]	7.41715e+06	7.818e+06	1.03343e+07	7.84154e+06	8.0645e+06	0.140273	8.2951e+06
	M197T164_1	197.081	2.73	C10H12O4	1.6	4',6'-Dimethoxy-2'-hydroxyacetophenone	[M+H]+	0.7024	66654	90-24-4	Polyketides	Phloroglucinols	Acyl phloroglucinols	COc1cc(O)c(C(C)=O)c(OC)c1	[91.05, 119.05, 197.1, 107.05, 109.07]	5.9282e+07	5.76562e+07	5.87149e+07	5.48842e+07	5.52356e+07	0.0350471	5.71546e+07
	M197T228	197.081	3.81	C10H12O4	1.2	Ethyl 2,4-dihydroxy-6-methylbenzoate	[M+H]+	0.974	75653	2524-37-0	Shikimates and Phenylpropanoids	Phenolic acids (C6-C1)	Shikimic acids and derivatives+Simple phenolic acids	CCOC(=O)c1c(C)cc(O)cc1O	[151.04, 179.07, 125.06, 151.05, 151.08]	2.45169e+07	2.18614e+07	2.21266e+07	2.26306e+07	2.2294e+07	0.0467623	2.26859e+07
	M197T528	197.096	8.8												[153.07, 128.06, 115.05, 141.07, 152.06]	1.12884e+08	1.08039e+08	1.18843e+08	1.23696e+08	1.22139e+08	0.0559568	1.1712e+08
	M197T743	197.096	12.38	C22H28O7	0.9	[(6E,10Z)-10-(Acetyloxymethyl)-6-formyl-3-methylidene-2-oxo-3a,4,5,8,9,11a-hexahydrocyclodeca[b]furan-4-yl] 3-methylbutanoate	[M+H-C8H16O6]+	0.8912	56776327		Terpenoids	Sesquiterpenoids	Germacrane sesquiterpenoids	C=C1C(=O)OC2/C=C(\COC(C)=O)CC/C=C(/C=O)CC(OC(=O)CC(C)C)C12	[153.07, 115.05, 128.06, 141.07, 152.06]	1.78905e+08	1.73793e+08	1.92883e+08	1.94295e+08	1.9383e+08	0.0517887	1.86741e+08
	M197T331	197.117	5.51	C11H16O3	1.2	5-(4-hydroxypentyl)resorcinol	[M+H]+	0.9601	129008856	606493-09-8	Polyketides			CC(O)CCCc1cc(O)cc(O)c1	[179.11, 133.1, 107.09, 197.12, 135.12]	1.67523e+08	1.50245e+08	1.74537e+08	1.65268e+08	1.72539e+08	0.0576735	1.66022e+08
	M197T209	197.129	3.48	C10H16N2O2	3	Cyclo(val-pro)	[M+H]+	0.8972	98951	5654-87-5	Amino acids and Peptides	Small peptides	Dipeptides	CC(C)C1NC(=O)C2CCCN2C1=O	[197.13, 98.06, 169.13, 124.11, 147.04]	1.84792e+07	1.42783e+07	1.54445e+07	1.58813e+07	1.53001e+07	0.0988241	1.58767e+07
	M197T132	197.129	2.2	C10H18N2O3	0.8	D-Desthiobiotin	[M+H-H2O]+	0.9744	445027	533-48-2	Alkaloids	Histidine alkaloids	Imidazole alkaloids	C[C@@H]1NC(=O)N[C@@H]1CCCCCC(=O)O	[197.13, 111.09, 110.06, 179.12, 96.08]	2.81416e+07	2.27566e+07	2.41317e+07	2.34294e+07	2.42728e+07	0.085511	2.45464e+07
	M198T50	198.053	0.84	C7H7N3O4	9.3	3,5-Dinitro-p-toluidine	[M+H]+	0.9893	29574	19406-51-0	Alkaloids			Cc1c([N+](=O)[O-])cc(N)cc1[N+](=O)[O-]	[198.05, 95.06, 154.13, 127.04, 145.05]	3.08058e+07	2.4974e+07	2.60677e+07	2.61725e+07	2.74613e+07	0.0831587	2.70963e+07
	M198T219	198.112	3.65	C10H15NO3	0.5	Metanephrine	[M+H]+	0.9891	21100	5001-33-2	Alkaloids	Tyrosine alkaloids	Phenylethylamines	CNCC(O)c1ccc(O)c(OC)c1	[180.1, 124.11, 198.11, 152.11, 96.08]	4.45665e+07	3.83254e+07	3.94462e+07	3.7961e+07	3.64398e+07	0.0790195	3.93478e+07
	M198T107	198.113	1.78	C20H24N2O3	0.6	Yohimbic acid	[M+H-C10H9N]+	0.8707		522-87-2					[198.11, 180.1, 136.08, 162.09, 149.08]	7.47982e+07	6.77579e+07	8.30273e+07	6.75184e+07	7.05277e+07	0.0888578	7.27259e+07
	M198T466	198.113	7.76	C10H15NO3	0.5	Tenuazonic acid	[M+H]+	0.9749	54683011	610-88-8	Amino acids and Peptides+Polyketides	Linear polyketides	3-acyl tetramic acids	CC[C@H](C)[C@@H]1NC(=O)C(C(C)=O)=C1O	[198.11, 153.09, 125.02, 142.05, 97.03]	1.0085e+07	8.54154e+06	8.44119e+06	8.82881e+06	9.46105e+06	0.0762914	9.07151e+06
	M198T477	198.149	7.94	C11H23NO4	0.4	Provitamin B3	[M+H-2H2O]+	0.9528	3856251	667-83-4	Fatty acids	Fatty amides	N-acyl amines	CCOCCCNC(=O)C(O)C(C)(C)CO	[198.15, 198.11, 98.06, 95.09, 100.08]	4.2929e+06	4.03218e+06	4.20397e+06	3.94594e+06	4.35822e+06	0.0417124	4.16664e+06
	M199T231	199.087	3.86	C12H10N2O	1.2	4-Nitrosodiphenylamine	[M+H]+	0.9541	9074	156-10-5	Shikimates and Phenylpropanoids			O=Nc1ccc(Nc2ccccc2)cc1	[181.08, 199.09, 154.07, 140.05, 182.08]	2.18796e+07	1.82081e+07	2.02394e+07	2.02895e+07	2.11271e+07	0.0675042	2.03487e+07
	M199T338	199.097	5.64	C10H16O5	0.8	4,5-Dihydroxy-10-methyloxecane-2,7-dione	[M+H-H2O]+	0.7056	73657095	1796887-29-0	Polyketides	Macrolides	Macrolide lactones	CC1CCC(=O)CC(O)C(O)CC(=O)O1	[199.1, 139.08, 153.09, 111.08, 199.08]	1.69024e+07	1.49374e+07	1.66714e+07	1.57558e+07	2.00607e+07	0.115573	1.68656e+07
	M199T133_1	199.108	2.21													2.39196e+08	2.02585e+08	1.96081e+08	1.98211e+08	1.93839e+08	0.0914899	2.05983e+08
	M199T598	199.148	9.96	C19H30O2	0.7	Stanolone	[M+H-C4H12O2]+	0.963	10635	521-18-6	Terpenoids	Steroids	Androstane steroids	C[C@]12CC[C@H]3[C@@H](CC[C@H]4CC(=O)CC[C@@]43C)[C@@H]1CC[C@@H]2O	[199.15, 157.1, 143.09, 142.08, 171.12]	1.18506e+07	1.16874e+07	1.22485e+07	1.25366e+07	1.30058e+07	0.0433001	1.22658e+07
	M200T571	200.071	9.51	C12H9NO2	1	Dictamnine	[M+H]+	0.9918	68085	484-29-7	Alkaloids	Tryptophan alkaloids+Anthranilic acid alkaloids	Quinoline alkaloids	COc1c2ccccc2nc2occc12	[200.07, 185.05, 200.13, 129.06, 126.09]	1.07401e+07	1.02084e+07	1.03249e+07	9.33415e+06	1.01091e+07	0.0504934	1.01433e+07
	M200T138_1	200.092	2.3	C10H9N5	6.8	7H-Pyrrolo[3,2-f]quinazoline-1,3-diamine	[M+H]+	0.8412	5384532	65795-37-1	Alkaloids			Nc1nc(N)c2c(ccc3[nH]ccc32)n1	[200.09, 114.06, 182.08, 164.07, 136.08]	2.91029e+07	2.45916e+07	2.38055e+07	2.17972e+07	2.66428e+07	0.110894	2.5188e+07
	M200T76	200.103	1.27	C13H13NO	19.6	(E)-4-(1-Methylindol-3-yl)but-3-en-2-one	[M+H]+	0.7157	736407	119216-22-7	Alkaloids	Tryptophan alkaloids	Simple indole alkaloids	CC(=O)/C=C/c1cn(C)c2ccccc12	[182.09, 200.1, 138.1, 200.13, 121.08]	6.31111e+07	4.63187e+07	5.52818e+07	4.867e+07	4.41524e+07	0.149747	5.15068e+07
	M200T56	200.128	0.93	C10H17NO3	0.2	Methylecgonine	[M+H]+	0.985	251884		Alkaloids	Ornithine alkaloids	Tropane alkaloids	COC(=O)C1C(O)CC2CCC1N2C	[200.13, 182.12, 126.09, 154.09, 156.1]	6.13659e+07	5.01571e+07	4.55363e+07	4.60327e+07	4.41407e+07	0.142169	4.94466e+07
	M200T781	200.201	13.02													1.03909e+08	1.09161e+08	1.17652e+08	1.20641e+08	1.14562e+08	0.0592146	1.13185e+08
	M202T406	202.086	6.77	C14H18N2O2	0.6	4-Acetoxy DMT	[M+H-C2H7N]+	0.9693	15429212	92292-84-7	Alkaloids	Tryptophan alkaloids	Simple indole alkaloids	CC(=O)Oc1cccc2[nH]cc(CCN(C)C)c12	[160.08, 202.09, 159.07, 130.07, 117.06]	2.98581e+07	2.63817e+07	2.74317e+07	2.72249e+07	2.84001e+07	0.0476749	2.78593e+07
	M203T51	203.051	0.85	C6H12O6	1.9	Psicose	[M+Na]+	0.9977	3426	6347-01-9	Carbohydrates	Saccharides	Monosaccharides	OCC1(O)OCC(O)C(O)C1O	[203.05, 203.51, 144.1, 203.15, 158.13]	2.31223e+08	1.82539e+08	1.95679e+08	2.03687e+08	2.06817e+08	0.0876563	2.03989e+08
	M203T447	203.07	7.45	C13H12O5	0.6	8-Acetyl-6,7-dimethoxycoumarin	[M+H-CH2O2]+	0.7194	17750978	263271-48-3	Shikimates and Phenylpropanoids	Coumarins	Simple coumarins	COc1cc2ccc(=O)oc2c(C(C)=O)c1OC	[203.07, 147.08, 185.06, 161.06, 157.06]	7.44453e+06	6.53161e+06	6.76025e+06	6.50357e+06	6.92317e+06	0.0560547	6.83263e+06
	M203T157	203.139	2.61	C9H18N2O3	1.2	L-Alanyl-L-norleucine	[M+H]+	0.9747	140473	3303-37-5	Amino acids and Peptides	Small peptides	Dipeptides	CCCCC(NC(=O)C(C)N)C(=O)O	[132.1, 157.13, 203.12, 204.1, 203.08]	2.29566e+07	1.8785e+07	1.85659e+07	1.98837e+07	2.07949e+07	0.0883107	2.01972e+07
	M203T630	203.179	10.5	C22H30O4	1.2	Ferutinin	[M+H-C7H8O4]+	0.9581	354654	41743-44-6	Terpenoids	Sesquiterpenoids	Daucane sesquiterpenoids	CC1=CC[C@@]2(C)CC[C@@](O)(C(C)C)[C@@H]2[C@@H](OC(=O)c2ccc(O)cc2)C1	[147.12, 203.18, 119.09, 105.07, 95.09]	3.05402e+07	3.17422e+07	3.71595e+07	4.13838e+07	3.82523e+07	0.127316	3.58156e+07
	M203T690	203.18	11.5	C15H26O2	0.8	4(15)-Selinene-11,12-diol	[M+H-2H2O]+	0.9428	24121296	73035-82-2	Terpenoids	Sesquiterpenoids	Eudesmane sesquiterpenoids	C=C1CCC[C@]2(C)CCC(C(C)(O)CO)C[C@@H]12	[203.18, 95.09, 147.12, 105.07, 133.1]	3.04613e+07	2.86712e+07	3.20562e+07	3.38474e+07	3.25391e+07	0.0634204	3.1515e+07
	M203T511_2	203.18	8.52	C15H26O2	0.9	6-(2-Hydroxypropan-2-yl)-4,8a-dimethyl-2,3,4,6,7,8-hexahydro-1H-naphthalen-1-ol	[M+H-2H2O]+	0.9488	73189537	2061568-37-2	Terpenoids	Sesquiterpenoids	Eudesmane sesquiterpenoids	CC1CCC(O)C2(C)CCC(C(C)(C)O)C=C12	[203.18, 95.09, 147.12, 105.07, 119.09]	2.3358e+07	2.20765e+07	2.69973e+07	2.77155e+07	2.64796e+07	0.0972549	2.53254e+07
	M203T667	203.18	11.12	C15H26O2	1.3	(1S,4R)-7-Isopropyl-1,4-dimethyl-2,3,3a,5,6,8a-hexahydroazulene-1,4-diol	[M+H-2H2O]+	0.9683	10105632	2117730-73-9	Terpenoids	Sesquiterpenoids	Guaiane sesquiterpenoids	CC(C)C1=CC2C(CC[C@]2(C)O)[C@](C)(O)CC1	[147.12, 105.07, 203.18, 119.09, 133.1]	6.60374e+07	6.33704e+07	7.05664e+07	6.7266e+07	7.35253e+07	0.0581486	6.81531e+07
	M203T547	203.18	9.11	C24H30O4	1.4	Gummosin	[M+H-C9H8O4]+	0.9277	7092581	51819-92-2	Shikimates and Phenylpropanoids	Coumarins	Simple coumarins	C=C1CC[C@@H]2C(C)(C)[C@@H](O)CC[C@@]2(C)[C@H]1COc1ccc2ccc(=O)oc2c1	[203.18, 95.09, 133.1, 147.12, 105.07]	1.41305e+07	1.42043e+07	1.59963e+07	1.61816e+07	1.7563e+07	0.0931064	1.56151e+07
	M204T308_2	204.063	5.14	C16H17NO4	11.2	3-[(4-Methoxyanilino)carbonyl]bicyclo[2.2.1]hept-5-ene-2-carboxylic acid	[M+H-C5H8O]+	0.8314	286293	1212081-90-7				COc1ccc(NC(=O)C2C3C=CC(C3)C2C(=O)O)cc1	[204.07, 204.1, 126.06, 138.06, 176.07]	4.54707e+06	4.88597e+06	5.94035e+06	5.54514e+06	5.30376e+06	0.104136	5.24446e+06
	M204T346	204.102	5.77	C7H13N3O4	20.1	Gln-Gly	[M+H]+	0.9838	6992690	2650-65-9	Amino acids and Peptides+Fatty acids	Fatty amides	Primary amides	NC(=O)CC[C@H]([NH3+])C(=O)NCC(=O)[O-]	[204.1, 175.06, 186.09, 141.07, 168.08]	1.25758e+07	1.00081e+07	1.16629e+07	1.0673e+07	1.27922e+07	0.103912	1.15424e+07
	M205T281	205.05	4.68	C11H8O4	1	6-Methylchromone-2-carboxylic acid	[M+H]+	0.8741	688704	5006-44-0	Polyketides	Chromanes	Chromones	Cc1ccc2oc(C(=O)O)cc(=O)c2c1	[205.05, 121.03, 121.07, 135.04, 149.06]	4.62997e+07	4.23108e+07	4.62615e+07	4.44177e+07	4.23399e+07	0.0446318	4.43259e+07
	M205T50	205.068	0.84	C16H10O4	17.1	4,5-Phenanthrenedicarboxylic acid	[M+H-CH2O3]+	0.9924	95075	5462-82-8	Shikimates and Phenylpropanoids	Phenanthrenoids	Phenanthrenes	O=C(O)c1cccc2ccc3cccc(C(=O)O)c3c12	[205.07, 204.57, 205.1, 146.1, 112.91]	2.31963e+07	1.9147e+07	2.10101e+07	2.01869e+07	2.27357e+07	0.0801388	2.12552e+07
	M205T647	205.086	10.78	C12H14O4	1.1	2-(3-Methylbenzyl)succinic acid	[M+H-H2O]+	0.9013	228104	6315-20-4	Polyketides	Linear polyketides	Open-chain polyketides	Cc1cccc(CC(CC(=O)O)C(=O)O)c1	[187.08, 205.09, 159.08, 144.06, 169.06]	1.74354e+07	1.73685e+07	1.97119e+07	2.01563e+07	2.06892e+07	0.0819882	1.90723e+07
	M205T344	205.086	5.74	C7H12N2O5	20.1	Asp-Ala	[M+H]+	0.7871	5491963	13433-02-8	Amino acids and Peptides	Small peptides	Dipeptides	C[C@H](NC(=O)[C@@H](N)CC(=O)O)C(=O)O	[187.08, 169.06, 131.09, 141.07, 159.08]	1.9288e+07	1.72522e+07	1.98316e+07	1.80433e+07	1.90953e+07	0.0555037	1.87021e+07
	M205T467	205.086	7.78	C12H14O4	1	Terephthalic acid, butyl ester	[M+H-H2O]+	0.8298	74557	1818-06-0	Shikimates and Phenylpropanoids	Phenolic acids (C6-C1)	Shikimic acids and derivatives+Simple phenolic acids	CCCCOC(=O)c1ccc(C(=O)O)cc1	[149.02, 163.04, 205.09, 159.08, 187.08]	2.9128e+07	2.77396e+07	3.14553e+07	3.18092e+07	3.19517e+07	0.0619485	3.04168e+07
	M205T407	205.086	6.78	C18H16F3NO4	1.5	Picoxystrobin	[M+H-C6H4F3NO]+	0.8668	11285653	117428-22-5	Alkaloids			CO/C=C(/C(=O)OC)c1ccccc1COc1cccc(C(F)(F)F)n1	[145.06, 115.05, 117.07, 173.06, 155.06]	1.73737e+07	1.54121e+07	1.5608e+07	1.64268e+07	1.54181e+07	0.0530189	1.60477e+07
	M205T561	205.123	9.35	C13H16O2	0.7	Ethyl 7-methyl-4-indanecarboxylate	[M+H]+	0.8484	116991	71042-72-3	Terpenoids			CCOC(=O)c1ccc(C)c2c1CCC2	[133.1, 105.07, 205.12, 149.02, 159.12]	9.36583e+06	9.74903e+06	1.05063e+07	1.10194e+07	1.15521e+07	0.0857947	1.04385e+07
	M205T664	205.195	11.07													2.89475e+08	3.06987e+08	3.15478e+08	3.19307e+08	3.4111e+08	0.0598057	3.14471e+08
	M205T859	205.195	14.32	C15H26O	0.8	Avermitilol	[M+H-H2O]+	0.9082	45036058	1234633-39-6	Terpenoids	Sesquiterpenoids	Cycloeudesmane sesquiterpenoids	C[C@@H]1CC[C@@H](O)[C@]2(C)CCC3C([C@H]12)C3(C)C	[149.13, 93.07, 107.09, 121.1, 149.02]	1.28729e+07	1.42015e+07	1.44658e+07	1.50386e+07	1.44102e+07	0.0565569	1.41978e+07
	M206T137	206.081	2.28	C17H23NO8	0.6	3-C-(((2-(3-Carboxypropanamido)benzyl)oxy)carbonyl)-1,5-dideoxypentitol	[M+H-C6H12O5]+	0.8061	51136523	1236264-58-6				CC(O)C(O)(C(=O)OCc1ccccc1NC(=O)CCC(=O)O)C(C)O	[188.07, 206.12, 160.08, 163.1, 206.08]	1.66056e+07	1.56333e+07	1.50872e+07	1.49352e+07	1.50682e+07	0.0446825	1.54659e+07
	M206T147_1	206.081	2.45	C17H23NO7	0.4	4-[2-[(2-Ethyl-2,3-dihydroxybutanoyl)oxymethyl]anilino]-4-ketobutyric acid	[M+H-C6H12O4]+	0.8921	51136455	1235300-23-8	Alkaloids			CCC(O)(C(=O)OCc1ccccc1NC(=O)CCC(=O)O)C(C)O	[188.07, 122.02, 206.08, 160.08, 94.03]	1.46737e+08	1.22998e+08	1.25545e+08	1.25679e+08	1.25114e+08	0.0762649	1.29215e+08
	M206T324	206.118	5.4	C12H15NO2	0.6	Isonipecotic acid, 4-phenyl-	[M+H]+	0.9642	19259	3627-45-0	Alkaloids			O=C(O)C1(c2ccccc2)CCNCC1	[160.11, 178.12, 206.12, 188.11, 132.08]	1.64752e+07	1.47612e+07	1.63921e+07	1.55177e+07	1.52947e+07	0.0468188	1.56882e+07
	M206T142	206.118	2.37	C12H15NO2	1.3	Dehydrosalsolidine	[M+H]+	0.927	22652	4721-98-6	Alkaloids	Tyrosine alkaloids	Isoquinoline alkaloids	COc1cc2c(cc1OC)C(C)=NCC2	[206.12, 189.11, 108.08, 160.11, 146.1]	7.51907e+07	6.88277e+07	6.82304e+07	7.04249e+07	7.30503e+07	0.0412087	7.11448e+07
	M207T480	207.065	8.01	C11H10O4	0.7	(6-Methoxybenzofuran-3-yl)-acetic acid	[M+H]+	0.8936	736818	69716-05-8	Shikimates and Phenylpropanoids	Isoflavonoids		COc1ccc2c(CC(=O)O)coc2c1	[207.07, 161.06, 207.1, 119.05, 133.06]	2.5402e+07	2.40117e+07	2.50262e+07	2.63945e+07	2.60732e+07	0.0368946	2.53815e+07
	M207T576	207.065	9.61	C11H10O4	1.2	Limettin	[M+H]+	0.9829	2775	487-06-9	Shikimates and Phenylpropanoids	Coumarins	Simple coumarins	COc1cc(OC)c2ccc(=O)oc2c1	[207.07, 164.05, 192.04, 161.1, 147.04]	6.33504e+07	6.21362e+07	6.41957e+07	6.27873e+07	6.36678e+07	0.0125809	6.32275e+07
	M207T359_1	207.065	5.98	C11H10O4	0.9	O-Methylscopoletin	[M+H]+	0.9949	8417	120-08-1	Shikimates and Phenylpropanoids	Coumarins	Simple coumarins	COc1cc2ccc(=O)oc2cc1OC	[207.07, 151.08, 191.03, 179.07, 163.04]	2.21424e+08	2.02599e+08	2.1216e+08	2.09003e+08	2.12295e+08	0.0321556	2.11496e+08
	M207T313	207.065	5.22	C26H32O9	1.3	6a-Hydroxy-3,13-dimethoxy-4a,7a,9,14b-tetramethyl-1,2,3,4a,5,6a,7,7a,10,14,14a,14b-dodecahydro-12H-3,14c-epoxy-4,6,8,11-tetraoxaazuleno[8,1-ab]cyclopenta[i]anthracen-12-one	[M+H-C15H22O5]+	0.9572	23930352		Polyketides+Terpenoids	Meroterpenoids	Tetraketide meroterpenoids	COc1c2c(c(C)c3c1C(=O)OC3)OC1(C)CC3(O)OCC4(C)OC5(OC)CCC(C)(C1C2)C43O5	[207.07, 177.05, 207.1, 91.05, 119.05]	2.03685e+07	1.83802e+07	2.06265e+07	2.098e+07	2.21767e+07	0.0670792	2.05064e+07
	M207T406	207.101	6.77												[207.1, 91.05, 119.09, 189.09, 161.1]	5.10354e+08	4.60894e+08	5.12378e+08	5.42507e+08	5.35514e+08	0.0624728	5.1233e+08
	M207T585_2	207.102	9.75													5.19337e+08	4.89582e+08	5.40897e+08	5.52595e+08	5.50754e+08	0.0499072	5.30633e+08
	M207T498	207.102	8.31												[207.1, 91.05, 119.09, 189.09, 105.07]	1.13056e+08	1.05536e+08	1.18658e+08	1.24229e+08	1.20794e+08	0.0629396	1.16455e+08
	M207T364	207.102	6.07	C12H18O5	1	p-Methoxytodadiol	[M+H-2H2O]+	0.9536	129913	140385-37-1				COc1cc(CC(O)CO)cc(OC)c1OC	[176.08, 161.06, 207.1, 133.06, 175.08]	1.08447e+08	1.03158e+08	1.14891e+08	1.18632e+08	1.15862e+08	0.0559925	1.12198e+08
	M207T150	207.113	2.5	C11H14N2O2	0.7	1-(2-Methyl-4-nitrophenyl)pyrrolidine	[M+H]+	0.9862	105742	67828-58-4	Alkaloids			Cc1cc([N+](=O)[O-])ccc1N1CCCC1	[207.11, 179.12, 161.11, 94.07, 134.08]	1.27386e+08	1.00056e+08	1.0684e+08	1.07519e+08	9.97433e+07	0.10407	1.08309e+08
	M207T168	207.113	2.8	C23H24N2O4S	1.1	Eprosartan	[M+H-C12H10SO2]+	0.9457	5281037	133040-01-4				CCCCc1ncc(/C=C(\Cc2cccs2)C(=O)O)n1Cc1ccc(C(=O)O)cc1	[207.11, 94.07, 161.11, 163.12, 162.12]	2.61445e+07	2.11519e+07	2.22651e+07	2.22493e+07	2.3222e+07	0.08263	2.30066e+07
	M207T285	207.138	4.75	C13H20O3	0.4	4-(1-Hydroxy-4-keto-2,6,6-trimethyl-2-cyclohexen-1-yl)-3-buten-2-ol	[M+H-H2O]+	0.9056	5280654	24427-77-8	Terpenoids	Apocarotenoids	Apocarotenoids(ε-)	CC1=CC(=O)CC(C)(C)C1(O)/C=C/C(C)O	[95.09, 123.08, 149.1, 207.14, 119.09]	3.9865e+07	3.51226e+07	3.9108e+07	3.9064e+07	3.89818e+07	0.0489686	3.84283e+07
	M207T240_2	207.138	3.99	C19H30O8	0.6	(3E)-4-((1S)-1-Hydroxy-2,6,6-trimethyl-4-oxocyclohex-2-en-1-yl)but-3-en-2-yl .beta.-D-glucopyranoside	[M+H-C6H12O6]+	0.9637	23757167	380861-18-7	Terpenoids	Apocarotenoids	Megastigmanes	CC1=CC(=O)CC(C)(C)[C@@]1(O)/C=C/C(C)O[C@@H]1O[C@H](CO)[C@@H](O)[C@H](O)[C@H]1O	[95.09, 123.08, 149.1, 119.09, 207.14]	2.1631e+08	1.86383e+08	2.11366e+08	2.15358e+08	2.27783e+08	0.0722711	2.1144e+08
	M207T422	207.138	7.03	C13H18O2	0.8	Aureonitol	[M+H]+	0.7872	25064137	71774-51-1	Polyketides	Miscellaneous polyketides	Miscellaneous polyketides	C=C/C=C/[C@@H]1OC[C@H](/C=C/C=C/C)[C@H]1O	[207.14, 207.1, 105.07, 91.05, 93.07]	1.94593e+07	1.86787e+07	2.13154e+07	1.97411e+07	2.05281e+07	0.0507562	1.99445e+07
	M208T1021	208.082	17.01													1.05079e+08	1.44648e+08	1.42152e+08	1.44402e+08	1.55395e+08	0.139435	1.38335e+08
	M208T944	208.082	15.74													4.08015e+08	4.25321e+08	4.54986e+08	4.70199e+08	4.52984e+08	0.0567164	4.42301e+08
	M208T1088	208.082	18.13													7.3996e+08	7.1109e+08	7.38764e+08	8.15305e+08	7.745e+08	0.0530417	7.55924e+08
	M208T279	208.097	4.65	C11H13NO3	0.6	4-Benzamidobutyric acid	[M+H]+	0.9841	37118	35340-63-7	Alkaloids	Peptide alkaloids	Simple amide alkaloids	O=C(O)CCCNC(=O)c1ccccc1	[105.03, 208.1, 151.08, 95.05, 134.1]	1.41356e+07	1.22546e+07	1.34323e+07	1.30998e+07	1.38132e+07	0.0543008	1.33471e+07
	M208T174	208.097	2.9	C12H13NO4	0.8	3-Ketocarbofuran	[M+H-CO]+	0.9538	27999	16709-30-1				CNC(=O)Oc1cccc2c1OC(C)(C)C2=O	[208.1, 176.07, 177.08, 162.06, 190.09]	2.85915e+07	2.08677e+07	2.01571e+07	2.01961e+07	2.00908e+07	0.168734	2.19807e+07
	M208T165	208.108	2.76	C15H13N	18.1	2-(p-Tolyl)indole	[M+H]+	0.9266	292599	55577-25-8	Alkaloids	Tryptophan alkaloids	Carbazole alkaloids	Cc1ccc(-c2cc3ccccc3[nH]2)cc1	[208.11, 149.11, 180.11, 166.1, 94.07]	2.20956e+07	1.62859e+07	1.5967e+07	1.75034e+07	1.66693e+07	0.142405	1.77042e+07
	M208T385	208.133	6.42	C12H17NO2	1.3	N-Benzyl-3-aminopropionic acid ethyl ester	[M+H]+	0.7263	90196	23583-21-3	Alkaloids+Fatty acids	Fatty esters	Wax monoesters	CCOC(=O)CCNCc1ccccc1	[208.13, 121.1, 126.09, 93.07, 138.13]	4.06153e+06	3.93421e+06	3.75402e+06	4.34904e+06	4.49805e+06	0.0735575	4.11937e+06
	M208T501	208.133	8.34	C12H17NO2	1.3	Baycarb	[M+H]+	0.7306	19588	3766-81-2				CCC(C)c1ccccc1OC(=O)NC	[152.07, 148.11, 208.13, 95.05, 127.08]	7.33318e+06	6.85295e+06	8.37157e+06	7.78745e+06	8.08084e+06	0.0784682	7.6852e+06
	M208T196_2	208.133	3.27	C12H18NO2	4	Benzoylcholine	[M]+	0.9776	16632	2208-04-0	Alkaloids+Shikimates and Phenylpropanoids			C[N+](C)(C)CCOC(=O)c1ccccc1	[149.06, 105.03, 148.08, 208.13, 162.09]	2.91265e+07	2.55949e+07	2.71283e+07	2.69462e+07	2.88868e+07	0.0533604	2.75365e+07
	M209T376	209.081	6.26	C20H30O13	1	Kelampayoside A	[M+H-C9H18O9]+	0.9675	23928091	87562-76-3				COc1cc(O[C@@H]2O[C@H](CO[C@H]3OC[C@](O)(CO)[C@H]3O)[C@@H](O)[C@H](O)[C@H]2O)cc(OC)c1OC	[209.08, 194.06, 166.03, 138.03, 184.04]	4.22434e+07	3.65537e+07	4.12723e+07	4.02083e+07	4.01479e+07	0.0537345	4.00851e+07
	M209T349	209.081	5.82	C17H26O11	1.2	Shanziside methyl ester	[M+H-C6H14O7]+	0.7357	13892722	64421-28-9	Terpenoids	Monoterpenoids	Iridoids monoterpenoids	COC(=O)C1=CO[C@@H](O[C@@H]2O[C@H](CO)[C@@H](O)[C@H](O)[C@H]2O)[C@H]2[C@@H]1[C@H](O)C[C@]2(C)O	[149.06, 106.04, 121.07, 91.05, 93.07]	1.16942e+07	1.71887e+07	1.403e+07	1.39578e+07	1.3279e+07	0.142564	1.403e+07
	M209T592	209.117	9.86												[191.11, 135.04, 149.06, 91.05, 145.1]	6.20063e+08	5.96638e+08	6.49786e+08	6.68042e+08	6.60076e+08	0.046674	6.38921e+08
	M209T605	209.117	10.08	C18H26O6	0.9	2,4-Hexadienoic acid, 3,4,5,8,9,10-hexahydro-8,9-dihydroxy-2-oxo-10-propyl-2H-oxecin-3-yl ester	[M+H-C6H10O3]+	0.7186	5281169	1214869-28-9	Polyketides	Macrolides	Macrolide lactones	C/C=C/C=C/C(=O)OC1CC/C=C/C(O)C(O)C(CCC)OC1=O	[191.11, 145.1, 125.06, 149.06, 209.12]	3.5846e+07	3.21414e+07	3.36521e+07	3.58967e+07	3.64083e+07	0.0523528	3.47889e+07
	M209T442	209.117	7.36	C20H24O6	0.5	3-Methoxy-4-[1-methyl-2-(3,4,5-trimethoxyphenyl)ethoxy]benzaldehyde	[M+H-C8H8O3]+	0.7008	51136379	1235294-72-0	Shikimates and Phenylpropanoids	Lignans	Neolignans	COc1cc(C=O)ccc1OC(C)Cc1cc(OC)c(OC)c(OC)c1	[91.05, 163.11, 145.1, 107.05, 121.07]	2.40238e+07	2.20077e+07	2.52641e+07	2.63214e+07	2.50651e+07	0.0665087	2.45364e+07
	M209T340	209.117	5.67	C12H16O3	0.6	Primin	[M+H]+	0.7117	84800	15121-94-5	Polyketides	Aromatic polyketides	Benzoquinones	CCCCCC1=CC(=O)C=C(OC)C1=O	[153.05, 163.11, 191.11, 93.07, 121.1]	4.55654e+07	4.16187e+07	5.06148e+07	4.92485e+07	4.78279e+07	0.0751301	4.6975e+07
	M209T318	209.117	5.31	C12H18O4	1.1	Tuberonic acid	[M+H-H2O]+	0.8822	5497122	124649-26-9	Fatty acids	Octadecanoids	Jasmonic acids	O=C(O)C[C@H]1CCC(=O)[C@@H]1C/C=C\CCO	[149.1, 209.12, 107.09, 121.1, 131.09]	1.46609e+07	1.36632e+07	1.58409e+07	1.57495e+07	1.55363e+07	0.0612578	1.50901e+07
	M209T333	209.154	5.55	C13H22O3	3.8	Ncgc00385600-01_c13h22o3_2-cyclohexen-1-one, 4-hydroxy-4-(3-hydroxybutyl)-3,5,5-trimethyl-	[M-H2O+H]+	0.7143	14135401	22841-42-5	Terpenoids	Apocarotenoids	Apocarotenoids(ε-)	CC1=CC(=O)CC(C)(C)C1(O)CCC(C)O	[151.11, 107.09, 191.14, 121.1, 91.05]	1.63297e+07	1.44944e+07	1.73457e+07	1.73217e+07	1.72009e+07	0.0735932	1.65385e+07
	M210T253	210.076	4.22	C10H11NO4	1.4	[3-(Acetylamino)phenoxy]acetic acid	[M+H]+	0.8489	236123	6339-04-4	Amino acids and Peptides	Small peptides	Aminoacids	CC(=O)Nc1cccc(OCC(=O)O)c1	[150.06, 192.07, 164.07, 140.03, 112.04]	8.3253e+06	7.33969e+06	8.19654e+06	1.04086e+07	9.85671e+06	0.143585	8.82538e+06
	M210T74_2	210.113	1.23													3.23238e+08	2.66966e+08	2.7768e+08	2.707e+08	2.76586e+08	0.0808947	2.83034e+08
	M210T199	210.113	3.32	C11H15NO3	1.2	L-Tyrosine, N,O-dimethyl-	[M+H]+	0.7501	7010617	52939-33-0				C[NH2+][C@@H](Cc1ccc(OC)cc1)C(=O)[O-]	[210.11, 96.04, 210.08, 150.09, 202.84]	1.51214e+08	1.25382e+08	1.33415e+08	1.32598e+08	1.34516e+08	0.0703451	1.35425e+08
	M210T127_2	210.113	2.12												[210.11, 128.07, 150.09, 110.06, 151.08]	1.26015e+08	1.10659e+08	1.04934e+08	1.06738e+08	1.03273e+08	0.0833172	1.10324e+08
	M210T137	210.149	2.29	C12H19NO2	0.6	3,4-DMMA	[M+H]+	0.8527	12235308	33236-61-2	Alkaloids	Pseudoalkaloids	Phenylalanine-derived alkaloids	CNC(C)Cc1ccc(OC)c(OC)c1	[151.08, 210.15, 91.05, 119.05, 210.12]	1.29838e+08	1.14216e+08	1.15212e+08	1.2083e+08	1.22607e+08	0.0523349	1.20541e+08
	M210T546	210.149	9.1	C12H21NO3	0.4	N-Octanoyl-DL-homoserine lactone	[M+H-H2O]+	0.7584	3474204	106983-30-6	Fatty acids	Fatty amides	Fatty acyl homoserine lactones	CCCCCCCC(=O)NC1CCOC1=O	[210.15, 95.09, 107.09, 149.13, 121.1]	7.95368e+06	7.42945e+06	8.07989e+06	7.75059e+06	7.86699e+06	0.0316568	7.81612e+06
	M211T472	211.076	7.87	C15H14O3	1	Coelonin	[M+H-CH4O]+	0.8998	11390848	82344-82-9	Shikimates and Phenylpropanoids	Phenanthrenoids	Phenanthrenes	COc1cc(O)cc2c1-c1ccc(O)cc1CC2	[183.08, 155.09, 153.07, 165.07, 211.08]	9.29064e+06	9.43387e+06	1.07969e+07	9.97035e+06	1.05979e+07	0.0672496	1.00179e+07
	M211T593	211.087	9.89	C13H10N2O	0	Oxindole I	[M+H]+	0.969	5908088	91822-51-4	Alkaloids	Tryptophan alkaloids	Simple indole alkaloids+Simple oxindole alkaloids	O=C1Nc2ccccc2/C1=C/c1ccc[nH]1	[211.09, 193.08, 169.08, 211.06, 185.07]	6.25403e+07	5.39538e+07	5.63776e+07	5.78252e+07	5.68767e+07	0.0547985	5.75147e+07
	M211T886	211.097	14.77	C17H26O10	0.6	Methyl (1S)-1-(.beta.-D-glucopyranosyloxy)-6-hydroxy-7-methyl-1,4a,5,6,7,7a-hexahydrocyclopenta[c]pyran-4-carboxylate	[M+H-C6H12O6]+	0.8842	23844036		Terpenoids	Monoterpenoids	Iridoids monoterpenoids	COC(=O)C1=CO[C@@H](O[C@@H]2O[C@H](CO)[C@@H](O)[C@H](O)[C@H]2O)C2C1CC(O)C2C	[211.1, 127.04, 109.03, 97.03, 99.04]	3.37451e+07	3.42576e+07	3.24682e+07	3.30296e+07	3.34663e+07	0.0204435	3.33934e+07
	M211T141	211.119	2.34													1.17452e+08	1.01454e+08	1.10483e+08	1.11316e+08	1.13152e+08	0.0529265	1.10771e+08
	M211T281	211.145	4.68	C11H18N2O2	0.4	Cyclo(proline-leucine)	[M+H]+	0.9631	102892		Amino acids and Peptides			CC(C)CC1N=C(O)C2CCCN2C1=O	[211.14, 98.06, 138.13, 183.15, 114.09]	4.35247e+07	3.78657e+07	4.2868e+07	4.12536e+07	4.21191e+07	0.0533329	4.15262e+07
	M211T346	211.169	5.77	C19H32O7	0.5	9.xi.-O-.beta.-D-Glucopyranosyloxy-5-megastigmen-4-one	[M+H-C6H10O5]+	0.8482	51136393	194417-41-9	Terpenoids	Apocarotenoids	Megastigmanes	CC1=C(CCC(C)O[C@@H]2O[C@H](CO)[C@@H](O)[C@H](O)[C@H]2O)C(C)(C)CCC1=O	[109.1, 135.12, 95.09, 107.09, 119.09]	5.73016e+07	5.32959e+07	6.29705e+07	6.57124e+07	6.42055e+07	0.0859789	6.06972e+07
	M212T74_1	212.092	1.23	C12H15NO5	0.6	Tyrosine, N-acetyl-3-methoxy-	[M+H-C2H2O]+	0.9346	12681285	63357-45-9	Alkaloids+Amino acids and Peptides	Small peptides	Dipeptides	COc1cc(CC(NC(C)=O)C(=O)O)ccc1O	[212.1, 184.11, 108.04, 126.06, 96.08]	4.50695e+07	4.00636e+07	5.60069e+07	4.07399e+07	4.15109e+07	0.148184	4.46782e+07
	M212T344	212.092	5.74	C10H13NO4	0.8	6-Maleimidocaproic acid	[M+H]+	0.7156	573683	55750-53-3	Alkaloids			O=C(O)CCCCCN1C(=O)C=CC1=O	[166.09, 194.08, 98.06, 138.09, 126.06]	9.6004e+06	9.90034e+06	9.17372e+06	9.90845e+06	9.12743e+06	0.0396855	9.54207e+06
	M212T170	212.092	2.83	C10H13NO4	1.1	Methyldopa	[M+H]+	0.8724	4138	555-30-6	Alkaloids	Tyrosine alkaloids	Phenylethylamines	CC(N)(Cc1ccc(O)c(O)c1)C(=O)O	[166.09, 212.09, 110.1, 138.09, 194.08]	1.20921e+08	9.8323e+07	1.02569e+08	9.44744e+07	9.31568e+07	0.110453	1.01889e+08
	M212T91	212.103	1.52	C11H14FNO2	24	4-Fluoro-N-(2-hydroxy-1,1-dimethylethyl)benzamide	[M+H]+	0.7535	884880	343316-37-0	Alkaloids			CC(C)(CO)NC(=O)c1ccc(F)cc1	[212.1, 166.1, 138.1, 184.11, 121.08]	1.41347e+09	1.13837e+09	1.09968e+09	1.11342e+09	1.0943e+09	0.116179	1.17185e+09
	M212T58	212.103	0.97												[212.1, 166.1, 184.11, 138.1, 96.08]	2.28327e+08	2.01778e+08	1.87177e+08	1.84651e+08	1.81762e+08	0.097937	1.96739e+08
	M212T281_2	212.165	4.69	C12H21NO2	0.6	1-(Cyclohexylmethyl)proline	[M+H]+	0.884	16243983	180845-74-3	Alkaloids	Lysine alkaloids	Piperidine alkaloids	O=C(O)C1CCCN1CC1CCCCC1	[166.16, 212.17, 212.15, 95.09, 98.06]	2.21686e+07	1.81101e+07	2.06684e+07	2.00865e+07	1.98331e+07	0.0727116	2.01733e+07
	M213T261	213.066	4.35	C14H10BrFO	24.1	2-Bromo-2-phenyl-1-(4-fluorophenyl)ethanone	[M+H-HBr]+	0.9211	11300837	88675-31-4	Shikimates and Phenylpropanoids	Flavonoids	Chalcones	O=C(c1ccc(F)cc1)C(Br)c1ccccc1	[185.07, 213.07, 167.06, 140.05, 195.09]	1.84402e+07	1.73172e+07	1.6077e+07	1.81663e+07	1.73352e+07	0.0528448	1.74672e+07
	M214T127_3	214.119	2.12	C14H15NO	17.7	2-(Biphenyl-4-yloxy)ethylamine	[M+H]+	0.7102	6496944	125470-84-0	Alkaloids			NCCOc1ccc(-c2ccccc2)cc1	[214.12, 114.07, 196.11, 168.11, 101.06]	2.52408e+07	2.3363e+07	2.16261e+07	2.12738e+07	2.11272e+07	0.0781775	2.25262e+07
	M214T330	214.134	5.51	C13H15N3	1.1	4-Piperazinylquinoline	[M+H]+	0.9681	1534386	118306-89-1	Alkaloids			c1ccc2c(N3CCNCC3)ccnc2c1	[214.13, 197.11, 155.09, 180.08, 153.07]	1.49261e+07	1.45975e+07	1.60169e+07	1.64802e+07	1.588e+07	0.0505825	1.55801e+07
	M215T374	215.107	6.23	C14H16O3	0.2	Fraxinellone	[M+H-H2O]+	0.7864	124039	28808-62-0	Terpenoids	Sesquiterpenoids		CC1=C2C(=O)O[C@@H](c3ccoc3)[C@]2(C)CCC1	[215.11, 128.06, 91.05, 153.07, 115.05]	1.84608e+07	1.67545e+07	1.72674e+07	1.73599e+07	1.64103e+07	0.0451723	1.72506e+07
	M215T550_2	215.143	9.17	C15H20O2	1	Isohelenin	[M+H-H2O]+	0.8512	353376	470-17-7	Terpenoids	Sesquiterpenoids	Eudesmane sesquiterpenoids	C=C1C(=O)OC2C[C@@]3(C)CCCC(=C)C3CC12	[215.14, 169.1, 182.11, 167.09, 155.09]	5.41496e+06	4.8999e+06	5.80638e+06	5.60786e+06	5.63301e+06	0.0637437	5.47242e+06
	M216T621	216.102	10.35	C13H13NO2	0.8	2-Naphthyl-D-alanine	[M+H]+	0.7288	28190006	76985-09-6	Amino acids and Peptides	Small peptides	Aminoacids+Dipeptides	C[C@@](N)(C(=O)O)c1cccc2ccccc12	[170.1, 216.1, 91.05, 216.12, 103.05]	5.83055e+06	5.66014e+06	6.04252e+06	6.1847e+06	5.98865e+06	0.0339818	5.94131e+06
	M216T56	216.123	0.93	C11H15F2NO	17.4	N-(2,6-Difluorobenzyl)-1-methoxy-2-propanamine	[M+H]+	0.8311	2851055	353777-75-0	Alkaloids	Pseudoalkaloids	Phenylalanine-derived alkaloids	COCC(C)NCc1c(F)cccc1F	[216.12, 198.11, 126.09, 216.1, 128.07]	1.00359e+08	8.3148e+07	8.95876e+07	8.04226e+07	8.30921e+07	0.0919759	8.7322e+07
	M216T658	216.138	10.97	C14H17NO	0	1-Benzyl-4-ethynyl-4-piperidinol	[M+H]+	0.926	4912929	28365-34-6	Alkaloids			C#CC1(O)CCN(Cc2ccccc2)CC1	[216.14, 173.08, 198.11, 126.09, 144.08]	4.66233e+06	5.39742e+06	6.25632e+06	6.30552e+06	4.41758e+06	0.161796	5.40783e+06
	M217T498	217.05	8.29	C12H8O4	1.2	Methoxsalen	[M+H]+	0.988	4114	298-81-7	Shikimates and Phenylpropanoids	Coumarins	Furocoumarins+Simple coumarins	COc1c2occc2cc2ccc(=O)oc12	[217.05, 202.03, 174.03, 161.06, 189.05]	1.00208e+07	9.96019e+06	1.04614e+07	9.62184e+06	9.94097e+06	0.0300552	1.0001e+07
	M217T737	217.071	12.28	C14H17N5O6	1.3	Adenosine, 2',3'-diacetate	[M+H-C5H5N5]+	0.7542	40488105	29886-19-9	Carbohydrates	Nucleosides	Purine nucleos(t)ides	CC(=O)O[C@H]1[C@@H](n2cnc3c(N)ncnc32)O[C@H](CO)[C@H]1OC(C)=O	[97.03, 217.16, 105.07, 157.05, 115.04]	2.99267e+07	3.22935e+07	3.61872e+07	3.72198e+07	3.68168e+07	0.0932744	3.44888e+07
	M217T223	217.097	3.72	C12H12N2O2	15.5	L-1,2,3,4-Tetrahydro-beta-carboline-3-carboxylic acid	[M+H]+	0.8	98285	6052-68-2	Alkaloids	Tryptophan alkaloids	Carboline alkaloids	O=C(O)C1Cc2c([nH]c3ccccc23)CN1	[144.08, 217.1, 143.07, 171.09, 130.07]	6.16928e+08	5.45668e+08	5.59108e+08	5.81112e+08	5.68382e+08	0.0472849	5.7424e+08
	M217T1102	217.105	18.37	C11H12N4O	16.4	4-Ethyl-N-(4H-1,2,4-triazol-4-yl)benzamide	[M+H]+	0.9963	2225294	777874-30-3	Alkaloids			CCc1ccc(C(=O)Nn2cnnc2)cc1	[217.1, 90.98, 217.07, 207.76, 231.17]	3.89021e+07	4.09221e+07	3.98291e+07	4.03357e+07	3.83133e+07	0.0266426	3.96605e+07
	M217T630	217.123	10.5	C15H18O4	0.8	1-Dehydroperuvinine	[M+H-CH2O2]+	0.8821	75368816	100664-39-9	Terpenoids	Sesquiterpenoids	Eudesmane sesquiterpenoids	C=C1C(=O)O[C@@H]2C[C@H](C)C3=CC(=O)[C@H](O)[C@@]3(C)C[C@H]12	[199.11, 217.12, 171.12, 143.09, 145.1]	1.103e+07	1.03322e+07	1.00194e+07	9.83301e+06	9.43796e+06	0.0590255	1.01305e+07
	M217T763	217.159	12.71	C20H30O5	1.4	2,3-Dimethyloxirane-2-carboxylic acid [(1S,2R,4aR,8aR)-1-hydroxy-7-isopropylidene-6-keto-1,4a-dimethyldecalin-2-yl] ester	[M+H-C5H10O4]+	0.8966	23815419	220910-55-4	Terpenoids	Sesquiterpenoids	Eudesmane sesquiterpenoids	CC(C)=C1CC2[C@](C)(O)[C@H](OC(=O)C3(C)OC3C)CC[C@]2(C)CC1=O	[217.16, 161.1, 95.09, 149.1, 137.1]	5.08814e+07	3.86254e+07	4.01948e+07	4.05127e+07	3.93124e+07	0.121044	4.19054e+07
	M217T677	217.159	11.28	C15H24O3	1.2	9,11-Dihydroxy-7-drimen-6-one	[M+H-2H2O]+	0.9217	14489281	127681-58-7	Terpenoids	Sesquiterpenoids	Drimane sesquiterpenoids	CC1=CC(=O)[C@H]2C(C)(C)CCC[C@]2(C)[C@@]1(O)CO	[161.1, 217.16, 175.11, 105.07, 147.08]	7.94177e+07	7.94851e+07	8.16786e+07	8.26887e+07	9.92882e+07	0.0991603	8.45117e+07
	M217T794	217.159	13.23	C15H22O2	0.9	Valerenic acid	[M+H-H2O]+	0.9794	6440940	3569-10-6	Terpenoids	Sesquiterpenoids	Valerenane sesquiterpenoids	CC1=C2[C@H](/C=C(\C)C(=O)O)CC[C@@H](C)[C@H]2CC1	[217.16, 199.15, 95.05, 95.09, 161.1]	2.80884e+07	2.76169e+07	2.89004e+07	2.81462e+07	2.83351e+07	0.0164577	2.82174e+07
	M217T773	217.159	12.88	C15H24O3	1.1	(E)-5-(3-Hydroxy-2,3-dimethylnorbornan-2-yl)-2-methylpent-2-enoic acid	[M+H-2H2O]+	0.9704	23786265	1217878-36-8	Terpenoids	Sesquiterpenoids	Bergamotane sesquiterpenoids+Santalane sesquiterpenoids	C/C(=C\CCC1(C)C2CCC(C2)C1(C)O)C(=O)O	[217.16, 105.07, 217.1, 95.05, 95.09]	1.94782e+07	2.10628e+07	2.45389e+07	2.31519e+07	1.60742e+07	0.158335	2.08612e+07
	M217T712	217.159	11.86	C24H28O5	0.6	Ferocaulidin	[M+H-C9H8O4]+	0.904	3725594	134847-59-9	Shikimates and Phenylpropanoids+Terpenoids	Coumarins+Sesquiterpenoids	Drimane sesquiterpenoids+Simple coumarins	CC1=CC(=O)C2C(C)(C)C(O)CCC2(C)C1COc1ccc2ccc(=O)oc2c1	[217.16, 175.11, 105.07, 161.1, 133.1]	1.87656e+08	1.76556e+08	1.80347e+08	1.74285e+08	1.71147e+08	0.0357092	1.77998e+08
	M218T48	218.043	0.81	C10H7N3OS	20.1	5-Hydroxythiabendazole	[M+H]+	0.8837	108227	948-71-0	Alkaloids	Anthranilic acid alkaloids	Phenazine alkaloids	Oc1ccc2nc(-c3cscn3)[nH]c2c1	[218.04, 207.75, 200.13, 151.3, 119.36]	3.66617e+07	3.69494e+07	3.69468e+07	3.49238e+07	3.92839e+07	0.0420007	3.69531e+07
	M218T293	218.081	4.89	C12H14N2O3	1.1	5-Methoxytryptophan	[M+H-NH3]+	0.912	119802	28052-84-8	Amino acids and Peptides	Small peptides	Aminoacids	COc1ccc2[nH]cc(CC(N)C(=O)O)c2c1	[176.07, 218.08, 175.06, 200.13, 134.06]	1.35549e+07	1.15479e+07	1.34746e+07	1.33672e+07	1.34157e+07	0.0653991	1.30721e+07
	M218T230	218.118	3.83	C13H15NO2	0.7	Glutethimide	[M+H]+	0.8652	3487	77-21-4	Alkaloids	Lysine alkaloids	Piperidine alkaloids	CCC1(c2ccccc2)CCC(=O)NC1=O	[218.12, 174.09, 200.13, 218.08, 159.07]	6.19864e+06	5.29245e+06	5.53532e+06	5.94883e+06	6.81325e+06	0.0996925	5.9577e+06
	M218T56	218.138	0.93	C14H27NO4	0.7	tert-Butyl [(4R,6R)-6-(2-aminoethyl)-2,2-dimethyl-1,3-dioxan-4-yl]acetate	[M+H-C4H8]+	0.9491	2734288	125995-13-3				CC(C)(C)OC(=O)C[C@H]1C[C@@H](CCN)OC(C)(C)O1	[200.13, 218.14, 156.1, 128.11, 182.12]	9.63012e+07	9.43654e+07	8.48106e+07	7.96593e+07	9.85347e+07	0.0893273	9.07343e+07
	M218T296	218.139	4.93	C10H19NO4	0.2	N-(2-Hydroxy-3-methylbutanoyl)valine	[M+H]+	0.833	71336736	45158-23-4	Amino acids and Peptides	Small peptides	Dipeptides	CC(C)C(O)C(=O)NC(C(=O)O)C(C)C	[172.13, 176.07, 218.14, 218.08, 200.13]	1.66785e+07	1.67252e+07	1.84764e+07	1.94624e+07	2.55746e+07	0.18875	1.93834e+07
	M219T43_2	218.984	0.71	C5H7BrN4O	17.7	4-Bromo-1-methyl-1H-pyrazole-5-carbohydrazide	[M+H]+	0.9142	1273244	512809-81-3	Alkaloids			Cn1ncc(Br)c1C(=O)NN	[218.98, 190.99, 200.97, 98.98, 172.98]	9.70047e+07	8.40348e+07	8.20746e+07	7.02614e+07	7.33676e+07	0.128851	8.13486e+07
	M219T50	219.026	0.84													9.15224e+08	7.0899e+08	7.72737e+08	8.24096e+08	8.51498e+08	0.0960518	8.14509e+08
	M219T62	219.027	1.03													1.95645e+08	1.83127e+08	1.72796e+08	1.48993e+08	1.67619e+08	0.100524	1.73636e+08
	M219T374	219.065	6.23	C12H10O4	0.9	3-Acetyl-8-methoxycoumarin	[M+H]+	0.9948	227363	5452-39-1	Shikimates and Phenylpropanoids	Coumarins	Simple coumarins	COc1cccc2cc(C(C)=O)c(=O)oc12	[201.05, 186.03, 117.07, 115.05, 145.07]	1.64703e+07	1.53919e+07	1.71598e+07	1.59674e+07	1.58708e+07	0.0415472	1.6172e+07
	M219T150	219.134	2.5	C19H26O7	17	Innuchenenolide C	[M+H-C5H8O5]+	0.7643	21769986	79383-83-8	Terpenoids	Sesquiterpenoids	Pseudoguaiane sesquiterpenoids	C=C1C(=O)O[C@H]2C[C@@H](C)[C@@H]3[C@@H](OC(C)=O)C[C@H](OC(C)=O)[C@@]3(C)[C@@H](O)[C@H]12	[219.15, 132.1, 173.13, 219.11, 90.06]	1.74547e+07	1.44486e+07	1.79273e+07	1.53228e+07	1.4472e+07	0.104145	1.59251e+07
	M219T426	219.138	7.11	C16H22O4	0.7	trans-Abscisin	[M+H-C2H4O2]+	0.8849	5375188	6901-90-2	Terpenoids	Apocarotenoids	Apocarotenoids(ε-)	COC(=O)/C=C(C)/C=C/C1(O)C(C)=CC(=O)CC1(C)C	[135.08, 107.09, 219.14, 91.05, 105.07]	1.67541e+07	1.46157e+07	1.60563e+07	1.53404e+07	1.55428e+07	0.051084	1.56618e+07
	M219T152	219.149	2.54	C13H18N2O	1.5	1-Methylpsilocin	[M+H]+	0.9952	44404883	1465-16-3	Alkaloids	Tryptophan alkaloids	Simple indole alkaloids	CN(C)CCc1cn(C)c2cccc(O)c12	[219.15, 90.06, 220.1, 158.1, 202.1]	1.36474e+07	1.27853e+07	1.34698e+07	1.33614e+07	1.41028e+07	0.0354508	1.34734e+07
	M219T586	219.174	9.77	C15H22O	0.3	.alpha.-Cyperone	[M+H]+	0.9536	6452086	473-08-5	Terpenoids	Sesquiterpenoids	Eudesmane sesquiterpenoids	C=C(C)[C@@H]1CC[C@@]2(C)CCC(=O)C(C)=C2C1	[219.17, 204.15, 189.13, 111.08, 105.07]	2.75149e+07	2.59138e+07	3.17629e+07	2.87035e+07	2.86135e+07	0.0751677	2.85017e+07
	M219T664	219.174	11.07	C15H26O3	1	4,11-Dimethyl-8-(propan-2-yl)-5,12-dioxatricyclo[9.1.0.04,6]dodecan-7-ol	[M+H-2H2O]+	0.9656	45359817	1212278-36-8	Terpenoids	Sesquiterpenoids	Germacrane sesquiterpenoids	CC(C)C1CCC2(C)OC2CCC2(C)OC2C1O	[219.17, 201.16, 159.12, 145.1, 133.1]	3.71661e+07	3.72626e+07	3.77567e+07	3.48128e+07	3.52045e+07	0.0365914	3.64405e+07
	M219T470	219.174	7.83	C15H24O2	1.6	Curcumol	[M+H-H2O]+	0.8623	14240392	4871-97-0	Terpenoids	Sesquiterpenoids	Guaiane sesquiterpenoids	C=C1C[C@@]2(O)O[C@@]3(C[C@H]2C(C)C)[C@@H](C)CC[C@@H]13	[159.12, 105.07, 119.09, 219.17, 201.16]	6.23486e+07	7.87254e+07	6.77149e+07	8.99305e+07	6.50451e+07	0.157288	7.27529e+07
	M219T832	219.174	13.86	C15H22O	1.9	Germacrone	[M+H]+	0.8819	6436348	6902-91-6	Terpenoids	Sesquiterpenoids	Germacrane sesquiterpenoids	CC1=CCC(=C(C)C)C(=O)CC(C)=CCC1	[219.17, 95.09, 123.08, 145.1, 201.16]	3.34633e+07	4.55863e+07	3.71918e+07	3.85629e+07	3.77348e+07	0.11459	3.85078e+07
	M220T255	220.061	4.26	C11H9NO4	1	4-Keto-8-methoxy-1H-quinoline-2-carboxylic acid	[M+H]+	0.8353	76230	2929-14-8	Alkaloids	Anthranilic acid alkaloids	Acridone alkaloids	COc1cccc2c(=O)cc(C(=O)O)[nH]c12	[192.07, 117.06, 174.06, 220.06, 118.07]	8.14111e+06	6.20364e+06	7.09057e+06	7.27333e+06	8.09858e+06	0.108947	7.36145e+06
	M220T325	220.097	5.42													1.28374e+08	1.17166e+08	1.36988e+08	1.27216e+08	1.30093e+08	0.0557093	1.27967e+08
	M220T133	220.097	2.21	C12H13NO3	1.1	2-Hydroxy-3-(1H-indol-3-yl)butyric acid	[M+H]+	0.9247	12310809	21193-78-2	Alkaloids	Tryptophan alkaloids	Simple indole alkaloids	CC(c1c[nH]c2ccccc12)C(O)C(=O)O	[220.1, 174.09, 202.09, 220.13, 108.04]	3.18952e+07	2.73947e+07	2.74382e+07	2.8217e+07	2.87565e+07	0.064472	2.87403e+07
	M220T154	220.097	2.56	C12H13NO3	1.3	2-(1-Pyrrolidinylcarbonyl)benzoic acid	[M+H]+	0.8847	300501	20320-43-8				O=C(O)c1ccccc1C(=O)N1CCCC1	[220.1, 202.09, 174.09, 136.04, 220.13]	3.06117e+07	2.48238e+07	2.74611e+07	2.51733e+07	2.63697e+07	0.0865538	2.68879e+07
	M220T150	220.118	2.5	C9H17NO5	2.7	Pantothenate	[M+H]+	0.9677	6613	137-08-6	Fatty acids	Fatty Acids and Conjugates	Branched fatty acids	CC(C)(CO)C(O)C(O)=NCCC(=O)O	[90.06, 202.11, 220.12, 124.08, 184.1]	1.08159e+08	8.73889e+07	9.07641e+07	9.38822e+07	8.72031e+07	0.0925688	9.34795e+07
	M220T163	220.133	2.72	C13H17NO2	1.2	Ritalinic acid	[M+H]+	0.8391	86863		Alkaloids	Lysine alkaloids	Piperidine alkaloids	O=C(O)C(c1ccccc1)C1CCCCN1	[220.13, 134.1, 220.1, 174.09, 192.07]	2.14082e+07	1.74031e+07	1.88466e+07	1.90562e+07	1.83556e+07	0.0779663	1.90139e+07
	M220T130	220.133	2.16	C13H17NO2	1.1	Anthranilic acid, N-cyclohexyl-	[M+H]+	0.7934	19826721	10286-53-0				O=C(O)c1ccccc1NC1CCCCC1	[220.13, 121.07, 100.08, 149.08, 202.12]	8.23764e+07	7.09486e+07	7.28864e+07	6.94278e+07	6.78847e+07	0.0786008	7.27048e+07
	M220T306	220.17	5.09	C14H21NO	0.1	Hexananilide, 2-ethyl-	[M+H]+	0.9481	171552	62685-93-2				CCCCC(CC)C(=O)Nc1ccccc1	[220.17, 176.14, 118.07, 162.09, 220.1]	8.65666e+06	7.7432e+06	7.76501e+06	8.75338e+06	9.34775e+06	0.0817334	8.4532e+06
	M221T43	220.981	0.71	C8H6Cl2O3	20.3	Dicamba	[M+H]+	0.9339	3030	1918-00-9	Shikimates and Phenylpropanoids	Phenolic acids (C6-C1)	Simple phenolic acids	COc1c(Cl)ccc(Cl)c1C(=O)O	[220.98, 192.99, 164.99, 137.0, 118.99]	2.54228e+07	2.14464e+07	1.94877e+07	1.97709e+07	1.99956e+07	0.11616	2.12247e+07
	M221T447	221.081	7.45	C12H12O4	1.2	Ocimarin	[M+H]+	0.9429	5288573	10185-02-1	Shikimates and Phenylpropanoids	Coumarins	Simple coumarins	Cc1c(CCO)c(=O)oc2cc(O)ccc12	[203.07, 147.08, 185.06, 175.08, 91.05]	1.34078e+07	1.30006e+07	1.40071e+07	1.41464e+07	1.4064e+07	0.0363842	1.37252e+07
	M221T399	221.081	6.64	C12H12O4	8.8	Eugenitin	[M+H]+	0.9306	3083581	480-12-6	Polyketides	Chromanes	Chromones	COc1cc2oc(C)cc(=O)c2c(O)c1C	[221.08, 206.06, 177.05, 205.05, 176.05]	2.37664e+07	2.1991e+07	2.32765e+07	2.28565e+07	2.19637e+07	0.0348137	2.27708e+07
	M221T424	221.117	7.07	C13H18O4	0.7	3,4-Diethoxybenzenepropanoic acid	[M+H-H2O-C2H4]+	0.9006	3161664	79622-99-4	Shikimates and Phenylpropanoids			CCOc1ccc(CCC(=O)O)cc1OCC	[165.05, 135.04, 107.05, 221.12, 221.08]	1.54007e+07	1.37831e+07	1.56519e+07	1.57342e+07	1.57345e+07	0.0548691	1.52609e+07
	M221T816	221.154	13.6	C21H30O2	0.9	CAY10429	[M+H-C7H10]+	0.9595	89949	22972-55-0	Polyketides+Terpenoids	Meroterpenoids	Cannabinoids	C=C(C)[C@@H]1CCC(C)=C[C@H]1c1c(O)cc(O)cc1CCCCC	[221.15, 113.06, 109.1, 95.09, 105.07]	1.23513e+07	1.24348e+07	1.37919e+07	1.31986e+07	1.27836e+07	0.0460631	1.29121e+07
	M221T643	221.19	10.72	C15H26O2	0.4	2,10-Bisaboladiene-1,4-diol	[M+H-H2O]+	0.8854	124356022	192709-64-1	Terpenoids	Sesquiterpenoids	Bisabolane sesquiterpenoids	CC(C)=CCC[C@H](C)[C@H]1C[C@@H](O)C(C)=C[C@@H]1O	[203.18, 119.09, 147.12, 95.09, 105.07]	1.55516e+07	1.65706e+07	1.60407e+07	2.20751e+07	1.90542e+07	0.152053	1.78585e+07
	M221T548	221.19	9.13	C15H28O3	0.6	2-(1-Hydroxy-1-methylethyl)-4a,8-dimethyldecalin-1,5-diol	[M+H-2H2O]+	0.8715	76187279	2061283-07-4	Terpenoids	Sesquiterpenoids	Eudesmane sesquiterpenoids	CC1CCC(O)C2(C)CCC(C(C)(C)O)C(O)C12	[203.18, 221.19, 109.1, 105.07, 119.09]	9.35176e+06	9.10037e+06	1.09879e+07	1.26054e+07	1.29974e+07	0.163081	1.10086e+07
	M221T522	221.19	8.71	C15H24O	0.9	(-)-Caryophyllene oxide	[M+H]+	0.9065	1742210	1139-30-6	Terpenoids	Sesquiterpenoids	Caryophyllane sesquiterpenoids	C=C1CC[C@H]2O[C@]2(C)CC[C@@H]2[C@@H]1CC2(C)C	[203.18, 107.09, 221.19, 119.09, 95.09]	2.69045e+07	2.45531e+07	3.04203e+07	3.22579e+07	3.13532e+07	0.111741	2.90978e+07
	M223T321	223.06	5.36	C11H10O5	0.6	Fraxidin	[M+H]+	0.9784	3083616	525-21-3	Shikimates and Phenylpropanoids	Coumarins	Simple coumarins	COc1cc2ccc(=O)oc2c(O)c1OC	[223.06, 190.03, 208.04, 162.03, 207.03]	2.51714e+07	2.26748e+07	2.33693e+07	2.42441e+07	2.282e+07	0.0442671	2.36559e+07
	M223T281	223.06	4.68	C11H10O5	0.7	5-Carboxymellein	[M+H]+	0.9677	5242129	69135-42-8	Shikimates and Phenylpropanoids	Coumarins	Isocoumarins	CC1Cc2c(C(=O)O)ccc(O)c2C(=O)O1	[205.05, 121.03, 121.07, 135.04, 149.06]	1.21862e+08	1.06422e+08	1.1488e+08	1.12177e+08	1.12167e+08	0.049339	1.13502e+08
	M223T297	223.06	4.95	C11H10O5	1.4	Isofraxidin	[M+H]+	0.9866	5318565	486-21-5	Shikimates and Phenylpropanoids	Coumarins	Simple coumarins	COc1cc2ccc(=O)oc2c(OC)c1O	[223.06, 190.03, 162.03, 208.04, 107.05]	7.76078e+07	7.00584e+07	7.46039e+07	7.31812e+07	7.44323e+07	0.0368785	7.39767e+07
	M223T361	223.06	6.01	C11H10O5	1.3	Fraxinol	[M+H]+	0.9927	3047739	486-28-2	Shikimates and Phenylpropanoids	Coumarins	Simple coumarins	COc1cc2oc(=O)ccc2c(OC)c1O	[223.06, 162.03, 190.03, 208.04, 163.04]	1.28352e+07	1.13707e+07	1.21005e+07	1.28689e+07	1.25682e+07	0.0507903	1.23487e+07
	M223T371	223.097	6.18	C17H26O5	0.6	6-[(E)-2,8-Dihydroxy-5,7-dimethylnon-5-enyl]-4-hydroxy-3-methylpyran-2-one	[M+H-C5H12O-H2O]+	0.7617	75411942	1798396-91-4	Polyketides	Cyclic polyketides	2-pyrone derivatives	C/C(=C\C(C)C(C)O)CCC(O)Cc1cc(O)c(C)c(=O)o1	[177.09, 99.04, 149.06, 105.03, 223.1]	3.18426e+07	2.89275e+07	3.15313e+07	3.16833e+07	3.18034e+07	0.0402005	3.11576e+07
	M223T315	223.133	5.24	C13H20O4	0.4	Cyclopentanecarboxylic acid, 5-(1,3-heptadien-1-yl)-2,3-dihydroxy-	[M+H-H2O]+	0.7735	23986026	1217876-27-1	Polyketides	Miscellaneous polyketides	Miscellaneous polyketides	CCC/C=C/C=C/C1CC(O)C(O)C1C(=O)O	[223.13, 111.08, 93.07, 223.06, 121.07]	1.26866e+07	1.23275e+07	1.29626e+07	1.41417e+07	1.28822e+07	0.0525827	1.30001e+07
	M223T696	223.169	11.61	C14H26O4	0.5	Tetradecanedioic acid	[M+H-2H2O]+	0.7276	13185	821-38-5	Fatty acids	Fatty Acids and Conjugates	Dicarboxylic acids	O=C(O)CCCCCCCCCCCCC(=O)O	[95.09, 109.1, 93.07, 107.09, 121.1]	8.60997e+06	8.20218e+06	8.0361e+06	8.94833e+06	8.77683e+06	0.0452026	8.51468e+06
	M224T43	223.989	0.71													2.58581e+08	2.39635e+08	2.54277e+08	2.71456e+08	3.02137e+08	0.0888303	2.65217e+08
	M224T144	224.092	2.4	C11H13NO4	1.7	Phenylalanine, 4-(carboxymethyl)-	[M+H]+	0.9267	4469363	140233-60-9	Amino acids and Peptides	Small peptides	Aminoacids	NC(Cc1ccc(CC(=O)O)cc1)C(=O)O	[132.08, 178.1, 178.09, 224.1, 105.07]	7.36141e+07	6.2391e+07	6.1583e+07	6.19162e+07	6.36337e+07	0.0786591	6.46276e+07
	M225T239	225.102	3.99	C23H20N6O	0.7	LGK-974	[M+H-C9H8N4]+	0.8978	46926973	1243244-14-5	Alkaloids+Amino acids and Peptides	Nicotinic acid alkaloids+Tetramate alkaloids+Peptide alkaloids	Pyrazine and Piperazine alkaloids+Pyridine alkaloids	Cc1cc(-c2ncc(CC(=O)Nc3ccc(-c4cnccn4)cn3)cc2C)ccn1	[225.1, 182.08, 123.12, 95.09, 207.14]	1.05318e+07	9.37818e+06	1.06934e+07	1.01642e+07	1.18057e+07	0.0839072	1.05147e+07
	M225T300	225.112	4.99	C12H18O5	1.3	3-(1-Hydroxybutyl)-1a,2,3,5,6,6a-hexahydrooxireno[f][2]benzofuran-2,6-diol	[M+H-H2O]+	0.8414	51136323	1235343-92-6	Polyketides			CCCC(O)C1OCC2=C1C(O)C1OC1C2O	[207.1, 165.09, 137.1, 165.06, 151.04]	2.58432e+07	2.77126e+07	2.90554e+07	3.07676e+07	3.19533e+07	0.0833003	2.90664e+07
	M225T157_1	225.135	2.62													6.07488e+08	5.2459e+08	5.17231e+08	5.06775e+08	5.13097e+08	0.0780728	5.33836e+08
	M226T126	226.119	2.1	C15H15NO	17.1	N-Benzyl-4-methylbenzamide	[M+H]+	0.8656	228681	5436-83-9	Alkaloids			Cc1ccc(C(=O)NCc2ccccc2)cc1	[226.12, 167.07, 209.09, 112.09, 166.09]	3.44238e+07	2.93706e+07	2.98576e+07	2.94088e+07	2.8519e+07	0.0774115	3.0316e+07
	M226T145_2	226.119	2.42	C18H21NO4	17.1	1,8-Diethyl-1,3,4,9-tetrahydro-4-oxo-pyrano[3,4-b]indole-1-acetic acid methyl ester	[M+H-C3H6O3]+	0.781	11120627	111478-84-3	Alkaloids	Tryptophan alkaloids		CCc1cccc2c3c([nH]c12)C(CC)(CC(=O)OC)OCC3=O	[226.12, 180.11, 152.12, 108.04, 198.12]	4.306e+07	3.5302e+07	3.75879e+07	3.59861e+07	3.46985e+07	0.0905968	3.73269e+07
	M226T843	226.159	14.06	C16H19N	1.1	Polycain	[M+H]+	0.9511	83632	7647-54-3	Alkaloids	Tyrosine alkaloids+Pseudoalkaloids	Phenylalanine-derived alkaloids+Phenylethylamines	CN(C)CC(c1ccccc1)c1ccccc1	[226.16, 134.1, 170.1, 93.06, 92.05]	8.92691e+06	9.28975e+06	9.91678e+06	9.98965e+06	9.78483e+06	0.047654	9.58158e+06
	M226T348	226.18	5.8	C13H23NO2	0.7	2,2,6,6-Tetramethyl-4-piperidinyl methacrylate	[M+H]+	0.8886	9815965	31582-45-3	Alkaloids	Lysine alkaloids	Piperidine alkaloids	C=C(C)C(=O)OC1CC(C)(C)NC(C)(C)C1	[226.18, 180.17, 137.13, 95.09, 97.1]	1.49821e+07	1.45151e+07	1.61759e+07	1.56076e+07	1.60214e+07	0.0454007	1.54604e+07
	M227T494	227.068	8.23	C19H20O6	10.5	Daucoidin A	[M+H-C5H10O3]+	0.8145	56776196	103629-87-4	Shikimates and Phenylpropanoids	Coumarins	Furocoumarins	C/C=C(/C)C(=O)OC(C)(C)C1Oc2ccc3ccc(=O)oc3c2C1O	[227.07, 227.03, 199.04, 167.07, 206.33]	1.17602e+07	1.04299e+07	1.1328e+07	1.35415e+07	1.22087e+07	0.0969892	1.18537e+07
	M227T338_1	227.07	5.64	C15H12O5	0.8	Garbanzol	[M+H-CH2O2]+	0.858	45360091	1628163-32-5	Shikimates and Phenylpropanoids	Flavonoids	Dihydroflavonols	O=C1c2ccc(O)cc2O[C@@H](c2ccc(O)cc2)[C@@H]1O	[199.08, 227.07, 181.06, 171.08, 153.07]	1.15486e+07	1.07883e+07	1.25112e+07	1.17328e+07	1.26671e+07	0.0645002	1.18496e+07
	M227T246	227.082	4.1	C13H10N2O2	1.3	4-Amino-2-(1,3-benzoxazol-2-yl)phenol	[M+H]+	0.808	721870	62129-02-6				Nc1ccc(O)c(-c2nc3ccccc3o2)c1	[199.09, 227.08, 181.08, 154.07, 227.15]	7.02536e+06	6.79957e+06	7.86943e+06	7.63533e+06	7.62798e+06	0.0615618	7.39153e+06
	M227T140	227.103	2.33	C10H14N2O4	1.1	PyroGlu-Pro	[M+H]+	0.856	13306588	7652-89-3	Amino acids and Peptides	Small peptides	Dipeptides	O=C1CCC(C(=O)N2CCCC2C(=O)O)N1	[116.07, 181.1, 227.1, 209.09, 150.05]	3.13224e+07	2.69216e+07	2.7163e+07	2.65078e+07	2.90983e+07	0.0712023	2.82026e+07
	M227T290	227.118	4.84	C16H20N2O	0.2	LD 423	[M+H-C2H6]+	0.9849	94023	58336-37-1	Alkaloids	Tryptophan alkaloids+Anthranilic acid alkaloids	Quinoline alkaloids	Cc1cc(=O)[nH]c2cc3c(cc12)C(C)(C)C(C)N3C	[209.11, 227.12, 181.09, 178.1, 168.07]	1.25549e+07	1.24245e+07	1.11408e+07	1.2743e+07	1.21281e+07	0.0518204	1.21983e+07
	M227T181	227.118	3.02	C9H14N4O3	18.3	1-Isobutyl-3-methyl-5-nitroso-6-aminouracil	[M+H]+	0.9962	104678	54052-67-4	Alkaloids	Pseudoalkaloids	Purine alkaloids	CC(C)Cn1c(N)c(N=O)c(=O)n(C)c1=O	[227.12, 212.09, 199.09, 184.06, 228.12]	1.04563e+07	8.19681e+06	8.94901e+06	9.05933e+06	1.01209e+07	0.0984357	9.35647e+06
	M227T419	227.175	6.99	C6H11NO	0.4	1-Formylpiperidine	[2M+H]+	0.7799	17429	2591-86-8	Alkaloids	Lysine alkaloids	Piperidine alkaloids	O=CN1CCCCC1	[227.18, 182.15, 114.09, 154.16, 199.18]	7.16151e+06	6.59642e+06	7.49963e+06	7.74475e+06	7.25773e+06	0.0593955	7.25201e+06
	M228T171	228.087	2.86	C14H12FNO2	21.7	N-Carbobenzoxy-3-fluoroaniline	[M+H-H2O]+	0.7925	895321	149524-47-0	Shikimates and Phenylpropanoids	Small peptides	Aminoacids	O=C(Nc1cccc(F)c1)OCc1ccccc1	[228.09, 210.08, 142.05, 228.12, 141.02]	1.30873e+07	1.26594e+07	1.17476e+07	1.35302e+07	1.23437e+07	0.0539718	1.26736e+07
	M228T382	228.102	6.36	C14H13NO2	1.1	Flindersine	[M+H]+	0.9624	68230	523-64-8	Alkaloids	Tryptophan alkaloids+Anthranilic acid alkaloids	Quinoline alkaloids	CC1(C)C=Cc2c(c3ccccc3[nH]c2=O)O1	[228.1, 162.06, 182.12, 186.09, 200.11]	4.65818e+06	3.9341e+06	4.57572e+06	4.42287e+06	4.21387e+06	0.0670641	4.36095e+06
	M228T853_2	228.232	14.22													1.85523e+08	1.90612e+08	1.90772e+08	1.96965e+08	1.82056e+08	0.0300531	1.89186e+08
	M229T543	229.05	9.05	C21H20O8	0.7	5-Hydroxy-9-(4-hydroxy-3,5-dimethoxyphenyl)-5a,6,8a,9-tetrahydro-5H-[2]benzofuro[5,6-f][1,3]benzodioxol-8-one	[M+H-C8H12O4]+	0.9563	500181	87584-72-3	Shikimates and Phenylpropanoids	Lignans	Arylnaphthalene and aryltetralin lignans	COc1cc(C2c3cc4c(cc3C(O)C3COC(=O)C23)OCO4)cc(OC)c1O	[229.05, 115.05, 109.1, 173.06, 143.05]	9.50697e+06	8.96116e+06	9.39755e+06	9.75385e+06	9.8893e+06	0.0378317	9.50177e+06
	M229T384	229.061	6.41	C14H11FO3	21.1	Acetophenone, 2-(p-fluorophenyl)-2',4'-dihydroxy-	[M+H-H2O]+	0.9083	2063467	15485-70-8	Shikimates and Phenylpropanoids	Flavonoids	Chalcones	O=C(Cc1ccc(F)cc1)c1ccc(O)cc1O	[201.07, 229.06, 183.06, 155.06, 156.04]	7.261e+06	7.1818e+06	7.4526e+06	8.24881e+06	7.71659e+06	0.056887	7.57216e+06
	M229T669	229.123	11.15	C21H27NO3	0.8	Pipernonaline	[M+H-C6H11NO]+	0.9722	9974595	88660-10-0	Alkaloids	Lysine alkaloids	Piperidine alkaloids	O=C(/C=C/CCCC/C=C/c1ccc2c(c1)OCO2)N1CCCCC1	[229.12, 229.16, 161.06, 159.08, 145.06]	9.59394e+06	9.16227e+06	9.83758e+06	8.80471e+06	9.39576e+06	0.0424564	9.35885e+06
	M229T738_2	229.123	12.29	C27H42O3	1	HU-308	[M+H-C12H26O]+	0.9757	11553430	256934-39-1	Polyketides+Terpenoids	Meroterpenoids	Cannabinoids	CCCCCCC(C)(C)c1cc(OC)c([C@H]2C=C(CO)[C@H]3C[C@@H]2C3(C)C)c(OC)c1	[229.12, 213.09, 214.1, 229.16, 201.13]	1.0424e+07	1.00666e+07	1.13031e+07	1.03975e+07	1.0354e+07	0.0443785	1.0509e+07
	M229T825	229.159	13.75	C16H24O3	0.8	Brefeldin C	[M+H-2H2O]+	0.9659	124544298	73899-78-2	Polyketides	Macrolides	Macrolide lactones	C[C@@H]1CCC/C=C/[C@H]2CCC[C@@H]2[C@@H](O)/C=C/C(=O)O1	[229.16, 121.07, 91.05, 133.07, 173.1]	7.41276e+07	7.56517e+07	7.65889e+07	7.57432e+07	7.19474e+07	0.024469	7.48118e+07
	M230T377	230.081	6.29	C13H11NO3	0.7	Iso-gamma-fagarine	[M+H]+	0.9388	927945	569-02-8	Alkaloids	Tryptophan alkaloids+Anthranilic acid alkaloids	Quinoline alkaloids	COc1cccc2c(=O)c3ccoc3n(C)c12	[230.08, 187.06, 215.06, 212.07, 230.12]	5.93194e+06	5.15787e+06	5.02359e+06	5.55311e+06	5.53742e+06	0.0660955	5.44079e+06
	M230T92	230.102	1.53													2.45773e+08	3.26174e+08	3.11758e+08	2.76506e+08	2.8175e+08	0.109312	2.88392e+08
	M230T80	230.102	1.33													3.37887e+08	2.37556e+08	2.31062e+08	2.32002e+08	2.438e+08	0.178592	2.56461e+08
	M230T342	230.118	5.69	C14H15NO2	0.7	3-(2,5-Dimethyl-1H-pyrrol-1-yl)-2-methylbenzoic acid	[M+H]+	0.7921	776834	83141-00-8	Alkaloids	Anthranilic acid alkaloids		Cc1c(C(=O)O)cccc1-n1c(C)ccc1C	[230.12, 189.09, 107.05, 149.08, 95.05]	8.81503e+06	8.64955e+06	8.66347e+06	9.24097e+06	8.96159e+06	0.0276394	8.86612e+06
	M230T390	230.118	6.5	C9H16ClN5	4.7	Trietazine	[M+H]+	0.9771	15951	1912-26-1	Alkaloids			CCNc1nc(Cl)nc(N(CC)CC)n1	[230.12, 202.09, 160.08, 95.05, 174.09]	5.98651e+06	5.34754e+06	5.44376e+06	5.83898e+06	6.50501e+06	0.0797035	5.82436e+06
	M230T231_2	230.118	3.85	C9H16ClN5	4.5	Propazine	[M+H]+	0.9946	4937	139-40-2	Alkaloids	Pseudoalkaloids	Phenylalanine-derived alkaloids	CC(C)Nc1nc(Cl)nc(NC(C)C)n1	[230.12, 188.07, 184.1, 161.06, 189.08]	2.47213e+07	2.14273e+07	2.32617e+07	2.46375e+07	2.46087e+07	0.0599649	2.37313e+07
	M230T225	230.129	3.74	C13H15N3O	0.2	2-Propyl-4-quinolinecarbohydrazide	[M+H]+	0.9942	345257	7466-63-9	Alkaloids	Anthranilic acid alkaloids	Quinoline alkaloids	CCCc1cc(C(=O)NN)c2ccccc2n1	[230.13, 213.1, 105.07, 107.05, 230.08]	6.95947e+06	6.24988e+06	7.71729e+06	6.85632e+06	7.21806e+06	0.076497	7.0002e+06
	M230T127	230.139	2.12	C17H34N10O5	18	Arg-Gln-Arg	[M+2H]2+	0.9564	18218711		Amino acids and Peptides	Small peptides	Dipeptides+Tripeptides	NC(=O)CCC(NC(=O)C(N)CCCN=C(N)N)C(=O)NC(CCCN=C(N)N)C(=O)O	[230.14, 230.1, 98.06, 200.09, 171.07]	2.50922e+07	2.27405e+07	2.25926e+07	2.8043e+07	2.24843e+07	0.0996031	2.41905e+07
	M230T722	230.154	12.04	C15H19NO	1.4	9-Benzyl-9-azabicyclo[3.3.1]nonan-3-one	[M+H]+	0.9941	419531	2291-58-9	Alkaloids	Ornithine alkaloids	Tropane alkaloids	O=C1CC2CCCC(C1)N2Cc1ccccc1	[230.15, 174.09, 160.08, 185.13, 215.13]	8.68977e+07	8.67648e+07	9.00143e+07	9.13702e+07	9.01715e+07	0.0234403	8.90437e+07
	M230T656	230.248	10.93	C14H31NO	0.6	N,N-Dimethyldodecylamine N-oxide	[M+H]+	0.9955	15433	1643-20-5	Fatty acids	Fatty acyls	Hydrocarbons	CCCCCCCCCCCC[N+](C)(C)[O-]	[230.25, 212.24, 230.16, 231.14, 230.14]	2.18315e+07	2.02809e+07	2.46876e+07	2.55159e+07	2.50559e+07	0.0976964	2.34743e+07
	M231T58	230.99	0.96													1.20842e+08	1.06115e+08	9.94413e+07	1.00681e+08	9.97691e+07	0.0859989	1.0537e+08
	M231T43	231.035	0.71	C6H6N4O6	3.2	1H-Pyrazole-1-acetic acid, 5-methyl-3,4-dinitro-	[M+H]+	0.7002	3104804	299405-25-7				Cc1c([N+](=O)[O-])c([N+](=O)[O-])nn1CC(=O)O	[231.04, 147.01, 185.03, 129.0, 203.04]	4.12203e+07	3.78768e+07	4.30712e+07	4.68035e+07	5.10157e+07	0.115426	4.39975e+07
	M231T555	231.099	9.26	C14H14O3	9.4	DL-Kavain	[M+H]+	0.8867	5369129	3155-48-4	Shikimates and Phenylpropanoids	Styrylpyrones	Kavalactones and derivatives	COC1=CC(=O)OC(/C=C/c2ccccc2)C1	[231.1, 202.4, 231.15, 231.07, 105.07]	1.68934e+07	1.75457e+07	2.02968e+07	2.33478e+07	2.28501e+07	0.146363	2.01868e+07
	M231T233	231.113	3.88	C13H14N2O2	0.9	Tetrahydroharman-3-carboxylic acid	[M+H]+	0.96	73530	5470-37-1	Alkaloids	Tryptophan alkaloids	Carboline alkaloids	CC1NC(C(=O)O)Cc2c1[nH]c1ccccc21	[158.1, 168.08, 188.07, 130.07, 214.09]	8.41222e+07	7.29212e+07	8.76599e+07	8.62248e+07	8.6177e+07	0.071965	8.3421e+07
	M231T541	231.136	9.02	C15H18O2	10.7	3,8a-Dimethyl-5-methylene-4a,6,7,8-tetrahydro-4H-benzo[f]benzofuran-2-one	[M+H]+	0.9941	14448072	97214-30-7	Terpenoids	Sesquiterpenoids	Eudesmane sesquiterpenoids	C=C1CCCC2(C)C=C3OC(=O)C(C)=C3CC12	[231.14, 143.09, 185.13, 105.07, 157.1]	8.74367e+06	8.64931e+06	9.81354e+06	1.0026e+07	9.56306e+06	0.0670559	9.35912e+06
	M231T620	231.138	10.34	C15H22O4	0.2	3a,8-Dihydroxy-3,5a,9-trimethyl-4,5,6,7,8,9b-hexahydro-3H-naphtho[6,5-d]furan-2-one	[M+H-2H2O]+	0.8493	14312974	1379770-21-4	Terpenoids	Sesquiterpenoids	Eudesmane sesquiterpenoids	CC1=C2C3OC(=O)C(C)C3(O)CCC2(C)CCC1O	[231.14, 175.04, 119.09, 157.1, 203.11]	2.14918e+07	2.0244e+07	1.97641e+07	1.94562e+07	1.9744e+07	0.0400608	2.014e+07
	M231T770_2	231.138	12.83													5.20389e+08	5.60518e+08	5.7485e+08	5.88718e+08	5.77173e+08	0.0470145	5.6433e+08
	M231T798_2	231.138	13.3	C15H18O2	2	Atractylenolide I	[M+H]+	0.999	5321018	73069-13-3	Terpenoids	Sesquiterpenoids	Eudesmane sesquiterpenoids	C=C1CCCC2(C)C=C3OC(=O)C(C)=C3CC12	[231.14, 185.13, 157.1, 143.09, 129.07]	5.13811e+08	5.35342e+08	5.81958e+08	6.05808e+08	5.91758e+08	0.0693998	5.65735e+08
	M231T756	231.138	12.61	C15H20O3	0.5	Rupestonic acid	[M+H-H2O]+	0.8274	24094149	83161-56-2	Terpenoids	Sesquiterpenoids	Guaiane sesquiterpenoids	C=C(C(=O)O)[C@@H]1CC[C@H](C)[C@@H]2CC(=O)C(C)=C2C1	[231.14, 149.06, 173.1, 213.13, 161.06]	3.36667e+08	3.20205e+08	3.40218e+08	3.44792e+08	3.36629e+08	0.0276636	3.35702e+08
	M231T219	231.149	3.65	C14H18N2O	0.9	Propyphenazone	[M+H]+	0.8816	3778	479-92-5	Alkaloids	Anthranilic acid alkaloids	Quinoline alkaloids	Cc1c(C(C)C)c(=O)n(-c2ccccc2)n1C	[231.15, 134.1, 162.09, 187.12, 164.11]	2.51695e+07	2.14762e+07	2.3197e+07	2.16689e+07	2.29121e+07	0.0647424	2.28847e+07
	M232T122	232.097	2.03	C13H15NO4	1.1	4'-Carbethoxyacetoacetanilide	[M+H-H2O]+	0.997	285611	30764-23-9	Shikimates and Phenylpropanoids	Phenolic acids (C6-C1)	Simple phenolic acids	CCOC(=O)c1ccc(NC(=O)CC(C)=O)cc1	[232.1, 190.09, 214.09, 215.09, 204.1]	6.20766e+07	5.01704e+07	4.96907e+07	5.39364e+07	5.24348e+07	0.093339	5.36618e+07
	M232T258_2	232.145	4.31	C8H17N5O3	18.2	Arg-Gly	[M+H]+	0.906	142765	2418-67-9	Amino acids and Peptides	Small peptides	Dipeptides	NC(N)=NCCC[C@H](N)C(=O)NCC(=O)O	[232.15, 232.1, 214.13, 232.17, 161.08]	7.85001e+06	6.74383e+06	7.86105e+06	7.72931e+06	8.0293e+06	0.0672159	7.6427e+06
	M232T690	232.17	11.5	C15H21NO	0.9	2-Methyl-.alpha.-pyrrolidinobutiophenone	[M+H]+	0.9969	91704996	1649950-90-2	Alkaloids	Lysine alkaloids	Piperidine alkaloids	CCC(C(=O)c1ccccc1C)N1CCCC1	[232.17, 110.06, 159.12, 95.09, 105.07]	5.9019e+07	5.62737e+07	6.35933e+07	6.24824e+07	6.00817e+07	0.0480063	6.029e+07
	M233T465	233.081	7.75	C13H12O4	1.2	6,7-Dimethoxy-2-naphthoic acid	[M+H]+	0.7857	283028	37707-78-1	Shikimates and Phenylpropanoids	Phenanthrenoids	Phenanthrenes	COc1cc2ccc(C(=O)O)cc2cc1OC	[174.07, 189.09, 187.08, 129.07, 215.07]	4.74986e+06	4.69834e+06	5.52227e+06	5.70321e+06	5.70786e+06	0.0966479	5.27631e+06
	M233T157	233.15	2.61	C10H20N2O4	6.1	Threoninyl-Leucine	[M+H]+	0.8632	4420322	50299-12-2	Amino acids and Peptides	Small peptides	Dipeptides	CC(C)CC(NC(=O)C(N)C(C)O)C(=O)O	[233.13, 132.1, 187.14, 233.1, 233.15]	1.20306e+07	1.11027e+07	1.11547e+07	1.14087e+07	1.14668e+07	0.0322976	1.14327e+07
	M233T693	233.154	11.56	C15H22O3	1.3	6-Hydroxy-3,5a,9-trimethyl-3,3a,4,5,6,7,9a,9b-octahydrobenzo[g]benzofuran-2-one	[M+H-H2O]+	0.8541	13895712	139906-54-0	Terpenoids	Sesquiterpenoids	Eudesmane sesquiterpenoids	CC1=CCC(O)C2(C)CCC3C(C)C(=O)OC3C12	[159.12, 233.15, 95.09, 121.1, 105.07]	1.78748e+08	2.26233e+08	1.99527e+08	2.0884e+08	1.99961e+08	0.0848487	2.02662e+08
	M233T645	233.154	10.74	C15H22O3	2	NCGC00385428-01	[M-H2O+H]+	0.7191	110281993		Terpenoids	Sesquiterpenoids	Valerenane sesquiterpenoids	C/C(=C\C1CCC(C)C2CCC3(C)OC123)C(=O)O	[95.05, 233.15, 135.08, 105.07, 159.12]	8.21643e+06	9.15592e+06	9.59697e+06	1.03254e+07	8.9659e+06	0.0843243	9.25213e+06
	M233T749	233.154	12.48												[233.15, 187.15, 151.08, 215.14, 131.09]	8.43504e+08	8.37873e+08	9.04242e+08	8.90955e+08	9.05684e+08	0.0378889	8.76451e+08
	M233T389	233.154	6.48	C15H22O3	3.2	Ncgc00385849-01_c15h22o3_3,8a-dihydroxy-5-isopropylidene-3,8-dimethyl-2,3,3a,4,5,8a-hexahydro-6(1h)-azulenone	[M-H2O+H]+	0.8009	57509470	116425-35-5	Terpenoids	Sesquiterpenoids	Guaiane sesquiterpenoids	CC1=CC(=O)C(=C(C)C)CC2C(C)(O)CCC12O	[215.14, 187.15, 233.15, 145.1, 131.09]	1.22493e+07	1.13354e+07	1.1735e+07	1.33938e+07	1.18202e+07	0.0651978	1.21067e+07
	M233T776	233.154	12.93													1.45863e+08	1.62262e+08	1.60856e+08	1.87921e+08	1.80987e+08	0.10068	1.67578e+08
	M233T173	233.154	2.88	C16H26O4	1	Fumagillol	[M+H-CH6O2]+	0.9291	222778	108102-51-8	Terpenoids	Sesquiterpenoids		CO[C@H]1[C@H]([C@@]2(C)O[C@@H]2CC=C(C)C)[C@]2(CC[C@H]1O)CO2	[233.15, 215.14, 131.09, 145.1, 105.07]	1.92906e+07	1.588e+07	1.84944e+07	1.83625e+07	1.80532e+07	0.070961	1.80161e+07
	M233T411	233.154	6.85	C15H20O2	0.3	Neopetasol	[M+H]+	0.8717	5275908	73817-21-7	Terpenoids	Sesquiterpenoids	Eremophilane sesquiterpenoids+Noreremophilane sesquiterpenoids	C=C(C)C1=C[C@@]2(C)C(=CC1=O)CC[C@@H](O)[C@@H]2C	[215.14, 173.1, 145.1, 233.15, 159.08]	1.45922e+07	1.23481e+07	1.44866e+07	1.23691e+07	1.23026e+07	0.0911928	1.32197e+07
	M234T237	234.074	3.94	C12H13NO5	9.9	3-[(3-Carboxypropanoyl)amino]-4-methylbenzoic acid	[M+H-H2O]+	0.933	2866843	351983-79-4				Cc1ccc(C(=O)O)cc1NC(=O)CCC(=O)O	[234.07, 216.06, 234.11, 126.06, 234.15]	1.64037e+07	1.27896e+07	1.52637e+07	1.48914e+07	1.45175e+07	0.0889887	1.47732e+07
	M234T257	234.074	4.28	C12H11NO4	9.5	2-Phthalimidobutyric acid	[M+H]+	0.7494	344256	35340-62-6	Alkaloids	Pseudoalkaloids	Isoindole alkaloids	CCC(C(=O)O)N1C(=O)c2ccccc2C1=O	[234.07, 106.07, 234.11, 234.15, 131.05]	7.80381e+06	7.19161e+06	6.93571e+06	7.92248e+06	7.92839e+06	0.0610742	7.5564e+06
	M234T268	234.113	4.47	C13H15NO3	0.8	3-[(Cyclopentylcarbonyl)amino]benzoic acid	[M+H]+	0.7497	16770237	915921-84-5				O=C(O)c1cccc(NC(=O)C2CCCC2)c1	[234.11, 149.08, 100.08, 174.09, 216.1]	6.57768e+07	5.77326e+07	6.41718e+07	6.41893e+07	6.72718e+07	0.0570609	6.38285e+07
	M234T83	234.113	1.38	C13H15NO3	0.3	Ethyl 4-[(cyclopropylcarbonyl)amino]benzoate	[M+H]+	0.902	310173	14372-26-0	Shikimates and Phenylpropanoids	Phenolic acids (C6-C1)		CCOC(=O)c1ccc(NC(=O)C2CC2)cc1	[234.11, 190.09, 95.06, 162.1, 191.09]	2.10715e+07	2.01142e+07	2.23225e+07	1.83514e+07	2.24124e+07	0.0811042	2.08544e+07
	M234T114	234.113	1.9	C13H15NO3	0.7	Isopropyl 5-hydroxy-2-methyl-1H-indole-3-carboxylate	[M+H]+	0.7402	21535502	54436-15-6	Alkaloids	Tryptophan alkaloids	Quinoline alkaloids+Simple indole alkaloids	Cc1[nH]c2ccc(O)cc2c1C(=O)OC(C)C	[234.11, 148.08, 149.08, 130.07, 216.12]	7.15936e+07	5.80308e+07	6.16348e+07	5.39494e+07	6.66301e+07	0.111519	6.23677e+07
	M234T55	234.134	0.92													1.26181e+08	1.0301e+08	1.00526e+08	9.14085e+07	9.83339e+07	0.126935	1.03892e+08
	M235T336	235.087	5.6	C16H10N2O2	0.7	2,3-Di(2-furyl)quinoxaline	[M+H-CO]+	0.9511	236275	57490-73-0	Alkaloids	Anthranilic acid alkaloids	Phenazine alkaloids	c1coc(-c2nc3ccccc3nc2-c2ccco2)c1	[235.09, 206.08, 207.09, 235.17, 105.07]	1.69988e+07	1.64795e+07	1.80326e+07	1.71401e+07	1.76769e+07	0.0350182	1.72656e+07
	M235T143	235.108	2.39	C17H14O	16.1	Benzyl 2-naphthyl ether	[M+H]+	0.9216	123080	613-62-7	Shikimates and Phenylpropanoids			c1ccc(COc2ccc3ccccc3c2)cc1	[217.1, 235.11, 131.06, 235.15, 91.05]	1.44512e+07	1.12652e+07	1.16477e+07	1.14117e+07	1.15571e+07	0.111129	1.20666e+07
	M235T173	235.144	2.88	C13H18N2O2	1.1	N-(3-Nitrobenzyl)cyclohexanamine	[M+H]+	0.9248	791978	59507-50-5				O=[N+]([O-])c1cccc(CNC2CCCCC2)c1	[235.14, 236.09, 218.08, 191.15, 146.06]	6.24731e+07	5.11567e+07	5.58243e+07	5.50829e+07	5.59061e+07	0.0725311	5.60886e+07
	M235T684	235.169	11.4												[189.16, 135.12, 217.16, 105.07, 107.09]	1.92675e+08	1.9903e+08	2.09381e+08	2.00721e+08	2.01862e+08	0.029879	2.00734e+08
	M235T315	235.169	5.24	C15H24O3	0	Ageratriol	[M+H-H2O]+	0.7956	181557	38022-97-8	Terpenoids	Sesquiterpenoids	Germacrane sesquiterpenoids	C=C(C)[C@@H]1C[C@H](O)C(=C)[C@H](O)CCC(=C)[C@H](O)C1	[235.17, 235.12, 147.08, 133.1, 217.16]	3.21806e+07	3.06264e+07	3.54571e+07	3.566e+07	3.77378e+07	0.0836467	3.43324e+07
	M235T789	235.169	13.14	C24H32O5	0.8	10-Hydroxy-1,6-dimethyl-9-(propan-2-yl)-5,12-dioxatricyclo[9.1.0.04,6]dodecan-8-yl (2E)-3-phenylprop-2-enoate	[M+H-C9H10O3]+	0.8999	14155777		Terpenoids	Sesquiterpenoids	Germacrane sesquiterpenoids	CC(C)C1C(OC(=O)/C=C/c2ccccc2)CC2(C)OC2CCC2(C)OC2C1O	[235.17, 189.16, 135.12, 217.16, 179.11]	6.86666e+07	7.55209e+07	8.6781e+07	8.48265e+07	8.53792e+07	0.0978292	8.02348e+07
	M235T430	235.169	7.17	C15H24O3	1.7	Zedoarondiol	[M-H2O+H]+	0.7875	14632997	98644-24-7	Terpenoids	Sesquiterpenoids	Guaiane sesquiterpenoids	CC(C)=C1CC2C(CCC2(C)O)C(C)(O)CC1=O	[107.09, 161.1, 159.12, 217.16, 105.07]	2.45002e+07	2.26705e+07	2.71423e+07	2.64147e+07	2.65764e+07	0.0726622	2.54608e+07
	M235T712_2	235.169	11.86	C15H22O2	1.4	Curcumenol	[M+H]+	0.942	92281781	19431-84-6	Terpenoids	Sesquiterpenoids	Eremophilane sesquiterpenoids	CC1=C[C@@]2(O)O[C@@]3(CC2=C(C)C)[C@@H](C)CC[C@@H]13	[105.07, 133.1, 235.17, 189.16, 217.16]	9.02234e+08	9.25779e+08	1.02012e+09	1.03596e+09	1.01841e+09	0.0628761	9.80501e+08
	M236T169	236.092	2.82	C12H13NO4	0.9	MIF antagonist	[M+H]+	0.9528	4633677	478336-92-4				COC(=O)CC1CC(c2ccc(O)cc2)=NO1	[236.09, 218.08, 146.06, 172.08, 147.07]	3.94429e+07	3.1918e+07	3.42397e+07	4.61871e+07	3.50123e+07	0.150893	3.736e+07
	M236T112	236.128	1.87	C13H17NO3	0.4	2,3-Pentylone isomer	[M+H]+	0.9386	91698906		Alkaloids+Shikimates and Phenylpropanoids			CCCC(NC)C(=O)c1cccc2c1OCO2	[236.13, 150.09, 162.09, 236.09, 163.1]	2.98638e+07	2.8627e+07	2.67466e+07	2.52444e+07	3.79328e+07	0.166354	2.96829e+07
	M236T145	236.128	2.41	C13H17NO3	0.8	Pentylone	[M+H]+	0.8848	60208608	698963-77-8	Alkaloids+Shikimates and Phenylpropanoids			CCCC(NC)C(=O)c1ccc2c(c1)OCO2	[236.13, 236.09, 218.1, 163.1, 172.08]	2.80381e+07	2.59716e+07	2.37703e+07	2.19529e+07	2.61452e+07	0.0934241	2.51756e+07
	M237T418	237.076	6.96	C12H12O5	0.2	Dimethylfraxetin	[M+H]+	0.9779	3083928	6035-49-0	Shikimates and Phenylpropanoids	Coumarins	Simple coumarins	COc1cc2ccc(=O)oc2c(OC)c1OC	[237.08, 207.03, 176.05, 222.05, 193.05]	2.10993e+07	1.8818e+07	2.09259e+07	2.051e+07	2.07564e+07	0.045178	2.04219e+07
	M237T179	237.124	2.98	C12H16N2O3	0.4	Ala-Phe	[M+H]+	0.9566	6992397	3061-90-3	Amino acids and Peptides	Small peptides	Dipeptides	C[C@H]([NH3+])C(=O)N[C@H](Cc1ccccc1)C(=O)[O-]	[120.08, 166.09, 142.05, 114.06, 237.13]	1.16587e+07	9.67719e+06	1.0201e+07	9.17937e+06	9.85548e+06	0.0928124	1.01143e+07
	M237T618	237.149	10.3	C14H22O4	1	trans-C 75	[M+H-H2O]+	0.976	6482234	191282-48-1	Fatty acids	Fatty acyls	Paraconic acids and derivatives	C=C1C(=O)O[C@@H](CCCCCCCC)[C@@H]1C(=O)O	[237.15, 123.04, 93.07, 219.14, 107.09]	1.07109e+07	9.98327e+06	1.28485e+07	1.33601e+07	1.30996e+07	0.128474	1.20005e+07
	M237T552	237.149	9.19	C14H20O3	0.9	1-Naphthalenepropanoic acid, 1,2,3,5,6,7,8,8a-octahydro-2-methyl-3-oxo-	[M+H]+	0.8579	102571644	2061735-89-3				CC1C(=O)C=C2CCCCC2C1CCC(=O)O	[219.14, 237.15, 173.13, 95.09, 201.13]	1.04256e+07	9.42806e+06	1.09115e+07	1.1161e+07	1.05044e+07	0.0632548	1.04861e+07
	M237T587	237.185	9.78	C15H24O2	0.4	8-Hydroxyageraphorone	[M+H]+	0.9444	26297667	97372-53-7	Terpenoids	Sesquiterpenoids	Cadinane sesquiterpenoids	CC1=C[C@@H]2[C@H](C(C)C)[C@@H](O)C[C@@H](C)[C@@H]2CC1=O	[219.17, 204.15, 189.13, 111.08, 97.07]	2.319e+07	2.41375e+07	2.65084e+07	2.75767e+07	2.71885e+07	0.0756177	2.57202e+07
	M237T469	237.185	7.81													8.48078e+07	1.00747e+08	1.01964e+08	1.20856e+08	9.86774e+07	0.126857	1.01411e+08
	M237T733	237.185	12.22	C15H24O2	2.4	Curdione	[M+H]+	0.9817	14106072	13657-68-6	Terpenoids	Sesquiterpenoids	Germacrane sesquiterpenoids	C/C1=C\CC[C@H](C)C(=O)C[C@@H](C(C)C)C(=O)C1	[135.12, 107.09, 219.17, 93.07, 95.09]	8.48311e+07	9.25626e+07	9.82193e+07	1.03838e+08	9.90112e+07	0.0759907	9.56924e+07
	M237T498_2	237.185	8.29	C15H26O3	3	5-hydroxyculmorin	[M-H2O+H]+	0.8148	122706895	139680-63-0	Terpenoids	Sesquiterpenoids		CC1(C)[C@H](O)CC[C@]2(C)[C@H]3[C@H](O)C[C@]2(C)C(O)[C@H]31	[219.17, 159.12, 201.16, 145.1, 105.07]	2.53046e+07	2.74482e+07	2.88499e+07	3.33305e+07	3.40866e+07	0.127192	2.98039e+07
	M237T546	237.185	9.1	C15H26O3	4.6	NCGC00381166-01	[M-H2O+H]+	0.7818	75528935		Terpenoids	Sesquiterpenoids	Drimane sesquiterpenoids	CC1=CCC2C(C)(CO)CCCC2(CO)C1CO	[95.09, 93.07, 105.07, 107.09, 237.19]	1.29044e+07	1.817e+07	2.05638e+07	2.15541e+07	2.11518e+07	0.189903	1.88688e+07
	M238T125	238.144	2.09	C14H21NO5	0.7	2-(3-Hexyl-4-methyl-2,5-dioxopyrrol-1-yl)-3-hydroxypropanoic acid	[M+H-CH2O2]+	0.7768	128964475	2103628-70-0	Alkaloids			CCCCCCC1=C(C)C(=O)N(C(CO)C(=O)O)C1=O	[238.14, 111.04, 238.12, 220.13, 178.08]	2.17941e+07	1.64741e+07	1.90043e+07	1.93689e+07	1.91627e+07	0.0984037	1.91608e+07
	M239T410	239.091	6.84	C12H14O5	1.7	10-Norparvulenone	[M+H]+	0.7994	9991774		Polyketides	Naphthalenes	Naphthalenones	COc1cc2c(c(O)c1CO)C(=O)CCC2O	[221.08, 165.02, 179.03, 157.06, 161.02]	1.26767e+07	1.17755e+07	1.26558e+07	1.61169e+07	1.65268e+07	0.157703	1.39504e+07
	M239T495_1	239.107	8.24	C13H21NO2S	13.3	ALEPH-2	[M+H-NH3]+	0.8757	10264356	185562-00-9	Alkaloids	Tyrosine alkaloids+Pseudoalkaloids	Phenylalanine-derived alkaloids+Phenylethylamines	CCSc1cc(OC)c(CC(C)N)cc1OC	[239.11, 211.08, 198.07, 197.06, 221.1]	9.40263e+06	9.36276e+06	9.94746e+06	1.11243e+07	1.15001e+07	0.0964451	1.02674e+07
	M239T903	239.149	15.04	C10H22O6	0.9	Pentaethylene glycol	[M+H]+	0.8683	62551	4792-15-8				OCCOCCOCCOCCOCCO	[133.09, 202.75, 239.15, 177.11, 151.1]	2.51123e+07	2.38613e+07	2.61513e+07	2.62637e+07	2.27753e+07	0.0605424	2.48328e+07
	M240T247	240.102	4.12	C10H13N3O4	17.8	2,4-Dinitro-N-butylaniline	[M+H]+	0.9843	260939	13059-86-4	Alkaloids	Ornithine alkaloids	Polyamines	CCCCNc1ccc([N+](=O)[O-])cc1[N+](=O)[O-]	[240.1, 223.1, 194.1, 144.08, 180.08]	2.60339e+07	2.29124e+07	2.61796e+07	2.66379e+07	2.93804e+07	0.0876459	2.62289e+07
	M240T83_2	240.123	1.38													8.46331e+08	7.15702e+08	7.17803e+08	7.57673e+08	7.55101e+08	0.0698055	7.58522e+08
	M240T96	240.123	1.6	C12H17NO4	0.6	5-(Ethoxycarbonyl)-2,4-dimethyl-1H-pyrrole-3-propanoic acid	[M+H]+	0.8052	142205	37789-64-3	Alkaloids			CCOC(=O)c1[nH]c(C)c(CCC(=O)O)c1C	[240.12, 167.07, 126.09, 222.11, 204.1]	3.09579e+08	2.93276e+08	2.79394e+08	2.78596e+08	2.86958e+08	0.0438501	2.89561e+08
	M240T57	240.123	0.95												[240.12, 111.04, 222.11, 130.09, 149.08]	1.13391e+08	9.70923e+07	9.55569e+07	1.05332e+08	1.00332e+08	0.0705737	1.02341e+08
	M241T380	241.107	6.33	C12H16O5	0.2	3,4,5-Trimethoxydihydrocinnamic acid	[M+H]+	0.995	64860	25173-72-2				COc1cc(CCC(=O)O)cc(OC)c1OC	[181.09, 148.05, 166.06, 223.1, 137.06]	4.40081e+06	4.67289e+06	4.98778e+06	5.95742e+06	5.68756e+06	0.128864	5.14129e+06
	M241T785	241.122	13.09	C20H24O2	0.7	3-Methoxy-5-(2-phenylethyl)-2-prenylphenol	[M+H-C4H8]+	0.9736	14805915	70610-10-5	Shikimates and Phenylpropanoids	Stilbenoids	Monomeric stilbenes	COc1cc(CCc2ccccc2)cc(O)c1CC=C(C)C	[241.12, 153.07, 155.09, 167.09, 129.07]	7.89322e+06	7.24484e+06	7.68489e+06	7.99446e+06	8.24751e+06	0.048205	7.81298e+06
	M242T43_2	242	0.71													5.55221e+08	4.73864e+08	4.66879e+08	4.63246e+08	4.81736e+08	0.0781104	4.88189e+08
	M242T274	242.081	4.57	C14H13NO4	0.4	CCX 1959	[M+H-H2O]+	0.9238	4039540	353484-21-6	Terpenoids			O=C(O)c1ccc2c(c1)C1C=CCC1C(C(=O)O)N2	[242.08, 183.07, 184.08, 224.07, 213.08]	5.58792e+06	5.27058e+06	5.91612e+06	6.11667e+06	5.58649e+06	0.0575711	5.69555e+06
	M242T548	242.081	9.13	C14H11NO3	0.8	1,3-Dihydroxy-N-methylacridone	[M+H]+	0.9865	5282066	28333-02-0	Alkaloids	Anthranilic acid alkaloids	Acridone alkaloids	Cn1c2ccccc2c(=O)c2c(O)cc(O)cc21	[242.08, 227.06, 200.07, 196.08, 172.08]	8.6361e+06	8.81024e+06	8.92715e+06	9.76875e+06	9.48074e+06	0.052508	9.12459e+06
	M242T158	242.102	2.63	C12H11N5O	5	2-(1H-Benzimidazol-2-ylamino)-6-methyl-4-pyrimidinol	[M+H]+	0.72	135423682	42389-40-2	Alkaloids	Anthranilic acid alkaloids		Cc1cc(=O)nc(Nc2nc3ccccc3[nH]2)[nH]1	[242.1, 196.1, 166.09, 150.09, 178.09]	2.92263e+07	2.46524e+07	2.32042e+07	2.40189e+07	1.86902e+07	0.156952	2.39584e+07
	M242T76	242.114	1.26	C15H15NO2	16.6	3,3-Diphenyl-L-alanine	[M+H]+	0.9572	162977	149597-92-2	Amino acids and Peptides	Small peptides	Aminoacids	N[C@H](C(=O)O)C(c1ccccc1)c1ccccc1	[242.11, 196.11, 242.16, 168.11, 184.11]	5.91827e+07	5.42737e+07	4.69888e+07	5.73419e+07	5.15471e+07	0.0896046	5.38668e+07
	M242T511	242.118	8.51	C21H21FN2O4S	0.1	BAY-u3405	[M+H-C6H6FNO2S]+	0.8659	5036	116649-85-5	Alkaloids	Tryptophan alkaloids	Carboline alkaloids	O=C(O)CCn1c2c(c3ccccc31)CC(NS(=O)(=O)c1ccc(F)cc1)CC2	[182.1, 242.12, 165.07, 180.08, 167.07]	8.61002e+06	7.31822e+06	7.95319e+06	7.48656e+06	7.47463e+06	0.0678368	7.76852e+06
	M243T43_1	243.001	0.71													1.40193e+08	1.18121e+08	1.17235e+08	1.1545e+08	1.20684e+08	0.0830421	1.22336e+08
	M243T255	243.134	4.24	C11H18N2O4	1	2-Piperazinepropionic acid, 5-isobutyl-3,6-dioxo-	[M+H]+	0.9128	86178349	861021-94-5	Alkaloids+Amino acids and Peptides	Peptide alkaloids+Small peptides	Dipeptides+Simple diketopiperazine alkaloids	CC(C)CC1NC(=O)C(CCC(=O)O)NC1=O	[132.1, 197.13, 243.13, 141.07, 129.07]	2.37307e+07	2.04084e+07	2.33875e+07	2.40171e+07	2.40319e+07	0.0664379	2.31151e+07
	M243T790	243.175	13.17	C17H24O2	1.2	Falcarindiol	[M+H-H2O]+	0.8295	6436239	55297-87-5	Fatty acids	Fatty acyls	Fatty alcohols	C=C[C@H](O)C#CC#C[C@@H](O)/C=C\CCCCCCC	[243.17, 91.05, 131.09, 117.07, 115.05]	5.22195e+06	6.02365e+06	7.55744e+06	7.38194e+06	8.3351e+06	0.181889	6.90402e+06
	M244T43	244	0.71													1.59229e+08	1.32849e+08	1.35006e+08	1.35287e+08	1.36963e+08	0.0780894	1.39867e+08
	M244T71	244.093	1.19	C9H13N3O5	0.7	Cytidine	[M+H]+	0.9967	6175	65-46-3	Carbohydrates	Nucleosides	Pyrimidine nucleos(t)ides	Nc1ccn([C@@H]2O[C@H](CO)[C@@H](O)[C@H]2O)c(=O)n1	[112.05, 244.12, 95.02, 198.11, 226.11]	2.53534e+07	2.07174e+07	1.80973e+07	2.2821e+07	1.87897e+07	0.140893	2.11558e+07
	M244T233	244.097	3.88													1.14133e+08	9.13487e+07	1.01826e+08	1.04625e+08	1.06289e+08	0.0796303	1.03644e+08
	M244T200	244.133	3.33	C15H17NO2	0.7	Agomelatine	[M+H]+	0.9648	82148	138112-76-2				COc1ccc2cccc(CCNC(C)=O)c2c1	[244.13, 149.08, 107.05, 244.1, 195.08]	6.29256e+06	5.92979e+06	6.94719e+06	6.10633e+06	6.44099e+06	0.0612558	6.34337e+06
	M244T499	244.17	8.32	C11H21N3O3	17	Lys-Pro	[M+H]+	0.9989	171204	52766-27-5	Amino acids and Peptides	Small peptides	Dipeptides	NCCCC[C@H](N)C(=O)N1CCC[C@H]1C(=O)O	[244.17, 228.14, 244.11, 148.08, 136.08]	8.09017e+06	7.83397e+06	8.9287e+06	9.69268e+06	8.76258e+06	0.0847643	8.66162e+06
	M245T345	245.079	5.74	C14H12O4	9.2	Eleutherol	[M+H]+	0.7695	120697	480-00-2	Polyketides	Naphthalenes	Naphthalenes and derivatives	COc1cccc2cc3c(c(O)c12)[C@@H](C)OC3=O	[227.07, 245.08, 245.12, 227.11, 228.1]	8.25627e+06	7.73335e+06	9.22685e+06	8.7758e+06	8.86948e+06	0.068067	8.57235e+06
	M245T306	245.129	5.1	C14H18N2O3	0.9	Phe-Pro	[M+H-H2O]+	0.7855	7020642	7669-65-0	Amino acids and Peptides	Small peptides	Dipeptides	N[C@@H](Cc1ccccc1)C(=O)N1CCC[C@H]1C(=O)O	[120.08, 245.13, 98.06, 154.07, 245.04]	1.77236e+07	1.5312e+07	1.69413e+07	1.62802e+07	1.66925e+07	0.0534761	1.65899e+07
	M245T333	245.138	5.55	C12H22O6	0.1	9-Glyceryloxy-9-ketopelargonic acid	[M+H-H2O]+	0.8483	45783154	109421-77-4	Fatty acids	Fatty Acids and Conjugates	Hydroxy fatty acids	O=C(O)CCCCCCCC(=O)OCC(O)CO	[125.1, 97.1, 189.11, 245.14, 107.09]	1.89793e+07	1.84083e+07	2.12328e+07	2.05666e+07	2.1396e+07	0.0671402	2.01166e+07
	M245T536	245.154	8.94	C16H24O4	0.7	Brefeldin A	[M+H-2H2O]+	0.9469	5352004	20350-15-6	Polyketides	Macrolides	Macrolide lactones	C[C@@H]1CCC/C=C/[C@H]2C[C@@H](O)C[C@@H]2[C@@H](O)/C=C/C(=O)O1	[199.15, 245.15, 131.09, 117.07, 157.1]	1.92477e+07	1.80579e+07	1.97611e+07	2.23021e+07	2.11207e+07	0.0821452	2.00979e+07
	M245T817	245.154	13.61	C16H26O5	0.9	Koninginin D	[M+H-3H2O]+	0.974	12971673	119903-56-9	Polyketides	Meroterpenoids		CCCCCC[C@H](O)[C@@H]1C[C@@H](O)C2=C(O1)[C@@H](O)CCC2=O	[245.15, 137.06, 149.06, 91.05, 93.07]	5.83728e+07	5.92195e+07	6.27021e+07	6.30312e+07	6.38278e+07	0.0400104	6.14307e+07
	M245T125	245.161	2.08	C15H20N2O	15.6	Felipyrine	[M+H]+	0.876	71108	1980-49-0	Alkaloids	Lysine alkaloids	Quinolizidine alkaloids	O=C1C(N2CCCCC2)CCN1c1ccccc1	[245.16, 158.09, 186.11, 116.07, 175.12]	9.18305e+07	6.97346e+07	7.19818e+07	7.55262e+07	7.76405e+07	0.111955	7.73427e+07
	M245T882	245.226	14.71	C19H34O2	0.5	Methyl linoleate	[M+H-CH6O2]+	0.95	5284421	112-63-0	Fatty acids	Fatty esters	Wax monoesters	CCCCC/C=C\C/C=C\CCCCCCCC(=O)OC	[245.23, 91.05, 133.1, 105.07, 95.09]	4.40149e+07	3.90001e+07	3.60597e+07	3.36321e+07	2.64831e+07	0.181528	3.5838e+07
	M246T252	246.113	4.2	C12H14F3NO	10.9	4-[3-(Trifluoromethyl)phenyl]-4-piperidinol	[M+H]+	0.9701	75255	2249-28-7	Alkaloids			OC1(c2cccc(C(F)(F)F)c2)CCNCC1	[246.11, 134.06, 215.07, 149.08, 111.04]	5.07212e+07	4.67429e+07	4.95837e+07	5.26602e+07	5.1956e+07	0.0462228	5.03328e+07
	M247T552	247.06	9.2	C13H10O5	3.3	Isopimpinellin	[M+H]+	0.8988	68079	482-27-9	Shikimates and Phenylpropanoids	Coumarins	Furocoumarins	COc1c2ccoc2c(OC)c2oc(=O)ccc12	[217.01, 247.06, 232.04, 247.13, 163.04]	6.67536e+06	6.62309e+06	6.40706e+06	7.01611e+06	6.91999e+06	0.0361503	6.72832e+06
	M247T389	247.094	6.49	C14H14O4	9.5	Marmesin	[M+H]+	0.999	334704	13849-08-6	Shikimates and Phenylpropanoids	Coumarins	Furocoumarins+Simple coumarins	CC(C)(O)C1Cc2cc3ccc(=O)oc3cc2O1	[247.09, 204.83, 247.13, 124.09, 91.05]	2.11554e+08	1.98353e+08	2.16891e+08	2.39968e+08	2.40363e+08	0.0830535	2.21426e+08
	M247T133	247.129	2.22	C10H18N2O5	0.6	gamma-l-glutamyl-l-valine	[M+H]+	0.7426	5317736		Amino acids and Peptides	Small peptides	Dipeptides	CC(C)C(NC(=O)CCC(N)C(=O)O)C(=O)O	[118.09, 247.18, 184.1, 230.1, 130.05]	2.85261e+07	2.34411e+07	2.37705e+07	2.39788e+07	2.58334e+07	0.0846027	2.511e+07
	M247T426	247.133	7.11	C15H20O4	0.4	(+)-Abscisic acid	[M+H-H2O]+	0.9007	5375199	21293-29-8	Terpenoids	Apocarotenoids	Apocarotenoids(ε-)	CC1=CC(=O)CC(C)(C)C1(O)/C=C/C(C)=C\C(=O)O	[187.11, 201.13, 229.12, 173.13, 247.13]	2.53626e+08	2.31857e+08	2.87005e+08	2.90841e+08	2.96391e+08	0.102767	2.71944e+08
	M247T589	247.133	9.82	C15H20O4	0.3	(3aS,6Z,10E,11aS)-3,10-Dimethyl-2-oxo-3a,4,5,8,9,11a-hexahydro-3H-cyclodeca[b]furan-6-carboxylic acid	[M+H-H2O]+	0.862	23757172	265989-70-6	Terpenoids	Sesquiterpenoids	Germacrane sesquiterpenoids	C/C1=C\[C@H]2OC(=O)C(C)[C@@H]2CC/C(C(=O)O)=C/CC1	[247.13, 173.13, 201.13, 111.04, 145.1]	3.90674e+07	3.69649e+07	4.29321e+07	4.46498e+07	4.21609e+07	0.0751858	4.1155e+07
	M247T598	247.133	9.97	C15H22O5	0.4	Lactarolide A	[M+H-2H2O]+	0.8666	156145	71305-94-7	Terpenoids	Sesquiterpenoids	Lactarane sesquiterpenoids	CC1(C)CC2C(O)C3=C(CC(C)(O)C2C1)C(=O)OC3O	[247.13, 173.13, 201.13, 111.04, 131.09]	1.30583e+07	1.28883e+07	1.50403e+07	1.53933e+07	1.54607e+07	0.0894141	1.43682e+07
	M247T347	247.133	5.79	C16H22O4	0.7	6-Hydroxy-9a-methoxy-3,8a-dimethyl-5-methylene-4,4a,6,7,8,9-hexahydrobenzo[f]benzofuran-2-one	[M+H-CH4O]+	0.8557	75528890	1797135-31-9	Terpenoids	Sesquiterpenoids	Eudesmane sesquiterpenoids	C=C1C(O)CCC2(C)CC3(OC)OC(=O)C(C)=C3CC12	[229.12, 105.07, 247.13, 159.12, 201.13]	1.53708e+07	1.34982e+07	1.47541e+07	1.53207e+07	1.44223e+07	0.0523035	1.46732e+07
	M247T698	247.133	11.64	C15H18O3	0	Zederone	[M+H]+	0.9756	71694446	7727-79-9	Terpenoids	Sesquiterpenoids	Germacrane sesquiterpenoids	C/C1=C\CC[C@]2(C)O[C@H]2C(=O)c2c(C)coc2C1	[139.04, 121.03, 123.04, 229.12, 107.09]	1.64647e+08	1.5742e+08	1.71218e+08	1.74467e+08	1.75678e+08	0.0451438	1.68686e+08
	M247T364	247.144	6.07	C14H20N2O3	0.1	Valylphenylalanine	[M+H-H2O]+	0.7289	144746	3918-91-0	Amino acids and Peptides	Small peptides	Dipeptides	CC(C)C(N)C(=O)NC(Cc1ccccc1)C(=O)O	[120.08, 247.09, 174.13, 247.14, 219.15]	6.22825e+06	5.84435e+06	6.09596e+06	6.40219e+06	6.8533e+06	0.0600547	6.28481e+06
	M247T1089	247.167	18.16	C16H24O3	9	Oxacyclohexadeca-3,11,13-trien-2-one, 6-hydroxy-16-methyl-	[M-H2O+H]+	0.9859	75528938		Polyketides	Macrolides	Polyene macrolides	CC1C/C=C/C=C\CCCCC(O)C/C=C/C(=O)O1	[124.09, 148.09, 107.06, 165.11, 206.14]	6.4346e+07	8.77693e+07	7.54334e+07	6.55229e+07	6.98709e+07	0.131381	7.25885e+07
	M247T55	247.177	0.92													2.85312e+08	2.84143e+08	3.20688e+08	2.93905e+08	3.87281e+08	0.138086	3.14266e+08
	M247T71	247.177	1.18													2.33521e+08	1.61661e+08	1.95341e+08	2.12398e+08	2.74499e+08	0.195797	2.15484e+08
	M248T179	248.128	2.99	C9H17N3O5	16.8	Thr-Gln	[M+H]+	0.7846	92259232	96337-79-0	Amino acids and Peptides	Small peptides	Dipeptides	C[C@@H](O)[C@@H](N)C(=O)N[C@@H](CCC(N)=O)C(=O)O	[248.13, 148.08, 130.07, 120.08, 248.1]	3.46561e+07	2.7394e+07	2.94839e+07	2.99968e+07	2.74891e+07	0.0990362	2.9804e+07
	M248T206	248.128	3.44	C14H19NO4	0.8	6-Benzyloxycarbonylaminohexanoic acid	[M+H-H2O]+	0.8619	74758	1947-00-8	Alkaloids			O=C(O)CCCCCNC(=O)OCc1ccccc1	[248.13, 112.08, 91.05, 248.09, 125.08]	1.20792e+07	1.02847e+07	1.17564e+07	1.15931e+07	1.07804e+07	0.0656703	1.12988e+07
	M249T370	249.076	6.16	C8H12N2O7	16.9	Asp-Asp	[M+H]+	0.8872	92146513	58471-53-7	Amino acids and Peptides	Small peptides	Dipeptides	N[C@H](CC(=O)O)C(=O)N[C@@H](CC(=O)O)C(=O)O	[249.08, 203.07, 175.08, 161.06, 249.15]	7.57136e+06	7.42475e+06	7.67162e+06	8.16233e+06	7.95051e+06	0.0383491	7.75612e+06
	M249T283	249.112	4.71	C14H18O5	0.4	(+)-2,5-epi-Goniothalesdiol	[M+H-H2O]+	0.8891	71684650		Shikimates and Phenylpropanoids			COC(=O)CC[C@H]1O[C@@H](c2ccccc2)[C@@H](O)C1O	[249.11, 159.08, 187.08, 129.07, 131.09]	1.46939e+07	1.21722e+07	1.82978e+07	1.37756e+07	1.3992e+07	0.155678	1.45863e+07
	M249T619	249.148	10.32	C15H20O3	2.4	Parthenolide	[M+H]+	0.8645	7251185	20554-84-1	Terpenoids	Sesquiterpenoids	Germacrane sesquiterpenoids	C=C1C(=O)OC2C1CCC(C)=CCCC1(C)OC21	[231.14, 207.14, 119.09, 249.15, 221.15]	9.91709e+07	9.67861e+07	1.15455e+08	1.13487e+08	1.15535e+08	0.0860635	1.08087e+08
	M249T517	249.148	8.62	C15H20O3	1	Graveolide	[M+H]+	0.8701	11043090	50334-39-9	Terpenoids	Sesquiterpenoids	Pseudoguaiane sesquiterpenoids	C=C1C(=O)O[C@H]2C[C@@H](C)[C@@H]3CCC(=O)[C@@]3(C)C[C@H]12	[231.14, 249.15, 185.13, 213.13, 143.09]	2.81376e+07	2.53863e+07	2.82565e+07	3.0715e+07	2.90793e+07	0.0682919	2.83149e+07
	M249T559	249.149	9.32	C15H20O3	0.7	6-Hydroxy-3,8a-dimethyl-5-methylene-4a,6,7,8,9,9a-hexahydro-4H-benzo[f]benzofuran-2-one	[M+H]+	0.9288	44715317	1217750-47-4	Terpenoids	Sesquiterpenoids	Eudesmane sesquiterpenoids	C=C1C(O)CCC2(C)CC3OC(=O)C(C)=C3CC12	[249.15, 185.13, 157.1, 213.13, 143.09]	1.12342e+08	1.22937e+08	1.40296e+08	1.21968e+08	1.19079e+08	0.0839425	1.23324e+08
	M249T695_2	249.149	11.59	C15H20O3	1.5	Atractylenolide III	[M+H]+	0.9741	155948	73030-71-4	Terpenoids	Sesquiterpenoids	Eudesmane sesquiterpenoids	C=C1CCC[C@]2(C)C[C@]3(O)OC(=O)C(C)=C3C[C@@H]12	[231.14, 163.08, 105.07, 175.08, 161.06]	1.3197e+09	1.30011e+09	1.54595e+09	1.58926e+09	1.47636e+09	0.0905942	1.44628e+09
	M249T650	249.149	10.83	C15H22O4	0.7	Cumanin	[M+H-H2O]+	0.9101	23844091	6605-88-5	Terpenoids	Sesquiterpenoids	Pseudoguaiane sesquiterpenoids	C=C1C(=O)O[C@@H]2C[C@H](C)C3C[C@H](O)[C@H](O)[C@@]3(C)C[C@H]12	[249.15, 231.14, 185.13, 203.14, 105.07]	1.31358e+08	1.27637e+08	1.37185e+08	1.40265e+08	1.35913e+08	0.0370726	1.34471e+08
	M249T669	249.149	11.16	C15H20O3	0.5	Pterosin a	[M+H]+	0.8971	135017	35910-16-8	Terpenoids	Sesquiterpenoids	Illudalane sesquiterpenoids	Cc1cc2c(c(C)c1CCO)C(=O)[C@](C)(CO)C2	[203.14, 231.14, 147.08, 133.07, 95.09]	2.125e+07	1.59511e+07	1.83805e+07	2.14462e+07	1.84216e+07	0.120085	1.90899e+07
	M249T793	249.185	13.22	C20H32O2	0.8	Methyl 2,4,6-tri-tert-butylbenzoate	[M+H-C4H8]+	0.9742	5059268	57198-99-9	Shikimates and Phenylpropanoids			COC(=O)c1c(C(C)(C)C)cc(C(C)(C)C)cc1C(C)(C)C	[249.18, 193.12, 137.06, 231.14, 249.15]	4.82156e+06	5.08191e+06	5.83419e+06	5.98757e+06	6.04127e+06	0.101196	5.5533e+06
	M250T129	250.108	2.15	C11H14F3NO2	10.8	2,2'-(3-(Trifluoromethyl)phenylazanediyl)diethanol	[M+H]+	0.9398	266153	323-79-5	Alkaloids			OCCN(CCO)c1cccc(C(F)(F)F)c1	[250.11, 188.07, 122.02, 232.1, 232.15]	1.72398e+08	1.51863e+08	1.56586e+08	1.51524e+08	1.47757e+08	0.0620022	1.56026e+08
	M250T229	250.119	3.82	C15H23N3O4	1.5	Isopropalin	[M+H-C3H8O]+	0.7203	36606	33820-53-0				CCCN(CCC)c1c([N+](=O)[O-])cc(C(C)C)cc1[N+](=O)[O-]	[204.11, 250.12, 95.06, 176.12, 149.08]	4.3321e+07	3.61371e+07	4.01784e+07	4.34577e+07	4.28165e+07	0.0757093	4.11821e+07
	M250T181	250.144	3.01	C14H19NO3	0.8	3-(3-Methylbut-2-en-1-yl)tyrosine	[M+H]+	0.9964	23760112	1295308-26-7	Amino acids and Peptides	Small peptides	Aminoacids	CC(C)=CCc1cc(CC(N)C(=O)O)ccc1O	[250.14, 149.08, 107.05, 120.08, 150.09]	1.74636e+08	1.49889e+08	1.59371e+08	1.57876e+08	1.54289e+08	0.0588254	1.59212e+08
	M251T239	251.103	3.98	C12H14N2O4	1.1	1,2,3,4-Butanetetrol, 1-(2-quinoxalinyl)-	[M+H]+	0.8795	260008	80840-09-1	Alkaloids	Anthranilic acid alkaloids	Phenazine alkaloids	OCC(O)C(O)C(O)c1cnc2ccccc2n1	[173.07, 251.1, 215.08, 233.09, 187.09]	4.08219e+07	3.56375e+07	3.91268e+07	3.80784e+07	3.79856e+07	0.0492871	3.833e+07
	M251T43_2	251.16	0.71	C21H36O6	16	[4,5-Dihydroxy-3,4-bis(hydroxymethyl)-4a,8,8-trimethyl-5,6,7,8a-tetrahydro-1H-naphthalen-1-yl] hexanoate	[M+H-C6H14O3]+	0.7585	45359477	1212090-15-7	Terpenoids	Sesquiterpenoids	Drimane sesquiterpenoids	CCCCCC(=O)OC1C=C(CO)C(O)(CO)C2(C)C(O)CCC(C)(C)C12	[251.16, 216.12, 198.11, 215.14, 233.15]	1.07886e+08	8.93095e+07	9.12912e+07	9.9238e+07	9.91887e+07	0.0760333	9.73826e+07
	M251T694	251.164	11.56	C15H22O3	0.7	8-Hydroxy-7(11)-eremophilen-12,8-olide	[M+H]+	0.7564	23955795	65562-67-6	Terpenoids	Sesquiterpenoids	Eremophilane sesquiterpenoids	CC1=C2C[C@]3(C)[C@@H](C)CCC[C@H]3C[C@@]2(O)OC1=O	[233.15, 159.12, 121.1, 95.09, 93.07]	3.24987e+07	3.27663e+07	3.37983e+07	3.60839e+07	3.69249e+07	0.0578519	3.44144e+07
	M251T173	251.164	2.88	C15H22O3	0.4	Antibiotic JBIR 27	[M+H]+	0.8508	60208893	1172094-65-3	Terpenoids	Sesquiterpenoids	Eremophilane sesquiterpenoids	C=C(C)C1CC2(CO)C(=CC1=O)CCC(O)C2C	[233.15, 251.16, 147.08, 215.14, 145.1]	2.47356e+07	2.19073e+07	2.47919e+07	2.43693e+07	2.39292e+07	0.0497386	2.39467e+07
	M252T86	252.109	1.43	C10H13N5O3	0.8	5'-Deoxyadenosine	[M+H]+	0.9884	439182	4754-39-6	Carbohydrates	Nucleosides	Purine nucleos(t)ides	C[C@H]1O[C@@H](n2cnc3c(N)ncnc32)[C@H](O)[C@@H]1O	[136.06, 252.12, 126.09, 119.04, 192.1]	8.15232e+07	6.58507e+07	6.33088e+07	6.78276e+07	6.37126e+07	0.110046	6.84446e+07
	M252T74	252.123	1.23	C13H17NO4	0.8	Acetyl tyrosine ethylester	[M+H]+	0.9319	13289	36546-50-6	Amino acids and Peptides	Small peptides	Dipeptides	CCOC(=O)[C@H](Cc1ccc(O)cc1)NC(C)=O	[252.12, 166.09, 148.08, 108.08, 130.07]	9.56624e+07	8.17706e+07	1.14391e+08	8.42732e+07	8.57162e+07	0.145052	9.23628e+07
	M252T136	252.123	2.27	C13H17NO4	0.2	(6,7-Dimethoxy-1,2,3,4-tetrahydro-1-isoquinolinyl)acetic acid	[M+H]+	0.9364	2725075	68345-67-5	Alkaloids	Tyrosine alkaloids	Isoquinoline alkaloids	COc1cc2c(cc1OC)C(CC(=O)O)NCC2	[252.12, 152.11, 206.12, 234.11, 192.1]	6.9339e+07	6.69943e+07	5.80145e+07	6.23026e+07	6.05145e+07	0.0734031	6.3433e+07
	M252T243	252.134	4.05	C12H17N3O3	0.5	Tyr-Ala(Dstereo)(Amide)	[M+H]+	0.7446	14304404	68905-82-8	Amino acids and Peptides	Small peptides	Dipeptides	CC(NC(=O)C(N)Cc1ccc(O)cc1)C(N)=O	[252.13, 193.09, 112.09, 252.09, 137.06]	4.87904e+06	4.71262e+06	5.38548e+06	5.32736e+06	6.95767e+06	0.163064	5.45244e+06
	M252T843_2	252.232	14.04	C19H36N2O3	1	CAY10662	[M+H-C3H7NO2]+	0.7295	44234916	1184844-74-3	Fatty acids	Fatty amides	N-acyl amines	CCNC(=O)NCCCC/C=C\CCCCCCCCCC(=O)O	[95.09, 235.21, 217.2, 252.23, 109.1]	4.77392e+07	4.88123e+07	5.56664e+07	5.28473e+07	5.52466e+07	0.0699155	5.20624e+07
	M253T149_2	253.13	2.49	C13H17FN2O2	20.2	4-Fluoro-N-[2-(4-morpholinyl)ethyl]benzamide	[M+H]+	0.8109	835134	64544-18-9	Alkaloids			O=C(NCCN1CCOCC1)c1ccc(F)cc1	[253.13, 122.1, 120.08, 166.09, 165.1]	7.60487e+08	6.04952e+08	6.24507e+08	6.28102e+08	6.0772e+08	0.101156	6.45154e+08
	M253T325	253.145	5.41	C12H20N4S	12.6	N-Cyclohexyl-N'-(3,5-dimethyl-1H-pyrazol-4-yl)thiourea	[M+H]+	0.9825	4776927	869195-27-7	Alkaloids	Lysine alkaloids		Cc1n[nH]c(C)c1NC(=S)NC1CCCCC1	[253.14, 236.12, 194.1, 219.09, 209.11]	8.38378e+06	8.44882e+06	9.23561e+06	9.06792e+06	9.50458e+06	0.0552257	8.92814e+06
	M253T431	253.18	7.18	C15H24O3	0.3	Ilicic acid	[M+H]+	0.8072	11876195	4586-68-9	Terpenoids	Sesquiterpenoids	Eudesmane sesquiterpenoids	C=C(C(=O)O)[C@@H]1CC[C@@]2(C)CCC[C@@](C)(O)[C@@H]2C1	[217.16, 159.12, 199.15, 235.17, 133.1]	1.0202e+07	9.6845e+06	1.07702e+07	1.10954e+07	1.16244e+07	0.0709067	1.06753e+07
	M253T752	253.18	12.53	C15H24O3	0.4	(+)-Sydonol	[M+H]+	0.7328	25112062		Terpenoids	Sesquiterpenoids	Bisabolane sesquiterpenoids	CC(C)CCC[C@](C)(O)c1ccc(CO)cc1O	[197.12, 141.05, 97.03, 179.11, 123.04]	9.39749e+06	1.04027e+07	1.159e+07	1.19372e+07	1.08393e+07	0.0927475	1.08333e+07
	M254T83	254.102	1.39	C19H11N	22.9	10-azabenzo[a]pyrene	[M+H]+	0.9322	12435805	189-92-4	Shikimates and Phenylpropanoids	Phenanthrenoids	Phenanthrenes	c1cnc2c(c1)cc1ccc3cccc4ccc2c1c34	[254.1, 122.06, 254.14, 164.07, 146.06]	2.10687e+07	1.83569e+07	1.52976e+07	1.70272e+07	1.94878e+07	0.121621	1.82476e+07
	M254T203	254.175	3.38	C14H23NO3	0.2	Mpl-dm	[M+H]+	0.7854	162181	62572-94-5	Alkaloids	Pseudoalkaloids	Phenylalanine-derived alkaloids	CC(C)NCC(O)COc1ccc(CCO)cc1	[254.18, 151.08, 127.04, 104.11, 129.05]	1.37353e+07	1.12747e+07	1.18581e+07	1.30445e+07	1.28906e+07	0.0783105	1.25607e+07
	M254T868_2	254.248	14.46	C16H31NO	0.2	1-Lauryl-2-pyrrolidone	[M+H]+	0.7354	62459	2687-96-9				CCCCCCCCCCCCN1CCCC1=O	[254.25, 219.21, 97.1, 237.22, 95.09]	6.33671e+08	6.60539e+08	6.76094e+08	6.94411e+08	6.72518e+08	0.0336361	6.67447e+08
	M254T875_2	254.248	14.58												[254.25, 219.21, 237.22, 97.1, 95.09]	3.12805e+08	3.47069e+08	3.62462e+08	3.7715e+08	3.42204e+08	0.0693069	3.48338e+08
	M255T405	255.065	6.75	C15H10O4	0.4	7,2'-Dihydroxyflavone	[M+H]+	0.9965	5391149	77298-66-9	Shikimates and Phenylpropanoids	Flavonoids	Flavones	O=c1cc(-c2ccccc2O)oc2cc(O)ccc12	[255.07, 137.02, 145.03, 119.05, 91.05]	8.06684e+07	7.4138e+07	8.09015e+07	8.47405e+07	8.44812e+07	0.0528637	8.09859e+07
	M255T417	255.065	6.95	C15H10O4	1.1	Daidzein	[M+H]+	0.9998	5281708	486-66-8	Shikimates and Phenylpropanoids	Isoflavonoids	Isoflavones	O=c1c(-c2ccc(O)cc2)coc2cc(O)ccc12	[255.07, 199.08, 137.02, 227.07, 181.06]	2.44347e+07	2.24868e+07	2.50335e+07	2.50484e+07	2.30608e+07	0.0489537	2.40128e+07
	M255T530	255.077	8.83	C12H12N2O3	9.7	N-Formyltryptophan	[M+Na]+	0.7596	582651	16108-03-5	Amino acids and Peptides	Small peptides	Dipeptides	O=CNC(Cc1c[nH]c2ccccc12)C(=O)O	[227.08, 255.08, 181.08, 209.07, 154.07]	3.42547e+07	3.22297e+07	3.59246e+07	3.63232e+07	3.48243e+07	0.0465644	3.47113e+07
	M255T631	255.102	10.51	C16H16O4	0.1	1,6-Diglycidyloxynaphthalene	[M+H-H2O]+	0.7576	4987597	27610-48-6	Polyketides			c1cc(OCC2CO2)c2ccc(OCC3CO3)cc2c1	[199.08, 255.1, 227.11, 186.07, 181.06]	1.70749e+07	1.68913e+07	1.83388e+07	2.00834e+07	2.02011e+07	0.0855731	1.85179e+07
	M255T756	255.136	12.61	C12H18N2O4	6.8	Diethyl 2-propylimidazole-4,5-dicarboxylate	[M+H]+	0.9915	10286015	144689-94-1	Alkaloids			CCCc1nc(C(=O)OCC)c(C(=O)OCC)[nH]1	[255.14, 202.62, 273.15, 255.1, 265.08]	5.38961e+07	6.7761e+07	6.4334e+07	7.14638e+07	6.49365e+07	0.101637	6.44783e+07
	M255T129	255.145	2.15	C16H18N2O	15.4	N-methyl-N-[3-phenyl-3-(pyridin-2-yl)propyl]formamide	[M+H]+	0.8094	133052758		Alkaloids	Nicotinic acid alkaloids	Pyridine alkaloids	CN(C=O)CCC(c1ccccc1)c1ccccn1	[255.15, 196.1, 110.06, 193.1, 98.06]	3.01103e+07	2.13056e+07	2.56912e+07	2.67463e+07	2.61416e+07	0.121028	2.5999e+07
	M256T78	256.093	1.3	C17H16N2O6	15.1	Dehydronifedipine	[M+H-C2H3NO3]+	0.8153	128753	67035-22-7	Alkaloids	Nicotinic acid alkaloids	Pyridine alkaloids	COC(=O)c1c(C)nc(C)c(C(=O)OC)c1-c1ccccc1[N+](=O)[O-]	[256.09, 196.07, 150.07, 210.09, 164.08]	1.64041e+08	1.39131e+08	1.32248e+08	1.41813e+08	1.34222e+08	0.0895356	1.42291e+08
	M256T327	256.097	5.45	C17H25NO5S	12.6	3-(Tosyloxymethyl)pyrrolidine-1-carboxylic acid tert-butyl ester	[M+H-C5H8O2]+	0.9553	20067158	114214-70-9	Alkaloids			Cc1ccc(S(=O)(=O)OCC2CCN(C(=O)OC(C)(C)C)C2)cc1	[256.1, 241.07, 197.08, 196.08, 227.09]	5.05439e+07	4.77668e+07	5.2849e+07	5.41386e+07	5.31141e+07	0.0493983	5.16825e+07
	M256T127_2	256.129	2.12	C16H17NO2	15	N-Benzoyl-L-phenylalaninol	[M+H]+	0.9701	100005	4503-96-2	Alkaloids	Peptide alkaloids	Simple amide alkaloids	O=C(NC(CO)Cc1ccccc1)c1ccccc1	[256.13, 238.12, 196.1, 152.08, 210.12]	1.1706e+08	9.54094e+07	1.01104e+08	1.04616e+08	1.02443e+08	0.0767497	1.04126e+08
	M256T910_3	256.263	15.17	C16H33NO	0.3	Palmitamide	[M+H]+	0.9967	69421	629-54-9	Fatty acids	Fatty amides	Primary amides	CCCCCCCCCCCCCCCC(N)=O	[256.26, 102.09, 116.11, 202.49, 130.12]	3.93609e+09	3.53478e+09	3.38457e+09	3.10167e+09	2.6677e+09	0.142891	3.32496e+09
	M257T289_2	257.08	4.81	C21H22O9	0.1	Neoliquiritin	[M+H-C6H10O5]+	0.9777	5320102	5088-75-5	Shikimates and Phenylpropanoids	Flavonoids	Flavanones	O=C1CC(c2ccc(O)cc2)Oc2cc(O[C@@H]3O[C@H](CO)[C@@H](O)[C@H](O)[C@H]3O)ccc21	[137.02, 257.08, 147.04, 119.05, 91.05]	8.61542e+08	9.54343e+08	7.79497e+08	7.748e+08	7.99933e+08	0.0906752	8.34023e+08
	M257T281	257.081	4.68												[137.02, 257.08, 147.04, 119.05, 91.05]	3.05243e+08	2.55308e+08	3.06124e+08	2.97192e+08	3.05727e+08	0.074505	2.93919e+08
	M257T571	257.081	9.51												[137.02, 257.08, 147.04, 119.05, 91.05]	1.99763e+08	1.9352e+08	2.17291e+08	2.21373e+08	2.10185e+08	0.0560823	2.08426e+08
	M257T419	257.081	6.98												[137.02, 257.08, 147.04, 119.05, 91.05]	1.6392e+08	1.51812e+08	1.69085e+08	1.73939e+08	1.7716e+08	0.0594929	1.67183e+08
	M257T357	257.081	5.94	C15H12O4	1.4	Liquiritigenin	[M+H]+	0.9804	114829	578-86-9	Shikimates and Phenylpropanoids	Flavonoids	Flavanones	O=C1CC(c2ccc(O)cc2)Oc2cc(O)ccc21	[137.02, 257.08, 147.04, 119.05, 91.05]	4.11402e+07	3.87627e+07	4.32428e+07	4.213e+07	4.23106e+07	0.0412154	4.15173e+07
	M257T677	257.151	11.29	C24H27NO4	9.4	Adaphostin	[M+H-C7H7NO2]+	0.9966	387042	241127-58-2	Terpenoids			O=C(OC12CC3CC(CC(C3)C1)C2)c1ccc(NCc2cc(O)ccc2O)cc1	[257.15, 257.05, 257.18, 257.08, 137.02]	5.48218e+07	4.31105e+07	4.2227e+07	4.85622e+07	4.10119e+07	0.124951	4.59467e+07
	M257T872	257.154	14.54	C24H27NO6	0.2	Platencin	[M+H-C7H7NO4]+	0.9305	16745128	869898-86-2	Terpenoids	Diterpenoids	Platensimycin and Platencins	C=C1C[C@@]23C=CC(=O)[C@@](C)(CCC(=O)Nc4c(O)ccc(C(=O)O)c4O)[C@@H]2C[C@@H]1CC3	[257.15, 199.08, 213.09, 197.1, 214.1]	3.74929e+06	4.20052e+06	4.88335e+06	4.78293e+06	4.92823e+06	0.114346	4.50887e+06
	M258T199	258.113	3.31	C15H15NO3	1.6	Haplamine	[M+H]+	0.9993	648601	52617-31-9	Alkaloids	Tryptophan alkaloids+Anthranilic acid alkaloids	Quinoline alkaloids	COc1ccc2nc(O)c3c(c2c1)OC(C)(C)C=C3	[258.11, 160.08, 206.18, 259.12, 176.07]	9.78454e+07	8.90458e+07	9.32692e+07	9.93546e+07	9.51613e+07	0.0426287	9.49353e+07
	M258T175	258.113	2.92	C15H15NO3	0.2	3-Hydroxymethylmefenamic acid	[M+H]+	0.9733	610738	5129-20-4	Alkaloids	Anthranilic acid alkaloids	Anthranillic acid derivatives	Cc1c(CO)cccc1Nc1ccccc1C(=O)O	[258.11, 214.09, 240.1, 131.07, 212.11]	1.7713e+07	1.38956e+07	1.66496e+07	1.54716e+07	1.6721e+07	0.0908277	1.60902e+07
	M258T818	258.185	13.64	C17H23NO	0.9	Schinifoline	[M+H]+	0.9925	133504	80554-58-1	Alkaloids	Tryptophan alkaloids+Anthranilic acid alkaloids	Quinoline alkaloids	CCCCCCCc1cc(=O)c2ccccc2n1C	[258.19, 243.16, 228.14, 185.13, 143.09]	3.91398e+07	3.94666e+07	4.21439e+07	4.25689e+07	4.20316e+07	0.0396759	4.10702e+07
	M259T416	259.082	6.94	C9H14N4O3S	18	Cys-His	[M+H]+	0.8465		181490-00-6					[241.07, 211.02, 183.03, 226.05, 229.03]	8.7131e+06	9.52734e+06	9.35554e+06	1.0819e+07	1.05304e+07	0.0888285	9.78908e+06
	M259T59	259.093	0.98	C5H7NO3	0.7	D-Pyroglutamic acid	[2M+H]+	0.9928	439685	4042-36-8	Amino acids and Peptides	Small peptides	Aminoacids	O=C1CC[C@H](C(=O)O)N1	[130.05, 211.07, 260.11, 259.14, 242.1]	1.57387e+08	1.46138e+08	1.2338e+08	1.35057e+08	1.36501e+08	0.0914224	1.39693e+08
	M259T76	259.093	1.27												[130.05, 259.13, 138.09, 154.05, 213.12]	1.23899e+08	1.05498e+08	8.14471e+07	1.18325e+08	9.46969e+07	0.165012	1.04773e+08
	M259T733	259.167	12.22	C17H22O2	9.1	5-Methyl-4-[(1R,6R)-3-methyl-6-(1-methylethenyl)-2-cyclohexen-1-yl]-1,3-benzenediol	[M+H]+	0.997	45073499	317321-41-8	Polyketides+Terpenoids	Meroterpenoids	Cannabinoids	C=C(C)[C@@H]1CCC(C)=C[C@H]1c1c(C)cc(O)cc1O	[259.17, 105.07, 203.83, 259.2, 259.19]	1.91832e+07	1.99524e+07	2.29051e+07	2.32152e+07	2.19254e+07	0.0835794	2.14363e+07
	M259T714	259.206	11.9	C18H28O2	0.2	9,12-Octadecadiynoic acid	[M+H-H2O]+	0.8787	1931	2012-14-8	Fatty acids	Fatty Acids and Conjugates	Unsaturated fatty acids	CCCCCC#CCC#CCCCCCCCC(=O)O	[259.21, 159.12, 105.07, 173.13, 131.09]	1.00253e+07	1.08971e+07	1.08023e+07	1.14664e+07	1.04855e+07	0.0495493	1.07353e+07
	M260T174_1	260.067	2.91	C10H14NO5P	5.1	4-(Phosphonomethyl)phenylalanine	[M+H]+	0.7157	383690	120667-17-6	Amino acids and Peptides	Small peptides	Aminoacids	NC(Cc1ccc(CP(=O)(O)O)cc1)C(=O)O	[260.07, 232.07, 214.06, 157.06, 260.13]	1.17906e+07	9.38355e+06	1.0829e+07	1.03346e+07	1.05031e+07	0.0822811	1.05682e+07
	M260T89	260.113	1.48	C11H17NO6	0.5	Multifidin	[M+H]+	0.7625	6442274	168433-86-1	Amino acids and Peptides	Amino acid glycosides	Cyanogenic glycosides	C/C(C#N)=C/CO[C@@H]1O[C@H](CO)[C@@H](O)[C@H](O)[C@H]1O	[260.11, 214.11, 242.1, 124.08, 196.1]	5.62852e+07	5.05184e+07	4.69361e+07	4.34063e+07	5.64447e+07	0.113089	5.07182e+07
	M260T73_1	260.113	1.21													1.33236e+08	1.12157e+08	1.20346e+08	1.11512e+08	1.14675e+08	0.0760457	1.18385e+08
	M260T294	260.128	4.9	C15H17NO3	0.2	Ethyl 4-hydroxy-6-(propan-2-yl)quinoline-3-carboxylate	[M+H]+	0.9551	690399	64321-61-5	Alkaloids			CCOC(=O)c1c[nH]c2ccc(C(C)C)cc2c1=O	[260.13, 229.11, 186.09, 174.09, 158.1]	1.15868e+07	1.12502e+07	1.31174e+07	1.2475e+07	1.21516e+07	0.0606846	1.21162e+07
	M260T180	260.128	3	C15H17NO3	0.8	3-Acetyl-7-diethylaminocoumarin	[M+H]+	0.965	688763	74696-96-1	Shikimates and Phenylpropanoids	Coumarins	Simple coumarins	CCN(CC)c1ccc2cc(C(C)=O)c(=O)oc2c1	[260.13, 214.12, 242.12, 186.09, 186.13]	2.43718e+08	2.09955e+08	2.33148e+08	2.38438e+08	2.38254e+08	0.0569577	2.32703e+08
	M260T357	260.128	5.94	C15H14O3	1.2	4,7-Dihydroxy-2-methoxy-9,10-dihydrophenanthrene	[M+NH4]+	0.8309	442702	87530-30-1	Shikimates and Phenylpropanoids	Phenanthrenoids	Phenanthrenes	COc1cc(O)c2c(c1)CCc1cc(O)ccc1-2	[242.12, 188.07, 260.13, 134.06, 200.07]	2.34358e+07	2.1922e+07	2.37796e+07	2.52778e+07	2.56799e+07	0.0629276	2.4019e+07
	M260T775	260.201	12.92	C12H25N3O3	15.8	Lys-Ile	[M+H]+	0.9978	7010499	20556-13-2	Amino acids and Peptides	Small peptides	Dipeptides	CC[C@H](C)[C@H](NC(=O)[C@@H](N)CCCCN)C(=O)O	[260.2, 216.17, 138.09, 94.07, 93.07]	8.90553e+06	9.45165e+06	9.76869e+06	9.97092e+06	1.0193e+07	0.0519048	9.65796e+06
	M261T414	261.112	6.9	C15H16O4	1	Tristin	[M+H]+	0.7447	15736297	139101-67-0	Shikimates and Phenylpropanoids	Stilbenoids	Monomeric stilbenes	COc1cc(CCc2cc(O)cc(O)c2)ccc1O	[137.06, 111.04, 151.08, 119.05, 91.05]	6.33489e+06	6.80633e+06	6.87607e+06	6.73561e+06	6.43922e+06	0.0358006	6.63842e+06
	M261T386	261.112	6.44	C15H16O4	1.6	Isomeranzin	[M+H]+	0.9956	473252	1088-17-1	Shikimates and Phenylpropanoids	Coumarins	Simple coumarins	COc1ccc2ccc(=O)oc2c1CC(=O)C(C)C	[189.05, 131.05, 243.1, 103.05, 261.11]	1.11884e+08	1.07954e+08	1.21e+08	1.18388e+08	1.17844e+08	0.0462682	1.15414e+08
	M261T224	261.124	3.73	C19H16O	14.5	Hemicyclone	[M+H]+	0.8679	141277	26307-17-5	Shikimates and Phenylpropanoids	Terphenyls	p-Terphenyls	CC1=C(c2ccccc2)C(c2ccccc2)=C(C)C1=O	[261.12, 170.06, 188.07, 160.06, 175.09]	1.86162e+07	1.4838e+07	1.71454e+07	2.10026e+07	1.83464e+07	0.125051	1.79897e+07
	M261T1097	261.131	18.28	C13H16N4O2	13.5	Diaveridine	[M+H]+	0.9872	21453	5355-16-8	Alkaloids	Histidine alkaloids	Imidazole alkaloids	COc1ccc(Cc2cnc(N)nc2N)cc1OC	[261.13, 107.97, 205.58, 107.96, 90.98]	4.84958e+07	5.34356e+07	3.48767e+07	4.61036e+07	4.81521e+07	0.149004	4.62128e+07
	M261T627	261.149	10.44	C25H38O3	0.8	HU-210	[M+H-C9H18]+	0.865	9821569	112830-95-2	Polyketides+Terpenoids	Meroterpenoids	Cannabinoids	CCCCCCC(C)(C)c1cc(O)c2c(c1)OC(C)(C)[C@@H]1CC=C(CO)C[C@@H]21	[243.14, 201.09, 215.14, 173.1, 200.08]	1.09626e+07	1.19441e+07	1.29967e+07	1.47208e+07	1.4196e+07	0.119815	1.2964e+07
	M261T791	261.149	13.19	C11H20N2O5	16.5	Glu-Leu	[M+H]+	0.9934	124433150	5969-52-8	Amino acids and Peptides	Small peptides	Dipeptides	CC(C)C[C@H](NC(=O)[C@H](N)CCC(=O)O)C(=O)O	[261.15, 243.14, 135.04, 145.1, 91.05]	7.01646e+06	7.0758e+06	8.22836e+06	7.70716e+06	8.46601e+06	0.0852455	7.69876e+06
	M261T425	261.16	7.08	C15H22N2O3	0.5	Phe-Leu	[M+H-H2O]+	0.9529	76808	3303-55-7	Amino acids and Peptides	Small peptides	Dipeptides	CC(C)C[C@H](NC(=O)[C@@H](N)Cc1ccccc1)C(=O)O	[120.08, 261.16, 188.14, 216.14, 233.16]	8.93498e+06	8.49327e+06	9.28321e+06	1.02242e+07	1.03535e+07	0.0856336	9.45784e+06
	M262T124	262.094	2.07	C11H13N5O4	0.5	Decoyinine	[M+H-H2O]+	0.9016	121578	2004-04-8	Carbohydrates	Nucleosides	Purine nucleos(t)ides	C=C1O[C@@](CO)(n2cnc3c(N)ncnc32)[C@H](O)[C@@H]1O	[136.06, 262.09, 127.04, 119.04, 99.04]	2.42519e+07	1.90616e+07	2.19713e+07	1.93124e+07	2.08106e+07	0.100977	2.10815e+07
	M262T422	262.105	7.03	C9H15N3O6	6.9	Glu-Asn	[M+H]+	0.8829	13655621	36314-37-1	Amino acids and Peptides	Small peptides	Dipeptides	NC(=O)C[C@H](NC(=O)[C@@H](N)CCC(=O)O)C(=O)O	[262.11, 244.1, 262.15, 262.19, 177.06]	5.9267e+06	5.69049e+06	7.02295e+06	6.85925e+06	6.77079e+06	0.093264	6.45404e+06
	M262T251	262.108	4.18	C12H17NO4	10.1	N-[1-(4-Methoxy-6-oxopyran-2-yl)-2-methylpropyl]acetamide	[M+Na]+	0.9247	51136278		Polyketides	Cyclic polyketides	2-pyrone derivatives	COc1cc(C(NC(C)=O)C(C)C)oc(=O)c1	[262.11, 176.07, 148.08, 161.05, 133.05]	1.8864e+07	1.67427e+07	1.89899e+07	1.80642e+07	1.93246e+07	0.0562097	1.83971e+07
	M262T74	262.129	1.23	C11H19NO6	2.3	Mycosporine	[M+H]+	0.7345	442866	59719-29-8	Amino acids and Peptides+Shikimates and Phenylpropanoids	Mycosporine derivatives	Mycosporine and Mycosporine-like amino acids	COC1=C(NC(CO)CO)C[C@@](O)(CO)CC1=O	[262.13, 216.12, 244.12, 198.11, 118.09]	7.73649e+07	6.42573e+07	6.044e+07	6.32438e+07	5.92037e+07	0.111871	6.49019e+07
	M262T237	262.144	3.96	C15H19NO3	0.2	1-[3-(1,3-Benzodioxol-5-yl)propanoyl]piperidine	[M+H]+	0.8977	9965088	73073-97-9	Alkaloids	Lysine alkaloids	Piperidine alkaloids	O=C(CCc1ccc2c(c1)OCO2)N1CCCCC1	[262.14, 148.08, 130.07, 262.12, 120.08]	3.93713e+07	3.35511e+07	3.81529e+07	3.89734e+07	3.83954e+07	0.0626705	3.76888e+07
	M262T225	262.144	3.76	C15H19NO3	0.8	O-(4-Hydroxybenzoyl)tropine	[M+H]+	0.7998	420221	198898-04-3	Alkaloids	Ornithine alkaloids	Tropane alkaloids	CN1C2CCC1CC(OC(=O)c1ccc(O)cc1)C2	[262.14, 148.08, 130.07, 95.05, 120.08]	2.93358e+07	2.48538e+07	3.08693e+07	3.09995e+07	3.06905e+07	0.0885898	2.93498e+07
	M262T162_2	262.192	2.7	C14H28ClNO	6.2	2-Chloro-N-dodecylacetamide	[M+H]+	0.9941	296059	2877-29-4	Fatty acids	Fatty amides	N-acyl amines	CCCCCCCCCCCCNC(=O)CCl	[262.19, 190.15, 217.17, 149.11, 189.14]	5.23343e+08	4.33795e+08	4.53985e+08	4.75326e+08	4.8769e+08	0.0717099	4.74828e+08
	M263T384	263.128	6.4	C15H20O5	0.2	4,6-Dihydroxy-5a-methyl-3-methylidene-2-oxododecahydronaphtho[1,2-b]furan-9-carbaldehyde	[M+H-H2O]+	0.9227	45783172	1212248-04-8	Terpenoids	Sesquiterpenoids	Eudesmane sesquiterpenoids	C=C1C(=O)OC2C1C(O)CC1(C)C(O)CCC(C=O)C21	[245.12, 199.11, 143.09, 263.13, 227.11]	6.69566e+06	7.85092e+06	7.41577e+06	5.88996e+06	5.80957e+06	0.13452	6.73238e+06
	M263T533	263.128	8.88	C15H18O4	0.6	Jacquinelin	[M+H]+	0.7911	14163575	7726-34-3	Terpenoids	Sesquiterpenoids	Guaiane sesquiterpenoids	CC1=C2C(=O)C=C(CO)[C@@H]2[C@H]2OC(=O)[C@H](C)[C@@H]2CC1	[217.12, 189.09, 105.03, 143.09, 91.05]	7.19482e+06	5.6459e+06	8.51521e+06	7.60947e+06	7.4285e+06	0.143005	7.27878e+06
	M263T882	263.237	14.7	C21H38O4	0.6	2-Linoleoylglycerol	[M+H-C3H8O3]+	0.8961	5365676	3443-82-1	Fatty acids	Glycerolipids	Monoacylglycerols	CCCCC/C=C\C/C=C\CCCCCCCC(=O)OC(CO)CO	[263.24, 95.09, 109.1, 245.23, 123.12]	2.57738e+08	2.17661e+08	2.08754e+08	2.02054e+08	1.84045e+08	0.127813	2.1405e+08
	M263T807	263.237	13.44	C18H34O3	0.7	Oleic acid epoxide	[M+H-2H2O]+	0.8613	15868	2443-39-2	Fatty acids	Octadecanoids	Other Octadecanoids	CCCCCCCCC1OC1CCCCCCCC(=O)O	[95.09, 263.24, 109.1, 245.23, 91.05]	2.04606e+07	2.35398e+07	2.4438e+07	2.52872e+07	2.52363e+07	0.0838001	2.37924e+07
	M263T894	263.237	14.9												[263.24, 95.09, 109.1, 245.23, 123.12]	2.37944e+08	2.15819e+08	1.70123e+08	1.75941e+08	1.54426e+08	0.181885	1.90851e+08
	M263T845	263.237	14.08	C18H32O2	1.4	Linoelaidic acid	[M+H-H2O]+	0.8684	5282457	506-21-8	Fatty acids	Fatty Acids and Conjugates	Unsaturated fatty acids	CCCCC/C=C/C/C=C/CCCCCCCC(=O)O	[95.09, 263.24, 109.1, 245.23, 93.07]	9.96743e+06	1.08457e+07	1.15842e+07	1.15322e+07	1.11423e+07	0.0597716	1.10143e+07
	M264T157_2	264.123	2.61	C15H13N5	4.8	s-Triazino[1,2-a]benzimidazole, 2-amino-3,4-dihydro-4-phenyl-	[M+H]+	0.7038	3300652	26958-67-8	Alkaloids	Anthranilic acid alkaloids		NC1=NC(c2ccccc2)n2c(nc3ccccc32)N1	[264.12, 149.08, 218.09, 150.09, 264.09]	5.62017e+07	4.21724e+07	4.63592e+07	4.23425e+07	5.00255e+07	0.124021	4.74202e+07
	M264T1088	264.145	18.14													9.68646e+07	7.58063e+07	1.15555e+08	1.20994e+08	1.15086e+08	0.177599	1.04861e+08
	M264T518	264.16	8.63	C15H23NO4	0.6	Cycloheximide	[M+H-H2O]+	0.8305	6197	66-81-9	Alkaloids	Lysine alkaloids	Piperidine alkaloids	C[C@H]1C[C@H](C)C(=O)[C@H]([C@H](O)CC2CC(=O)NC(=O)C2)C1	[264.16, 229.12, 201.13, 246.15, 173.13]	4.96137e+06	4.26253e+06	5.00818e+06	5.97374e+06	5.29195e+06	0.121249	5.09955e+06
	M265T43_1	265.017	0.71													3.87772e+08	2.99971e+08	2.8602e+08	2.64732e+08	2.49229e+08	0.181693	2.97545e+08
	M265T304	265.097	5.07	C16H12N2O2	0	2-(3-Aminophenyl)quinoline-4-carboxylic acid	[M+H]+	0.8873	747899	78660-91-0	Alkaloids	Anthranilic acid alkaloids	Quinazoline alkaloids	Nc1cccc(-c2cc(C(=O)O)c3ccccc3n2)c1	[265.1, 206.08, 247.09, 219.09, 207.09]	5.4216e+08	4.8551e+08	5.57896e+08	5.6486e+08	5.6807e+08	0.0625864	5.43699e+08
	M265T184	265.13	3.07	C18H23FN2O2	18.7	NAD 299	[M+H-C4H6]+	0.8713	3055171	169758-66-1	Alkaloids			NC(=O)c1ccc(F)c2c1C[C@@H](N(C1CCC1)C1CCC1)CO2	[265.13, 134.1, 112.09, 162.09, 94.07]	1.03898e+08	8.25534e+07	8.945e+07	8.74432e+07	8.81313e+07	0.0890298	9.02951e+07
	M265T599	265.134	9.98	C17H16N2O	1	N-[2-(1H-Indol-3-yl)ethyl]benzamide	[M+H]+	0.9975	684658	4753-09-7	Alkaloids	Tryptophan alkaloids	Simple indole alkaloids	O=C(NCCc1c[nH]c2ccccc12)c1ccccc1	[144.08, 105.03, 117.07, 248.11, 143.07]	4.31019e+07	4.32851e+07	4.54375e+07	4.73205e+07	4.72511e+07	0.0452572	4.52792e+07
	M265T804	265.144	13.4	C17H24O6	0.9	Chamissonolide	[M+H-C2H4O2]+	0.9525	10019140	78853-98-2	Terpenoids	Sesquiterpenoids	Pseudoguaiane sesquiterpenoids	C=C1C(=O)O[C@@H]2C[C@@H](C)[C@@H]3[C@@H](OC(C)=O)C[C@@H](O)[C@@]3(C)[C@@H](O)[C@H]12	[265.14, 183.12, 247.13, 201.13, 229.12]	8.41141e+06	9.34158e+06	9.6581e+06	1.03582e+07	1.01045e+07	0.0793513	9.57474e+06
	M265T512	265.144	8.53	C15H20O4	0.5	6,8-Dihydroxy-8a-methyl-3,5-dimethylidenedecahydronaphtho[2,3-b]furan-2(3H)-one	[M+H]+	0.7899	3478764	1087733-62-7	Terpenoids	Sesquiterpenoids	Eudesmane sesquiterpenoids	C=C1C(=O)OC2CC3(C)C(O)CC(O)C(=C)C3CC12	[247.13, 229.12, 109.1, 95.09, 159.12]	9.87314e+06	9.25518e+06	1.08362e+07	1.18029e+07	1.13831e+07	0.0992055	1.06301e+07
	M265T557	265.144	9.28	C15H20O4	0.2	Curcuminol G	[M+H]+	0.8262	71694468	1190225-67-2	Terpenoids	Sesquiterpenoids	Germacrane sesquiterpenoids	CC1=C2CC(=O)C(C)CC/C=C(\C)CC2(O)OC1=O	[229.12, 247.13, 219.14, 121.1, 201.13]	3.47866e+07	3.37256e+07	5.02865e+07	4.54414e+07	4.55626e+07	0.17419	4.19605e+07
	M265T426	265.144	7.11	C15H20O4	0.6	Peruvinine	[M+H]+	0.7857	75368817	13743-58-3	Terpenoids	Sesquiterpenoids	Pseudoguaiane sesquiterpenoids	C=C1C(=O)O[C@@H]2C[C@H](C)[C@@H]3CC(=O)[C@H](O)[C@@]3(C)C[C@H]12	[247.13, 135.08, 187.11, 229.12, 201.13]	2.94348e+07	2.62098e+07	2.92672e+07	2.96563e+07	2.96897e+07	0.0515321	2.88516e+07
	M265T186	265.155	3.1	C14H20N2O3	0.7	Triamcinolone diacetate	[M+H]+	0.8999	10384	67-78-7	Alkaloids	Ornithine alkaloids	Polyamines	COc1cc(C=CC(=O)NCCCCN)ccc1O	[177.05, 145.03, 265.13, 117.03, 134.1]	8.29467e+06	5.3758e+06	5.43976e+06	5.90986e+06	6.44514e+06	0.190453	6.29305e+06
	M265T43_2	265.176	0.71													1.49436e+08	1.20715e+08	1.3083e+08	1.36206e+08	1.40261e+08	0.0789579	1.3549e+08
	M265T919	265.253	15.32	C19H36O2	0.2	Methyl trans-vaccenate	[M+H-CH4O]+	0.9089	5364432	6198-58-9	Fatty acids	Fatty esters	Wax monoesters	CCCCCC/C=C/CCCCCCCCCC(=O)OC	[265.25, 95.09, 247.24, 97.1, 135.12]	4.02696e+08	3.51566e+08	3.07286e+08	2.71511e+08	2.5316e+08	0.191593	3.17244e+08
	M266T147	266.114	2.45	C17H15NO2	15.1	2-Phenyl-1H-indole-1-propanoic acid	[M+H]+	0.7685	803793	65746-55-6	Alkaloids	Tryptophan alkaloids	Quinoline alkaloids	O=C(O)CCn1c(-c2ccccc2)cc2ccccc21	[266.11, 220.11, 248.1, 202.1, 266.14]	4.81151e+07	3.80928e+07	3.75695e+07	4.03062e+07	3.83807e+07	0.108282	4.04929e+07
	M266T61	266.123	1.02													1.05869e+08	1.32313e+08	1.41775e+08	1.35818e+08	1.1115e+08	0.126668	1.25385e+08
	M266T54	266.123	0.9													1.54455e+08	1.17325e+08	1.22256e+08	1.16296e+08	1.25811e+08	0.123377	1.27229e+08
	M266T141	266.139	2.35	C14H19NO4	0.4	Anisomycin	[M+H]+	0.9153	2199	22862-76-6	Alkaloids	Ornithine alkaloids	Pyrrolidine alkaloids	COc1ccc(CC2NCC(O)C2OC(C)=O)cc1	[266.14, 166.09, 148.08, 123.07, 130.07]	1.11527e+08	9.98806e+07	9.73592e+07	9.95767e+07	1.03528e+08	0.0544534	1.02374e+08
	M267T486	267.086	8.1	C30H32O12	0.4	Benzoylpaeonilflorin	[M+H-C17H18O6]+	0.9968	21631106	38642-49-8	Terpenoids	Monoterpenoids	Pinane monoterpenoids	C[C@@]12C[C@@]3(O)O[C@@H](O1)[C@]1(COC(=O)c4ccccc4)[C@H]3C[C@]21O[C@@H]1O[C@H](COC(=O)c2ccccc2)[C@@H](O)[C@H](O)[C@H]1O	[105.03, 123.04, 249.08, 109.03, 95.05]	6.91257e+07	6.79227e+07	7.95501e+07	8.74872e+07	8.06529e+07	0.107602	7.69477e+07
	M267T243	267.113	4.05	C16H14N2O2	0.1	Tyrphostin AG-1296	[M+H]+	0.9834	2049	146535-11-7	Alkaloids	Anthranilic acid alkaloids		COc1cc2ncc(-c3ccccc3)nc2cc1OC	[267.11, 223.09, 105.03, 211.09, 249.1]	2.11285e+07	1.92038e+07	1.9603e+07	2.04825e+07	2.20729e+07	0.0564415	2.04981e+07
	M267T403	267.12	6.72	C14H18O5	9	3',4'-Dihydroinfectopyrone	[M+H]+	0.9954	44715238	1083198-57-5	Polyketides	Cyclic polyketides	2-pyrone derivatives	COc1cc(/C(C)=C/C(C)CC(=O)O)oc(=O)c1C	[267.12, 105.03, 267.15, 147.12, 249.15]	1.39489e+07	1.30842e+07	1.42276e+07	1.57837e+07	1.47475e+07	0.0695692	1.43584e+07
	M267T668	267.123	11.14	C16H22O7	0.8	[(4E)-7-Acetyloxy-6-hydroxy-2-methyl-10-oxo-2,3,6,7,8,9-hexahydrooxecin-3-yl] (E)-but-2-enoate	[M+H-C2H4O2]+	0.7031	45359333	1214870-76-4	Polyketides	Macrolides	Macrolide lactones	C/C=C/C(=O)OC1/C=C/C(O)C(OC(C)=O)CCC(=O)OC1C	[121.07, 93.07, 91.05, 111.04, 129.05]	3.27076e+07	3.26165e+07	3.68162e+07	3.45079e+07	3.56748e+07	0.0533019	3.44646e+07
	M267T164_2	267.145	2.74	C17H18N2O	14.2	,beta,-(4-Methoxyphenyl)-1H-indole-3-ethanamine	[M+H]+	0.7463	3124849	203394-30-3	Alkaloids	Tryptophan alkaloids	Simple indole alkaloids	COc1ccc(C(CN)c2c[nH]c3ccccc23)cc1	[267.15, 122.1, 225.13, 165.1, 181.15]	8.97442e+07	7.2281e+07	7.60183e+07	7.57276e+07	7.86254e+07	0.0852318	7.84793e+07
	M267T329	267.159	5.48	C15H22O4	0.3	5,8-Dihydroxy-1,5,8-trimethyl-4,5a,6,7,8a,9-hexahydro-3aH-azuleno[6,5-b]furan-2-one	[M+H]+	0.833	57509469	1379770-14-5	Terpenoids	Sesquiterpenoids	Guaiane sesquiterpenoids	CC1=C2CC3C(CCC3(C)O)C(C)(O)CC2OC1=O	[267.16, 105.03, 185.13, 231.14, 249.15]	2.94001e+07	2.75771e+07	3.10747e+07	3.06745e+07	3.20509e+07	0.0572586	3.01555e+07
	M268T81_2	268.104	1.34	C10H13N5O4	0.4	Adenosine	[M+H]+	0.9997	447270	58-61-7	Carbohydrates	Nucleosides	Purine nucleos(t)ides	Nc1ncnc2c1ncn2[C@H]1O[C@H](CO)[C@@H](O)[C@H]1O	[136.06, 268.1, 119.04, 136.04, 136.09]	3.70911e+09	3.14029e+09	3.12301e+09	3.18397e+09	3.09779e+09	0.0793965	3.25083e+09
	M268T282	268.133	4.7	C17H17NO2	2.1	Apomorphine	[M+H]+	0.7927	2215	61503-74-0	Alkaloids	Tyrosine alkaloids	Aporphine alkaloids+Isoquinoline alkaloids	CN1CCc2cccc3c2C1Cc1ccc(O)c(O)c1-3	[191.09, 251.11, 219.08, 236.08, 190.08]	1.80227e+08	1.44362e+08	1.78743e+08	1.74988e+08	1.79841e+08	0.0896372	1.71632e+08
	M269T586	269.081	9.77	C16H12O4	0.7	Formononetin	[M+H]+	0.9997	5280378	485-72-3	Shikimates and Phenylpropanoids	Isoflavonoids	Isoflavones	COc1ccc(-c2coc3cc(O)ccc3c2=O)cc1	[269.08, 254.06, 213.09, 237.05, 253.05]	2.91476e+08	2.6904e+08	2.93559e+08	2.93619e+08	2.83598e+08	0.0365662	2.86258e+08
	M269T544	269.092	9.06	C15H14N2O4	0.2	5,5'-Methylenedianthranilic acid	[M+H-H2O]+	0.8969	80444	7330-46-3	Amino acids and Peptides	Small peptides	Aminoacids	Nc1ccc(Cc2ccc(N)c(C(=O)O)c2)cc1C(=O)O	[223.09, 269.09, 185.07, 251.08, 167.06]	5.44031e+06	5.47499e+06	6.28582e+06	5.72197e+06	5.29198e+06	0.0693149	5.64302e+06
	M269T698	269.115	11.64	C17H16O3	8	2'-Hydroxy-5'-methyl-2-methoxychalcone	[M+H]+	0.9868	5736177	61313-39-1	Shikimates and Phenylpropanoids	Flavonoids	Chalcones	COc1ccccc1/C=C/C(=O)c1cc(C)ccc1O	[269.11, 269.08, 93.07, 269.04, 269.19]	2.37595e+07	2.49323e+07	2.69574e+07	2.82631e+07	2.65859e+07	0.0677086	2.60996e+07
	M269T258	269.129	4.31	C20H24N2O2	0.3	Morton Yellow G	[M+H-C4H8]+	0.7361	87935	19125-99-6	Alkaloids			CCCCNc1ccc2c3c(cccc13)C(=O)N(CCCC)C2=O	[251.12, 269.13, 182.08, 197.07, 219.09]	2.5148e+07	2.33793e+07	2.60115e+07	2.53396e+07	2.80762e+07	0.0662694	2.55909e+07
	M269T780_1	269.154	13	C18H22O3	0.9	2-Hydroxyestrone	[M+H-H2O]+	0.7522	440623	362-06-1	Terpenoids	Steroids	Estrane steroids	C[C@]12CC[C@@H]3c4cc(O)c(O)cc4CC[C@H]3[C@@H]1CCC2=O	[269.15, 189.09, 188.08, 175.08, 269.19]	5.43719e+06	6.71442e+06	6.47972e+06	5.55309e+06	6.42718e+06	0.0954047	6.12232e+06
	M269T249_1	269.165	4.15	C12H20N4O3	15.9	His-Leu	[M+H]+	0.9907	189008	7763-65-7	Amino acids and Peptides	Small peptides	Dipeptides	CC(C)C[C@H](NC(=O)[C@@H](N)Cc1cnc[nH]1)C(=O)O	[269.16, 162.12, 134.08, 149.11, 269.13]	3.12697e+07	2.8944e+07	3.17605e+07	3.53404e+07	3.35832e+07	0.0752162	3.21796e+07
	M269T632_2	269.211	10.53	C16H32O5	0.5	Aleuritic acid	[M+H-2H2O]+	0.8416	222178	533-87-9	Fatty acids	Fatty Acids and Conjugates	Hydroxy fatty acids	O=C(O)CCCCCCC[C@@H](O)[C@@H](O)CCCCCCO	[251.2, 95.09, 93.07, 121.1, 109.1]	3.31558e+07	3.32938e+07	3.8136e+07	3.7937e+07	3.88429e+07	0.0772861	3.62731e+07
	M270T175	270.097	2.91	C12H16ClN3O2	10.8	2-Chloro-N-(2-morpholinoethyl)nicotinamide	[M+H]+	0.8846	3466480	551901-48-5	Alkaloids	Nicotinic acid alkaloids	Pyridine alkaloids	O=C(NCCN1CCOCC1)c1cccnc1Cl	[270.1, 125.02, 252.09, 270.13, 162.06]	1.51347e+07	1.24746e+07	1.39069e+07	1.61057e+07	1.24082e+07	0.116176	1.4006e+07
	M270T214	270.113	3.56	C16H15NO3	0.4	3-(4-Benzamidophenyl)propionic acid	[M+H]+	0.9951	17341529	406725-56-2	Shikimates and Phenylpropanoids	Small peptides	Aminoacids	O=C(O)CCc1ccc(NC(=O)c2ccccc2)cc1	[270.11, 224.11, 210.09, 196.08, 109.03]	1.78175e+07	1.5044e+07	1.65026e+07	1.6424e+07	1.67305e+07	0.0599422	1.65037e+07
	M270T936	270.279	15.6	C17H37NO2	0.4	Sphinganine (d17:0)	[M+H-H2O]+	0.9944	3247037	32164-02-6	Fatty acids	Sphingolipids	Sphingoid bases	CCCCCCCCCCCCCC[C@@H](O)[C@@H](N)CO	[270.28, 102.09, 116.05, 116.11, 97.1]	1.45705e+07	1.35169e+07	1.4251e+07	1.31117e+07	1.12562e+07	0.0975109	1.33413e+07
	M271T515	271.06	8.59	C15H10O5	0.4	Apigenin	[M+H]+	0.9991	5280443	520-36-5	Shikimates and Phenylpropanoids	Flavonoids	Flavones	O=c1cc(-c2ccc(O)cc2)oc2cc(O)cc(O)c12	[271.06, 153.02, 119.05, 183.1, 91.05]	1.64318e+07	1.68113e+07	1.7857e+07	1.86585e+07	1.81793e+07	0.0532473	1.75876e+07
	M271T546	271.06	9.1	C15H10O5	1	Baicalein	[M+H]+	0.9994	5281605	491-67-8	Shikimates and Phenylpropanoids	Flavonoids	Flavones	O=c1cc(-c2ccccc2)oc2cc(O)c(O)c(O)c12	[271.06, 123.01, 253.05, 103.05, 169.01]	9.44746e+06	9.2928e+06	9.51515e+06	1.00784e+07	9.78729e+06	0.0322705	9.62422e+06
	M271T350	271.06	5.84	C15H10O5	0	6,2',3'-Trihydroxyflavone	[M+H]+	0.9974	688800	108238-47-7	Shikimates and Phenylpropanoids	Flavonoids	Flavones	O=c1cc(-c2cccc(O)c2O)oc2ccc(O)cc12	[271.06, 137.02, 161.02, 135.04, 271.04]	2.20439e+07	2.06204e+07	2.26368e+07	2.29655e+07	2.4494e+07	0.0624692	2.25521e+07
	M271T629	271.097	10.49	C16H14O4	1.3	(-)-Medicarpin	[M+H]+	0.9987	336327	32383-76-9	Shikimates and Phenylpropanoids	Isoflavonoids	Pterocarpan	COc1ccc2c(c1)O[C@H]1c3ccc(O)cc3OC[C@@H]21	[137.06, 109.07, 123.04, 161.06, 271.1]	3.51807e+07	3.54637e+07	3.75147e+07	4.10528e+07	3.97505e+07	0.0684724	3.77925e+07
	M271T498	271.097	8.3	C16H14O4	1.2	Echinatin	[M+H]+	0.9919	6442675	34221-41-5	Shikimates and Phenylpropanoids	Flavonoids	Chalcones	COc1cc(O)ccc1/C=C/C(=O)c1ccc(O)cc1	[121.03, 229.09, 271.1, 107.05, 177.05]	5.44171e+07	5.37197e+07	6.10113e+07	6.29495e+07	6.1872e+07	0.0744132	5.87939e+07
	M271T619_1	271.131	10.31	C15H20O3	1.2	7-Methyl-3-methylidene-6-(3-oxobutyl)-4,7,8,8a-tetrahydro-3aH-cyclohepta[b]furan-2-one	[M+Na]+	0.9528	540288		Terpenoids	Sesquiterpenoids	Germacrane sesquiterpenoids	C=C1C(=O)OC2CC(C)C(CCC(C)=O)=CCC12	[271.13, 95.09, 97.1, 217.2, 93.07]	1.47004e+07	1.16512e+07	1.26477e+07	1.33429e+07	1.29474e+07	0.0850901	1.30579e+07
	M271T829	271.169	13.82	C18H22O2	0.1	7-Dehydroestradiol	[M+H]+	0.9925	11954027	3563-27-7	Terpenoids	Steroids	Estrane steroids	C[C@]12CC[C@H]3C(=CCc4cc(O)ccc43)[C@@H]1CC[C@@H]2O	[271.17, 213.13, 185.13, 187.15, 145.1]	9.16092e+06	8.95383e+06	9.24677e+06	9.87312e+06	9.03601e+06	0.0393212	9.25413e+06
	M272T355	272.128	5.92	C16H19NO4	0.7	Benzoylecgonine	[M+H-H2O]+	0.7356	12787958	519-09-5	Alkaloids	Ornithine alkaloids	Tropane alkaloids	CN1[C@@H]2CC[C@@H]1[C@@H](C(=O)O)[C@@H](OC(=O)c1ccccc1)C2	[105.03, 254.12, 137.02, 273.08, 95.05]	7.09608e+06	5.70215e+06	8.60238e+06	7.4721e+06	7.35024e+06	0.143245	7.24459e+06
	M272T395	272.128	6.58	C16H17NO3	0.9	Normorphine	[M+H]+	0.8687	5462508	466-97-7	Alkaloids	Tyrosine alkaloids	Isoquinoline alkaloids+Morphinan alkaloids	Oc1ccc2c3c1O[C@H]1[C@@H](O)C=C[C@H]4[C@@H](C2)NCC[C@]314	[272.13, 254.12, 95.05, 124.08, 117.07]	5.39859e+06	5.21401e+06	5.74654e+06	6.09954e+06	5.49103e+06	0.0614477	5.58994e+06
	M273T318	273.076	5.31	C30H28O12	0.3	3''-p-Coumaroylprunin	[M+H-C15H16O7]+	0.9881	44715485	84813-73-0	Shikimates and Phenylpropanoids	Flavonoids	Flavanones	O=C(/C=C/c1ccc(O)cc1)O[C@@H]1[C@@H](O)[C@H](Oc2cc(O)c3c(c2)OC(c2ccc(O)cc2)CC3=O)O[C@H](CO)[C@H]1O	[153.02, 273.08, 147.04, 171.03, 119.05]	2.9377e+07	2.56114e+07	2.77106e+07	2.7226e+07	2.67287e+07	0.0506373	2.73308e+07
	M273T496	273.076	8.27	C15H12O5	1.2	Naringenin chalcone	[M+H]+	0.9993	5280960	73692-50-9	Shikimates and Phenylpropanoids	Flavonoids	Chalcones	O=C(/C=C/c1ccc(O)cc1)c1c(O)cc(O)cc1O	[153.02, 273.08, 147.04, 119.05, 91.05]	6.72732e+07	6.45156e+07	7.00886e+07	7.81517e+07	7.54966e+07	0.0795802	7.11052e+07
	M273T694	273.146	11.57	C15H22O3	0.8	2-((1S,2S,4aR,8aS)-1-hydroxy-4a-methyl-8-methylenedecahydronaphthalen-2-yl)acrylic acid	[M+Na]+	0.9918	38357975	58728-37-3	Terpenoids	Sesquiterpenoids	Eudesmane sesquiterpenoids	C=C(C(=O)O)[C@@H]1CC[C@@]2(C)CCCC(=C)[C@@H]2[C@H]1O	[273.15, 273.18, 273.08, 133.03, 105.07]	1.55938e+07	1.59767e+07	1.71686e+07	2.05398e+07	1.90612e+07	0.118725	1.7668e+07
	M274T222	274.144	3.7													1.11142e+08	9.34308e+07	1.00212e+08	1.02324e+08	1.05268e+08	0.0635926	1.02475e+08
	M274T703	274.18	11.72	C12H23N3O4	15.4	Val-Gly-Val	[M+H]+	0.9453	18232365	114148-87-7	Amino acids and Peptides	Small peptides	Tripeptides	CC(C)C(N)C(=O)NCC(=O)NC(C(=O)O)C(C)C	[274.18, 256.17, 185.13, 213.13, 274.27]	2.28069e+07	2.18168e+07	2.38743e+07	2.3422e+07	2.2427e+07	0.0354072	2.28694e+07
	M274T649	274.274	10.82													2.39595e+08	2.25055e+08	2.61364e+08	2.68013e+08	2.65629e+08	0.0745178	2.51931e+08
	M275T680	275.201	11.33	C18H28O3	0.4	(9Z,12Z,14E)-16-Oxooctadeca-9,12,14-trienoic acid	[M+H-H2O]+	0.8168	129602189	475680-69-4	Fatty acids	Fatty Acids and Conjugates+Octadecanoids	Other Octadecanoids+Oxo fatty acids	CCC(=O)/C=C/C=C\C/C=C\CCCCCCCC(=O)O	[275.2, 159.12, 135.08, 119.09, 105.07]	1.25653e+07	1.15934e+07	1.38866e+07	1.40064e+07	1.5964e+07	0.121534	1.36032e+07
	M275T696	275.201	11.61	C19H34O5	0.4	Methyl (9Z,14Z)-12,13,16-trihydroxyoctadeca-9,14-dienoate	[M+H-CH8O3]+	0.9197	129008998	2111892-94-3	Fatty acids	Octadecanoids		CCC(O)/C=C\C(O)C(O)C/C=C\CCCCCCCC(=O)OC	[275.2, 105.07, 91.05, 119.09, 147.12]	6.34898e+07	6.08084e+07	6.81747e+07	6.99861e+07	6.77815e+07	0.0571709	6.60481e+07
	M276T395_1	276.066	6.58	C14H16N2O3S	11.2	ERK Inhibitor	[M+H-NH3]+	0.9967	1249836	294675-79-9	Alkaloids			CCOc1ccc(/C=C2\SC(=O)N(CCN)C2=O)cc1	[276.07, 248.07, 218.06, 220.08, 190.07]	6.60652e+07	5.78594e+07	6.7e+07	6.83209e+07	6.7767e+07	0.0657637	6.54025e+07
	M276T260	276.123	4.33	C15H21NO6	0.2	Domoic acid	[M+H-2H2O]+	0.9265	5282253	14277-97-5	Amino acids and Peptides	Small peptides	Aminoacids	C/C(=C/C=C/[C@@H](C)C(=O)O)[C@H]1CN[C@H](C(=O)O)[C@H]1CC(=O)O	[276.12, 230.12, 258.11, 202.12, 107.05]	2.53087e+07	2.04472e+07	2.51366e+07	2.63052e+07	2.49921e+07	0.0936832	2.4438e+07
	M276T290	276.123	4.83	C15H17NO4	0.7	Dubinidine	[M+H]+	0.9458	442897	22964-77-8	Alkaloids	Tryptophan alkaloids+Anthranilic acid alkaloids	Quinoline alkaloids	COc1c2c(nc3ccccc13)OC(C(C)(O)CO)C2	[276.12, 276.2, 121.07, 126.06, 107.05]	1.21487e+07	1.01012e+07	1.12253e+07	1.27446e+07	1.17655e+07	0.0865019	1.15971e+07
	M276T429_2	276.123	7.16	C14H17N3OS	24	4-Allyl-5-[(2,3-dimethylphenoxy)methyl]-4H-1,2,4-triazole-3-thiol	[M+H]+	0.8197	1092844	669705-39-9	Alkaloids			C=CCn1c(COc2cccc(C)c2C)n[nH]c1=S	[276.12, 276.07, 156.07, 121.07, 144.04]	5.43982e+06	5.36744e+06	6.55199e+06	6.62321e+06	6.52009e+06	0.104544	6.10051e+06
	M276T364	276.123	6.06	C15H17NO4	0.2	Obscurolide A2	[M+H]+	0.799	5467708	144398-00-5				CC(O)/C=C/C1OC(=O)CC1Nc1ccc(C=O)cc1	[276.12, 188.11, 234.11, 98.06, 149.08]	8.75496e+07	7.84011e+07	8.82868e+07	9.00592e+07	8.70421e+07	0.0526691	8.62678e+07
	M276T178	276.123	2.97													1.07542e+08	1.04534e+08	9.65374e+07	1.00931e+08	1.06776e+08	0.0440947	1.03264e+08
	M276T273	276.123	4.55	C15H17NO4	1.3	4,6-Octadienoic acid, 3-[(4-formylphenyl)amino]-8-hydroxy-	[M+H]+	0.9568	44715362	1083193-35-4				O=Cc1ccc(NC(/C=C/C=C/CO)CC(=O)O)cc1	[276.12, 258.11, 120.08, 276.16, 121.07]	1.12125e+07	9.25402e+06	1.05967e+07	1.17622e+07	1.05992e+07	0.0875627	1.06849e+07
	M276T668	276.196	11.13	C17H25NO2	0.5	N-Cyclooctyl-2-phenoxypropanamide	[M+H]+	0.9503	2897836	425685-67-2				CC(Oc1ccccc1)C(=O)NC1CCCCCCC1	[276.2, 258.19, 248.2, 202.1, 230.19]	1.90671e+07	1.70734e+07	1.97728e+07	1.72297e+07	1.72691e+07	0.0690373	1.80824e+07
	M277T354	277.107	5.89	C15H16O5	1	8-(1,2-Dihydroxy-3-methylbut-3-enyl)-7-methoxycoumarin	[M+H]+	0.7279	389002	88546-96-7	Shikimates and Phenylpropanoids	Coumarins	Simple coumarins	C=C(C)C(O)C(O)c1c(OC)ccc2ccc(=O)oc12	[131.05, 127.04, 103.05, 231.1, 137.06]	2.1432e+07	2.01756e+07	2.36827e+07	2.41641e+07	2.52557e+07	0.0907236	2.2942e+07
	M277T274	277.118	4.57	C14H16N2O4	0.5	PyroGlu-Phe	[M+H]+	0.8833	13961383	21282-12-2	Amino acids and Peptides	Small peptides	Dipeptides	O=C1CCC(C(=O)NC(Cc2ccccc2)C(=O)O)N1	[120.08, 166.09, 231.11, 277.12, 103.05]	9.87426e+06	9.20427e+06	1.05345e+07	1.04802e+07	1.05935e+07	0.0588408	1.01373e+07
	M277T138	277.155	2.3	C15H20N2O3	0.4	5-(4-Isoamoxyphenyl)-5-methylhydantoin	[M+H]+	0.9342	2835307	68524-21-0	Alkaloids	Peptide alkaloids	Simple diketopiperazine alkaloids	CC(C)CCOc1ccc(C2(C)NC(=O)NC2=O)cc1	[277.15, 186.12, 172.09, 187.12, 277.12]	1.74898e+07	1.39848e+07	1.62802e+07	1.65369e+07	1.64267e+07	0.0803249	1.61437e+07
	M277T674	277.18	11.23	C17H24O3	0.8	[6]-Shogaol	[M+H]+	0.8768	5281794	555-66-8				CCCCC/C=C/C(=O)CCc1ccc(O)c(OC)c1	[137.06, 277.22, 93.07, 91.05, 109.07]	1.20308e+07	1.31181e+07	1.50771e+07	1.5573e+07	1.51101e+07	0.107847	1.41818e+07
	M277T656_1	277.18	10.93	C17H26O4	0.1	(5r)-5-hydroxy-1-(4-hydroxy-3-methoxyphenyl)decan-3-one	[M-H2O+H]+	0.9344	12310197	72749-01-0				CCCCC[C@@H](O)CC(=O)CCc1ccc(O)c(OC)c1	[177.09, 145.06, 137.06, 117.07, 277.22]	1.42112e+07	1.55929e+07	1.89401e+07	1.97029e+07	1.96102e+07	0.144125	1.76115e+07
	M277T596	277.216	9.93	C18H34O5	0.1	15-Octadecenoic acid, 9,12,13-trihydroxy-	[M+H-3H2O]+	0.9168	24066906	1246095-53-3	Fatty acids	Fatty Acids and Conjugates+Octadecanoids	Hydroxy fatty acids+Other Octadecanoids	CC/C=C\CC(O)C(O)CCC(O)CCCCCCCC(=O)O	[277.22, 93.07, 91.05, 107.09, 95.09]	9.28584e+07	8.7226e+07	1.00162e+08	9.97292e+07	8.84214e+07	0.0650602	9.36793e+07
	M277T714	277.216	11.9												[277.22, 93.07, 107.09, 121.1, 95.09]	1.28708e+08	1.32454e+08	1.43479e+08	1.48494e+08	1.43569e+08	0.0599652	1.39341e+08
	M278T59	278.123	0.99													1.93794e+09	2.0705e+09	1.66757e+09	1.77314e+09	1.89769e+09	0.0828488	1.86937e+09
	M278T586	278.139	9.77	C15H16O4	1.1	Auraptenol	[M+NH4]+	0.756	13343540	1221-43-8	Shikimates and Phenylpropanoids	Coumarins	Simple coumarins	C=C(C)C(O)Cc1c(OC)ccc2ccc(=O)oc12	[189.05, 131.05, 261.11, 243.1, 159.04]	1.87259e+07	1.64204e+07	1.87719e+07	1.7898e+07	1.77452e+07	0.053363	1.79123e+07
	M278T137	278.139	2.28													1.52021e+08	1.35281e+08	1.32333e+08	1.42714e+08	1.47843e+08	0.0582329	1.42038e+08
	M278T141	278.186	2.35	C20H23N	14	2-Ethylidene-1,5-dimethyl-3,3-diphenylpyrrolidine	[M+H]+	0.9839	5352621	30223-73-5	Alkaloids			C/C=C1/N(C)C(C)CC1(c1ccccc1)c1ccccc1	[278.19, 278.14, 233.16, 278.09, 152.11]	1.92003e+07	1.67508e+07	1.87128e+07	1.73075e+07	1.90695e+07	0.0608842	1.82082e+07
	M278T414	278.212	6.9	C13H23N7	9.7	2-Hydrazino-4,6-dipiperidinyl-s-triazine	[M+H]+	0.8015	255400	54589-69-4	Alkaloids	Lysine alkaloids	Quinolizidine alkaloids	NNc1nc(N2CCCCC2)nc(N2CCCCC2)n1	[278.21, 149.06, 137.06, 205.09, 222.11]	9.56479e+06	9.60767e+06	1.11021e+07	1.20672e+07	1.16393e+07	0.10711	1.07962e+07
	M278T861	278.248	14.35													1.96894e+08	2.31475e+08	2.3277e+08	2.57315e+08	2.22115e+08	0.09545	2.28114e+08
	M279T261	279.113	4.34	C17H14N2O2	0.2	4-(2,3-Dihydro-1H-perimidin-2-yl)-1,2-benzenediol	[M+H]+	0.788	761631	84968-67-2	Alkaloids	Tryptophan alkaloids+Anthranilic acid alkaloids	Quinoline alkaloids	Oc1ccc(C2Nc3cccc4cccc(c34)N2)cc1O	[169.08, 111.04, 279.11, 149.02, 201.9]	2.72924e+07	2.20448e+07	2.96792e+07	2.89406e+07	2.93795e+07	0.11535	2.74673e+07
	M279T59	279.127	0.99													2.04371e+08	1.93306e+08	1.88603e+08	2.06565e+08	2.05181e+08	0.0406213	1.99605e+08
	M279T667	279.159	11.12													1.86482e+08	1.83203e+08	2.00294e+08	1.94215e+08	1.91358e+08	0.0349036	1.9111e+08
	M279T822	279.159	13.7	C16H22O4	0.3	Butyl terephthalate	[M+H]+	0.9993	16066	1962-75-0	Shikimates and Phenylpropanoids	Phenolic acids (C6-C1)	Shikimic acids and derivatives+Simple phenolic acids	CCCCOC(=O)c1ccc(C(=O)OCCCC)cc1	[149.02, 121.03, 121.04, 93.03, 149.05]	1.31945e+08	1.4104e+08	1.55676e+08	1.52058e+08	1.5959e+08	0.0767023	1.48062e+08
	M279T692_2	279.159	11.53													1.84508e+08	1.82914e+08	2.03329e+08	2.05352e+08	2.00836e+08	0.0552407	1.95388e+08
	M279T745_1	279.232	12.42												[95.09, 279.23, 109.1, 113.1, 93.07]	1.61272e+08	1.62975e+08	2.14975e+08	1.93074e+08	1.88952e+08	0.122105	1.8425e+08
	M279T810	279.232	13.49	C18H32O3	0.2	Laetisaric acid	[M+H-H2O]+	0.7227	6438937	138231-04-6	Fatty acids	Octadecanoids	Other Octadecanoids	CCCCC/C=C\C/C=C\C(O)CCCCCCC(=O)O	[95.09, 109.1, 279.23, 93.07, 123.12]	2.00276e+08	1.96736e+08	2.35172e+08	2.62654e+08	2.58008e+08	0.134832	2.30569e+08
	M279T752	279.232	12.53												[95.09, 279.23, 109.1, 93.07, 123.12]	1.11388e+08	1.12949e+08	1.17884e+08	1.21499e+08	1.17201e+08	0.0348675	1.16184e+08
	M280T360	280.133	6.01	C18H17NO2	0.4	Remerine	[M+H]+	0.9199	235224		Alkaloids	Tyrosine alkaloids	Aporphine alkaloids+Isoquinoline alkaloids	CN1CCc2cc3c(c4c2C1Cc1ccccc1-4)OCO3	[249.09, 191.09, 219.08, 280.13, 203.09]	4.21992e+07	3.92946e+07	4.33483e+07	4.62142e+07	4.70705e+07	0.0719752	4.36254e+07
	M280T57	280.139	0.95													2.10812e+08	1.71292e+08	1.86729e+08	1.82241e+08	1.92671e+08	0.0773836	1.88749e+08
	M280T74	280.139	1.23													2.16026e+08	1.92234e+08	1.94979e+08	2.12462e+08	2.10441e+08	0.0528175	2.05228e+08
	M280T177	280.154	2.95												[280.15, 166.09, 148.08, 123.07, 130.07]	1.45011e+08	1.23472e+08	1.29212e+08	1.32678e+08	1.32431e+08	0.0595024	1.32561e+08
	M280T186	280.154	3.09	C16H17N5	4.1	MLS000061860	[M+H]+	0.9605	867936		Alkaloids			Cc1cc(C)nc(-n2nc(C)cc2Nc2ccccc2)n1	[280.15, 166.09, 148.08, 123.07, 133.05]	2.06243e+08	1.58399e+08	1.81957e+08	1.80856e+08	1.84563e+08	0.0930298	1.82404e+08
	M280T882_2	280.264	14.7													2.15916e+09	1.95338e+09	2.09314e+09	2.25507e+09	2.04596e+09	0.0542611	2.10134e+09
	M280T894_2	280.264	14.9													1.97887e+09	1.95919e+09	1.69793e+09	1.96476e+09	1.67469e+09	0.0832621	1.85509e+09
	M281T275	281.093	4.59	C16H12N2O3	0.2	Tyrphostin AG 494	[M+H]+	0.9263	5328771	133550-35-3	Alkaloids			N#C/C(=C\c1ccc(O)c(O)c1)C(=O)Nc1ccccc1	[281.09, 235.09, 237.1, 222.08, 219.09]	2.04583e+07	1.79481e+07	2.09445e+07	2.06847e+07	2.12375e+07	0.0652578	2.02546e+07
	M281T137	281.125	2.29	C17H16N2O2	13.5	3-Phenyl-1-propylquinazoline-2,4(1H,3H)-dione	[M+H]+	0.7364	17067759	18774-82-8	Alkaloids	Anthranilic acid alkaloids	Quinazoline alkaloids	CCCn1c(=O)n(-c2ccccc2)c(=O)c2ccccc21	[281.12, 123.08, 166.09, 120.08, 122.07]	2.15604e+07	1.78965e+07	1.72385e+07	1.91929e+07	1.88537e+07	0.0872049	1.89484e+07
	M281T787	281.247	13.11	C18H32O2	0.6	10E,12Z-octadecadienoic acid	[M+H]+	0.787	5282800	2420-56-6	Fatty acids	Fatty Acids and Conjugates	Unsaturated fatty acids	CCCCC/C=C\C=C\CCCCCCCCC(=O)O	[95.09, 97.1, 109.1, 93.07, 133.1]	1.19534e+07	1.38665e+07	1.59978e+07	1.71099e+07	1.71887e+07	0.148909	1.52233e+07
	M282T423	282.022	7.04	C11H14Cl3NO	0.5	N-(2-(2,4,6-Trichlorophenoxy)ethyl)propylamine	[M+H]+	0.9955	3842173	67747-01-7	Alkaloids			CCCNCCOc1c(Cl)cc(Cl)cc1Cl	[282.02, 282.11, 282.08, 282.18, 222.05]	7.47112e+06	7.33883e+06	8.07784e+06	8.41697e+06	8.83888e+06	0.0786847	8.02873e+06
	M282T293	282.113	4.88	C17H17NO4	0.1	N-trans-Coumaroyloctopamine	[M+H-H2O]+	0.9875	23874492	66648-45-1	Amino acids and Peptides+Shikimates and Phenylpropanoids	Phenylpropanoids (C6-C3)	Cinnamic acid amides	O=C(/C=C/c1ccc(O)cc1)NCC(O)c1ccc(O)cc1	[147.04, 119.05, 91.05, 265.09, 282.11]	7.90479e+06	7.23921e+06	8.52211e+06	8.16069e+06	8.82374e+06	0.0748229	8.13011e+06
	M282T125	282.12	2.09	C11H15N5O4	0.7	rRNA containing a single residue of 2'-O-methyladenosine	[M+H]+	0.9981	317398	2140-79-6	Carbohydrates	Nucleosides	Purine nucleos(t)ides	COC1C(O)C(CO)OC1n1cnc2c(N)ncnc21	[136.06, 282.13, 149.08, 119.04, 222.11]	5.55877e+07	3.58254e+07	3.93429e+07	3.89083e+07	3.87929e+07	0.189313	4.16915e+07
	M282T285	282.149	4.75	C18H19NO2	0.3	Lirinidine	[M+H]+	0.8953	286866	22222-86-2	Alkaloids	Tyrosine alkaloids	Aporphine alkaloids+Isoquinoline alkaloids	COc1cc2c3c(c1O)-c1ccccc1CC3N(C)CC2	[191.09, 251.11, 219.08, 282.15, 120.08]	1.60102e+07	1.6237e+07	1.54614e+07	1.53144e+07	1.85633e+07	0.080396	1.63173e+07
	M282T460	282.17	7.66	C15H23NO4	0.2	4-(3-Hexyl-4-methyl-2,5-dioxopyrrol-1-yl)butanoic acid	[M+H]+	0.8305	124432830	1235329-60-8	Alkaloids			CCCCCCC1=C(C)C(=O)N(CCCC(=O)O)C1=O	[264.16, 218.15, 236.16, 176.14, 132.08]	8.00192e+06	7.58827e+06	9.3657e+06	9.08726e+06	8.71132e+06	0.0868351	8.55089e+06
	M282T919_2	282.26	15.32													2.08138e+08	2.50283e+08	2.36625e+08	1.80386e+08	2.83964e+08	0.171003	2.31879e+08
	M282T926_3	282.279	15.43												[282.28, 97.1, 247.24, 265.25, 95.09]	8.13856e+09	7.72754e+09	6.93875e+09	6.84447e+09	5.95123e+09	0.119201	7.12011e+09
	M282T919_4	282.298	15.32													2.1087e+08	1.99283e+08	1.98077e+08	2.11584e+08	1.90172e+08	0.0451829	2.01997e+08
	M283T586	283.094	9.77	C17H14O4	8.6	7,4'-Dimethoxyflavone	[M+H]+	0.9989	466269	20979-50-4	Shikimates and Phenylpropanoids	Flavonoids	Flavones	COc1ccc(-c2cc(=O)c3ccc(OC)cc3o2)cc1	[283.09, 219.14, 237.15, 223.09, 284.1]	1.75399e+07	1.7261e+07	1.80464e+07	1.97931e+07	1.82629e+07	0.0541809	1.81807e+07
	M283T487	283.108	8.12	C16H14N2O3	0.2	3-Hydroxy-5-methyl-3-[2-oxo-2-(2-pyridinyl)ethyl]-1,3-dihydro-2H-indol-2-one	[M+H]+	0.8923	339265	83393-52-6	Alkaloids	Tryptophan alkaloids		Cc1ccc2c(c1)C(O)(CC(=O)c1ccccn1)C(=O)N2	[283.11, 265.1, 185.07, 222.08, 167.06]	9.22172e+06	9.89661e+06	1.01826e+07	1.10764e+07	9.99163e+06	0.0662436	1.00738e+07
	M283T236	283.108	3.93													1.29961e+08	1.08158e+08	1.23294e+08	1.22612e+08	1.2014e+08	0.0659054	1.20833e+08
	M283T58	283.14	0.96													1.08335e+08	1.05785e+08	9.54835e+07	9.88393e+07	1.02038e+08	0.050627	1.02096e+08
	M283T131	283.14	2.18	C17H18N2O2	13.9	N1,N5-Diphenylpentanediamide	[M+H]+	0.8242	236414	6833-02-9	Shikimates and Phenylpropanoids			O=C(CCCC(=O)Nc1ccccc1)Nc1ccccc1	[283.14, 122.1, 151.08, 150.08, 225.13]	1.28694e+08	1.10045e+08	1.07622e+08	1.10303e+08	1.07573e+08	0.0793302	1.12847e+08
	M283T123	283.14	2.06													6.97631e+08	5.63721e+08	5.75662e+08	7.39734e+08	5.82929e+08	0.127967	6.31935e+08
	M283T108	283.14	1.81													4.82091e+08	3.92064e+08	3.93006e+08	3.7504e+08	3.96678e+08	0.103918	4.07776e+08
	M283T900	283.175	15	C12H26O7	0.6	Hexaethylene glycol	[M+H]+	0.789	17472	2615-15-8	Fatty acids	Glycerolipids	Monoacylglycerols	OCCOCCOCCOCCOCCOCCO	[133.09, 177.11, 283.17, 239.15, 208.65]	1.6522e+07	1.67651e+07	1.80075e+07	1.78931e+07	1.67597e+07	0.0408735	1.71895e+07
	M284T87_1	284.099	1.45	C10H13N5O5	0.6	Guanosine	[M+H]+	0.9988	135398635	118-00-3	Carbohydrates	Nucleosides	Purine nucleos(t)ides	Nc1nc(=O)c2ncn([C@H]3O[C@@H](CO)[C@@H](O)[C@H]3O)c2[nH]1	[152.06, 135.03, 284.12, 153.04, 110.04]	8.08463e+08	6.72193e+08	6.98238e+08	7.47318e+08	6.99813e+08	0.0742671	7.25205e+08
	M284T82	284.124	1.36													1.282e+08	1.26566e+08	1.06833e+08	7.87028e+07	1.23133e+08	0.184637	1.12687e+08
	M284T57	284.124	0.96	C17H17NO3	13.9	Coumarin 334	[M+H]+	0.7021	72655	55804-67-6	Shikimates and Phenylpropanoids	Coumarins	Simple coumarins	CC(=O)c1cc2cc3c4c(c2oc1=O)CCCN4CCC3	[284.12, 152.06, 238.12, 164.08, 266.13]	3.71655e+07	3.38156e+07	3.26166e+07	3.53477e+07	3.41659e+07	0.0497685	3.46223e+07
	M284T389	284.128	6.49	C17H17NO3	0.1	Paprazine	[M+H]+	0.9648	5372945	36417-86-4	Amino acids and Peptides+Shikimates and Phenylpropanoids	Phenylpropanoids (C6-C3)	Cinnamic acid amides	O=C(/C=C/c1ccc(O)cc1)NCCc1ccc(O)cc1	[147.04, 121.07, 119.05, 284.13, 91.05]	3.40819e+07	3.03891e+07	3.52159e+07	3.63574e+07	3.83438e+07	0.084931	3.48776e+07
	M284T209	284.186	3.48	C15H25NO4	0.3	.alpha.-Hydroxymetoprolol	[M+H]+	0.8904	114962	56392-16-6	Alkaloids	Pseudoalkaloids	Phenylalanine-derived alkaloids	COCC(O)c1ccc(OCC(O)CNC(C)C)cc1	[284.19, 194.15, 108.08, 151.1, 285.12]	2.27619e+07	1.88332e+07	2.05975e+07	2.38866e+07	2.23402e+07	0.0915163	2.16839e+07
	M284T565	284.201	9.42	C19H25NO	0.7	Levallorphan	[M+H]+	0.9986	91746182	152-02-3	Alkaloids	Tyrosine alkaloids	Isoquinoline alkaloids+Morphinan alkaloids	C=CCN1CC[C@]23CCCCC2C1Cc1ccc(O)cc13	[284.2, 176.11, 285.2, 188.11, 285.08]	1.82014e+07	1.71442e+07	2.01025e+07	2.15851e+07	1.99811e+07	0.089753	1.94029e+07
	M284T964_2	284.295	16.06	C18H37NO	0.6	Stearamide	[M+H]+	0.9982	31292	124-26-5	Fatty acids	Fatty amides	Primary amides	CCCCCCCCCCCCCCCCCC(N)=O	[284.29, 102.09, 116.11, 284.37, 130.12]	4.85615e+08	4.74006e+08	4.48685e+08	4.08155e+08	3.99165e+08	0.0870021	4.43125e+08
	M285T441	285.075	7.35	C16H12O5	1	Calycosin	[M+H]+	0.9985	5280448	20575-57-9	Shikimates and Phenylpropanoids	Isoflavonoids	Isoflavones	COc1ccc(-c2coc3cc(O)ccc3c2=O)cc1O	[285.08, 270.05, 253.05, 225.05, 137.02]	2.03735e+08	1.91216e+08	2.16299e+08	2.18236e+08	2.19431e+08	0.0578104	2.09783e+08
	M285T522	285.076	8.69	C16H12O5	0.4	4',6-Dihydroxy-3'-methoxyaurone	[M+H]+	0.9694	16376440	32396-80-8	Shikimates and Phenylpropanoids	Flavonoids	Aurones	COc1cc(/C=C2\Oc3cc(O)ccc3C2=O)ccc1O	[285.08, 137.02, 225.05, 229.09, 252.04]	1.08589e+07	1.04023e+07	1.24629e+07	1.28428e+07	1.19869e+07	0.0891617	1.17108e+07
	M285T352	285.112	5.86	C17H16O4	0.6	Mollugin	[M+H]+	0.8644	124219	55481-88-4	Polyketides	Naphthalenes	Naphthalenes and derivatives	COC(=O)c1c2c(c3ccccc3c1O)OC(C)(C)C=C2	[253.09, 285.11, 225.09, 165.07, 221.06]	6.14189e+06	5.80148e+06	5.9377e+06	6.85057e+06	6.79553e+06	0.0774232	6.30543e+06
	M285T333	285.131	5.55	C12H22O6	0.3	3-Hexen-1-ol O-.beta.-D-glucopyranoside	[M+Na]+	0.9715	5318045	95632-87-4	Fatty acids	Fatty acyl glycosides	Fatty acyl glycosides of mono- and disaccharides	CC/C=C\CCO[C@@H]1O[C@H](CO)[C@@H](O)[C@H](O)[C@H]1O	[285.13, 267.11, 285.08, 223.09, 165.02]	9.45476e+06	7.97763e+06	8.30989e+06	9.02039e+06	9.07662e+06	0.0690267	8.76786e+06
	M285T730	285.149	12.16	C22H30O4	0.7	Benzoic acid, 4-hydroxy-3-(4-hydroxy-3,7,11-trimethyl-2,6,10-dodecatrienyl)-	[M+H-C4H10O]+	0.9167	23872143	913691-14-2	Terpenoids	Meroterpenoids	Merosesquiterpenoids	CC(C)=CCC/C(C)=C/CC(O)/C(C)=C/Cc1cc(C(=O)O)ccc1O	[285.15, 285.08, 239.11, 229.09, 91.05]	7.61301e+06	8.86071e+06	8.64226e+06	7.97778e+06	8.40002e+06	0.0607694	8.29876e+06
	M285T230	285.181	3.83	C19H26O3	12.8	Formestane	[M+H-H2O]+	0.7138	11273	566-48-3	Terpenoids	Steroids	Androstane steroids	C[C@]12CC[C@H]3[C@@H](CCC4=C(O)C(=O)CC[C@@]43C)[C@@H]1CCC2=O	[285.18, 122.1, 267.17, 216.12, 238.14]	1.61068e+07	1.37042e+07	1.43068e+07	1.54259e+07	1.57943e+07	0.0677953	1.50676e+07
	M285T875	285.185	14.58	C19H26O3	0.4	2-Methoxyestradiol	[M+H-H2O]+	0.9893	66414	362-07-2	Terpenoids	Steroids	Estrane steroids	COc1cc2c(cc1O)CC[C@@H]1[C@@H]2CC[C@]2(C)[C@@H](O)CC[C@@H]12	[285.19, 243.17, 135.08, 95.09, 285.08]	3.51506e+06	3.18318e+06	3.48674e+06	3.67195e+06	3.42502e+06	0.0514414	3.45639e+06
	M286T613	286.108	10.22	C16H15NO4	1.6	1,3-dimethoxy-2-hydroxy-10-methyl-9(10h)-acridinone	[M+H]+	0.9449	14702609		Alkaloids	Anthranilic acid alkaloids	Acridone alkaloids	COc1cc2c(c(OC)c1O)c(=O)c1ccccc1n2C	[286.11, 225.08, 271.08, 253.07, 197.08]	6.56309e+06	6.00971e+06	7.38119e+06	7.23892e+06	6.89759e+06	0.0809673	6.8181e+06
	M286T184	286.108	3.07	C16H15NO4	0.4	2-{[(2-Methylphenoxy)acetyl]amino}benzoic acid	[M+H]+	0.9848	761863	59090-62-9	Alkaloids	Anthranilic acid alkaloids	Anthranillic acid derivatives	Cc1ccccc1OCC(=O)Nc1ccccc1C(=O)O	[286.11, 268.1, 240.1, 189.08, 226.09]	4.68601e+07	3.69691e+07	4.22843e+07	4.19072e+07	4.20106e+07	0.0833378	4.20063e+07
	M286T159	286.108	2.66	C17H11N5	3.4	Letrozole	[M+H]+	0.9939	3902	112809-51-5	Alkaloids	Nicotinic acid alkaloids	Pyridine alkaloids	N#Cc1ccc(C(c2ccc(C#N)cc2)n2cncn2)cc1	[286.11, 240.1, 269.1, 226.09, 258.11]	4.13443e+07	3.40344e+07	3.65308e+07	3.76721e+07	3.87053e+07	0.0716086	3.76574e+07
	M286T210	286.144	3.5	C17H19NO3	1	(S)-Coclaurine	[M+H]+	0.9294	160487	486-39-5	Alkaloids	Tyrosine alkaloids	Isoquinoline alkaloids+Tetrahydroisoquinoline alkaloids	COc1cc2c(cc1O)[C@H](Cc1ccc(O)cc1)NCC2	[107.05, 286.14, 269.12, 175.08, 237.09]	1.39367e+07	1.13664e+07	1.25268e+07	1.3234e+07	1.29825e+07	0.0745049	1.28093e+07
	M286T736	286.18	12.27	C18H20O2	0.7	3,6-Diphenylcyclohexane-1,2-diol	[M+NH4]+	0.9753	14685115	149096-89-9	Shikimates and Phenylpropanoids			OC1C(c2ccccc2)CCC(c2ccccc2)C1O	[286.18, 213.13, 185.13, 136.08, 204.1]	1.11849e+07	1.205e+07	1.28535e+07	1.35998e+07	1.23278e+07	0.072664	1.24032e+07
	M287T446_1	287.055	7.43	C15H10O6	1.4	Luteolin	[M+H]+	0.9986	5280445	491-70-3	Shikimates and Phenylpropanoids	Flavonoids	Flavones	O=c1cc(-c2ccc(O)c(O)c2)oc2cc(O)cc(O)c12	[287.06, 153.02, 135.04, 287.09, 288.06]	7.59726e+06	6.95657e+06	8.0217e+06	8.37638e+06	8.12763e+06	0.0712339	7.81591e+06
	M287T525	287.055	8.74												[287.06, 153.02, 121.03, 165.02, 213.06]	7.0517e+06	7.18884e+06	7.90699e+06	8.44618e+06	7.91297e+06	0.0747765	7.70134e+06
	M287T416	287.091	6.94	C16H14O5	0.7	Ponciretin	[M+H]+	0.9946	160481	480-43-3	Shikimates and Phenylpropanoids	Flavonoids	Flavanones	COc1ccc([C@@H]2CC(=O)c3c(O)cc(O)cc3O2)cc1	[153.02, 287.09, 161.06, 133.06, 171.03]	1.33785e+08	1.81529e+08	1.30062e+08	1.30137e+08	1.27491e+08	0.163505	1.40601e+08
	M287T477	287.091	7.94	C16H14O5	0.6	Melilotocarpan B	[M+H]+	0.9653	23259931	83013-83-6	Shikimates and Phenylpropanoids	Isoflavonoids	Pterocarpan	COc1ccc2c(c1O)OC[C@H]1c3ccc(O)cc3O[C@@H]21	[153.05, 138.03, 287.09, 123.04, 110.04]	4.44664e+06	4.08259e+06	4.80832e+06	4.74648e+06	4.95724e+06	0.0754352	4.60826e+06
	M287T359	287.091	5.99	C16H14O5	0.2	5-O-Methylnaringenin	[M+H]+	0.9942	188424	61775-19-7	Shikimates and Phenylpropanoids	Flavonoids	Flavanones	COc1cc(O)cc2c1C(=O)CC(c1ccc(O)cc1)O2	[167.03, 287.09, 147.04, 152.01, 119.05]	7.30418e+06	6.253e+06	7.25558e+06	7.81852e+06	7.53984e+06	0.0818656	7.23423e+06
	M287T403	287.091	6.72	C16H14O5	0.5	Licochalcone B	[M+H]+	0.9829	5318999	58749-23-8	Shikimates and Phenylpropanoids	Flavonoids	Chalcones	COc1c(/C=C/C(=O)c2ccc(O)cc2)ccc(O)c1O	[121.03, 287.09, 245.08, 107.05, 193.05]	5.8125e+07	5.34801e+07	6.07586e+07	6.46468e+07	6.4453e+07	0.0776143	6.02927e+07
	M287T257	287.103	4.28	C20H14O2	13.2	(S)-(-)-1,1'-Bi-2-naphthol	[M+H]+	0.8043	11762	18531-99-2	Polyketides	Naphthalenes	Bisnaphthalenes	Oc1ccc2ccccc2c1-c1c(O)ccc2ccccc12	[287.1, 211.09, 239.08, 195.09, 197.07]	4.02266e+06	4.13132e+06	4.73848e+06	4.36813e+06	4.6653e+06	0.0720627	4.38518e+06
	M287T85	287.124	1.42	C15H20O4	5.8	dl-Ligustiphenol	[M+Na]+	0.8986	45360221	184760-32-5	Terpenoids	Meroterpenoids		Cc1ccc(C(C)(O)C(=O)/C=C/C(C)(C)O)c(O)c1	[287.12, 269.11, 161.07, 191.08, 203.08]	5.56604e+07	4.93911e+07	4.81332e+07	5.19017e+07	4.90415e+07	0.0598576	5.08256e+07
	M287T426	287.125	7.11	C16H18N2OS	14.7	Pifithrin-.alpha.	[M+H]+	0.9365	4817	63208-82-2	Alkaloids			Cc1ccc(C(=O)Cn2c3c(sc2=N)CCCC3)cc1	[287.13, 137.02, 245.08, 123.04, 177.05]	4.01665e+07	3.71817e+07	4.20998e+07	4.28995e+07	4.28919e+07	0.0592494	4.10479e+07
	M287T225	287.14	3.76	C14H20N2O3	9.3	Suberoylanilide hydroxamic acid	[M+Na]+	0.749	5311	149647-78-9	Amino acids and Peptides	Small peptides	Dipeptides	O=C(CCCCCCC(=O)Nc1ccccc1)NO	[269.13, 287.14, 209.11, 208.1, 251.12]	7.4464e+07	6.34588e+07	7.35622e+07	7.75978e+07	7.66213e+07	0.0772359	7.31408e+07
	M287T519	287.164	8.65	C18H22O3	0.4	16.alpha.-Hydroxyestrone	[M+H]+	0.899	115116	566-76-7	Terpenoids	Steroids	Estrane steroids	C[C@]12CC[C@@H]3c4ccc(O)cc4CC[C@H]3[C@@H]1C[C@@H](O)C2=O	[287.16, 227.14, 287.09, 91.05, 121.07]	4.15211e+06	3.72254e+06	4.80254e+06	4.98105e+06	4.7911e+06	0.118517	4.48987e+06
	M288T561	288.087	9.34	C9H14N5O4P	3.7	Tenofovir	[M+H]+	0.8956	464205	147127-20-6	Alkaloids	Pseudoalkaloids	Purine alkaloids	C[C@H](Cn1cnc2c(N)ncnc21)OCP(=O)(O)O	[288.09, 273.06, 245.07, 230.04, 216.07]	8.15916e+06	7.75306e+06	9.03533e+06	9.01452e+06	8.73497e+06	0.0660585	8.53941e+06
	M288T591	288.123	9.85	C17H15F2NO	10.2	4-(3,4-Difluorophenyl)-6,7-dimethyl-3,4-dihydro-2(1H)-quinolinone	[M+H]+	0.9852	3146833	441743-89-1	Alkaloids	Tryptophan alkaloids		Cc1cc2c(cc1C)C(c1ccc(F)c(F)c1)CC(=O)N2	[288.12, 188.11, 174.09, 214.09, 242.12]	1.45502e+07	1.48259e+07	1.78245e+07	1.48356e+07	1.34157e+07	0.108416	1.50904e+07
	M288T128_1	288.123	2.13	C16H17NO4	0.4	Pancracine	[M+H]+	0.9536	625481	21416-14-8	Alkaloids	Tyrosine alkaloids	Amarylidaceae alkaloids+Isoquinoline alkaloids	OC1C=C2C3CN(Cc4cc5c(cc43)OCO5)C2CC1O	[288.12, 244.1, 245.1, 126.09, 270.11]	4.18854e+07	3.83189e+07	3.80918e+07	3.93729e+07	4.03889e+07	0.0395398	3.96116e+07
	M288T510	288.123	8.5	C16H17NO4	0.1	Noroxymorphone	[M+H]+	0.9258	5497189	33522-95-1	Alkaloids	Tyrosine alkaloids	Isoquinoline alkaloids+Morphinan alkaloids	O=C1CC[C@@]2(O)[C@H]3Cc4ccc(O)c5c4[C@@]2(CCN3)[C@H]1O5	[288.12, 270.11, 242.12, 201.05, 214.12]	1.22604e+07	1.11266e+07	1.31255e+07	1.34423e+07	1.34282e+07	0.0781765	1.26766e+07
	M288T158_1	288.123	2.63													7.30404e+08	6.29264e+08	6.7365e+08	6.50922e+08	6.97783e+08	0.0584492	6.76405e+08
	M288T198_2	288.123	3.3	C16H17NO4	0.4	Lycorine	[M+H]+	0.9856	72378	476-28-8	Alkaloids	Lysine alkaloids+Tyrosine alkaloids	Amarylidaceae alkaloids+Indolizidine alkaloids	O[C@H]1C=C2CCN3Cc4cc5c(cc4[C@H]([C@@H]1O)[C@@H]23)OCO5	[288.12, 214.09, 103.05, 140.03, 170.1]	6.22484e+07	4.90639e+07	5.82308e+07	5.75173e+07	5.81848e+07	0.0848392	5.7049e+07
	M289T271	289.071	4.52	C15H12O6	0.6	Eriodictyol	[M+H]+	0.9942	440735	552-58-9	Shikimates and Phenylpropanoids	Flavonoids	Flavanones	O=C1C[C@@H](c2ccc(O)c(O)c2)Oc2cc(O)cc(O)c21	[153.02, 289.07, 163.04, 171.03, 135.04]	8.0178e+06	7.06573e+06	7.75045e+06	7.54746e+06	8.10911e+06	0.0542043	7.69811e+06
	M289T135	289.092	2.25	C12H16O8	0.8	Dianthoside	[M+H]+	0.9952	5316639	20847-13-6	Polyketides	Cyclic polyketides	4-pyrone derivatives	Cc1occc(=O)c1O[C@@H]1O[C@H](CO)[C@@H](O)[C@H](O)[C@H]1O	[127.04, 289.12, 289.16, 97.03, 109.03]	3.65768e+07	2.8531e+07	2.91739e+07	3.66035e+07	3.04846e+07	0.124017	3.22739e+07
	M289T616	289.107	10.26	C22H27ClO10	0.1	4,5-Epoxy-8,9-dihydroxy-1(10),11(13)-germacradien-12,6-olid-14-oic acid, 8-(3-Chloro-2-hydroxy-2-methylpropanoyl), 9-A	[M+H-C6H11ClO5]+	0.8638	56776300	161897-12-7	Terpenoids	Sesquiterpenoids	Germacrane sesquiterpenoids	C=C1C(=O)O[C@H]2[C@H]1[C@@H](OC(=O)C(C)(O)CCl)[C@@H](OC(C)=O)/C(C(=O)OC)=C\CC[C@@]1(C)O[C@H]21	[289.11, 201.09, 274.08, 186.07, 229.09]	2.35044e+07	2.35856e+07	2.51547e+07	2.50968e+07	2.51542e+07	0.0355855	2.44991e+07
	M289T570_2	289.143	9.5	C17H22O5	1.6	Atractylenolide IV	[M-H2O+H]+	0.8842	57509416	147396-00-7	Terpenoids	Sesquiterpenoids	Eudesmane sesquiterpenoids	C=C1C(OC(C)=O)CCC2(C)CC3(O)OC(=O)C(C)=C3CC12	[229.12, 105.07, 289.1, 289.14, 183.12]	6.94938e+06	7.67293e+06	8.75277e+06	8.66784e+06	8.2387e+06	0.0933952	8.05633e+06
	M289T377	289.155	6.29	C16H20N2O3	0.4	N-(1H-Indol-3-ylacetyl)isoleucine	[M+H]+	0.7523	3321899	878651-98-0	Amino acids and Peptides	Small peptides	Dipeptides	CCC(C)C(NC(=O)Cc1c[nH]c2ccccc12)C(=O)O	[289.16, 159.06, 174.08, 161.06, 289.2]	6.13659e+06	4.96794e+06	6.32507e+06	6.14722e+06	6.33912e+06	0.0961838	5.98319e+06
	M290T248_2	290.139	4.14	C16H19NO4	1.4	Zephyranthine	[M+H]+	0.8442	11876135	6271-21-2	Alkaloids	Tyrosine alkaloids	Amarylidaceae alkaloids	O[C@H]1C[C@H]2CCN3Cc4cc5c(cc4[C@H]([C@@H]1O)[C@@H]23)OCO5	[290.14, 218.08, 272.13, 188.07, 242.08]	1.09746e+07	9.63057e+06	1.08759e+07	9.52351e+06	9.87405e+06	0.0684766	1.01757e+07
	M290T172	290.139	2.87													1.23417e+08	9.99057e+07	1.1274e+08	1.18559e+08	1.16797e+08	0.0779107	1.14284e+08
	M291T586	291.063	9.77	C14H14N2OS2	1.8	N-(2,6-Dimethylphenyl)-N'-(2-thienylcarbonyl)thiourea	[M+H]+	0.8738	3257925	355419-11-3				Cc1cccc(C)c1NC(=S)NC(=O)c1cccs1	[291.06, 291.2, 273.18, 291.16, 151.08]	7.00463e+06	6.61687e+06	6.96642e+06	7.16614e+06	6.59503e+06	0.0367389	6.86982e+06
	M291T326	291.077	5.43	C12H10F4N2O2	4.7	3-[4-Fluoro-3-(trifluoromethyl)phenyl]-5,5-dimethyl-hydantoin	[M+H]+	0.9424	129851	70842-04-5	Alkaloids			CC1(C)NC(=O)N(c2ccc(F)c(C(F)(F)F)c2)C1=O	[291.08, 247.09, 219.09, 263.08, 185.07]	1.4259e+07	1.37321e+07	1.5884e+07	1.61221e+07	1.60434e+07	0.0740234	1.52081e+07
	M291T205	291.087	3.41	C15H14O6	1.3	Catechin	[M+H]+	0.9967	9064	154-23-4	Shikimates and Phenylpropanoids	Flavonoids	Flavan-3-ols	Oc1cc(O)c2c(c1)O[C@H](c1ccc(O)c(O)c1)[C@@H](O)C2	[139.04, 123.04, 147.04, 165.05, 161.06]	2.4393e+07	2.06939e+07	2.13881e+07	2.32308e+07	2.08132e+07	0.0739101	2.21038e+07
	M291T306	291.097	5.09	C14H14N2O5	1.2	N-Malonyltryptophan	[M+H]+	0.7638	5199636	29399-11-9	Amino acids and Peptides	Small peptides	Dipeptides	O=C(O)CC(=O)NC(Cc1c[nH]c2ccccc12)C(=O)O	[130.07, 159.09, 245.09, 227.08, 185.07]	1.13049e+07	1.08917e+07	1.23063e+07	1.1042e+07	1.12901e+07	0.0486554	1.1367e+07
	M291T454	291.123	7.57	C16H18O5	0.3	Isosibiricin	[M+H]+	0.9908	5316871	18333-27-2	Shikimates and Phenylpropanoids	Coumarins	Simple coumarins	COc1cc(OC)c2ccc(=O)oc2c1CC(=O)C(C)C	[219.07, 161.06, 133.07, 105.07, 207.07]	1.25103e+07	1.28034e+07	1.46844e+07	1.44321e+07	1.42963e+07	0.0733819	1.37453e+07
	M291T662	291.159	11.03	C17H22O4	0.8	(3,8a-Dimethyl-5-methylidene-2-oxo-4a,6,7,8,9,9a-hexahydro-4H-benzo[f][1]benzofuran-8-yl) acetate	[M+H]+	0.876	615378		Terpenoids	Sesquiterpenoids	Eudesmane sesquiterpenoids	C=C1CCC(OC(C)=O)C2(C)CC3OC(=O)C(C)=C3CC12	[185.13, 291.16, 213.13, 231.14, 157.1]	5.82305e+07	4.65686e+07	5.3157e+07	5.91271e+07	4.48696e+07	0.12463	5.23905e+07
	M291T148	291.17	2.47	C21H24O2	13.8	Gestrinone	[M+H-H2O]+	0.9675	27812	16320-04-0	Terpenoids	Steroids	Estrane steroids+Pregnane steroids	C#C[C@]1(O)CC[C@H]2[C@@H]3CCC4=CC(=O)CCC4=C3C=C[C@@]21CC	[291.17, 200.13, 291.14, 213.14, 201.14]	1.81081e+07	1.37093e+07	1.54777e+07	1.62998e+07	2.0445e+07	0.153274	1.6808e+07
	M291T133	291.182	2.21	C20H22N2	13.2	LE 300	[M+H]+	0.902	4350931	274694-98-3	Alkaloids	Tryptophan alkaloids+Tyrosine alkaloids	Carboline alkaloids+Isoquinoline alkaloids	CN1CCc2ccccc2Cc2[nH]c3ccccc3c2CC1	[291.18, 111.04, 112.09, 164.12, 122.1]	4.06966e+07	3.31477e+07	3.36302e+07	3.36862e+07	3.89059e+07	0.0977857	3.60133e+07
	M291T649	291.195	10.82	C20H30O5	0.1	4-Acetoxy-8-(3-keto-2-pent-2-enylcyclopenten-1-yl)caprylic acid	[M+H-C2H4O2]+	0.7933	57481829	1083198-34-8	Fatty acids			CC/C=C/CC1=C(CCCCC(CCC(=O)O)OC(C)=O)CCC1=O	[291.2, 273.18, 119.09, 91.05, 147.08]	3.30528e+07	3.23487e+07	4.05475e+07	4.28016e+07	3.65138e+07	0.123442	3.70529e+07
	M292T321_2	292.118	5.35													7.12785e+08	6.58709e+08	7.69802e+08	8.00264e+08	7.96455e+08	0.0812727	7.47603e+08
	M292T154	292.118	2.56	C15H17NO5	0.5	Obscurolide A1	[M+H]+	0.8945	6438770	144397-99-9	Shikimates and Phenylpropanoids			CC(O)/C=C/C1OC(=O)CC1Nc1ccc(C(=O)O)cc1	[292.12, 188.07, 206.08, 122.02, 292.19]	3.64642e+07	3.05694e+07	3.30765e+07	4.64122e+07	3.20809e+07	0.177959	3.57206e+07
	M292T314	292.191	5.23	C17H25NO3	0.1	L-Bunolol	[M+H]+	0.9533	39468	47141-42-4				CC(C)(C)NC[C@H](O)COc1cccc2c1CCCC2=O	[292.19, 230.15, 118.07, 162.09, 122.03]	4.30121e+06	4.54269e+06	5.08477e+06	5.42362e+06	5.2866e+06	0.0983821	4.92778e+06
	M292T51	292.198	0.85													3.25344e+08	2.55484e+08	2.95058e+08	3.2544e+08	3.64158e+08	0.129285	3.13097e+08
	M292T445	292.227	7.42	C18H29NO2	0.7	Penbutolol	[M+H]+	0.9058	162302	38363-40-5				CC(C)(C)NC[C@@H](O)COc1ccccc1C1CCCC1	[292.23, 274.22, 120.08, 246.22, 176.14]	4.01543e+06	4.0098e+06	4.70159e+06	4.76239e+06	4.96162e+06	0.0994246	4.49017e+06
	M293T582	293.092	9.69	C17H12N2O3	0.4	2-(5-Keto-6H-indolo[1,2-a]quinazolin-7-yl)acetic acid	[M+H]+	0.7743	447682	391670-48-7	Alkaloids	Anthranilic acid alkaloids	Quinazoline alkaloids	O=C(O)Cc1c2ccccc2n2c1[nH]c(=O)c1ccccc12	[247.09, 293.09, 219.09, 265.1, 192.08]	1.15862e+07	1.16053e+07	1.25513e+07	1.22087e+07	1.25141e+07	0.0391245	1.20931e+07
	M293T307	293.102	5.11	C23H30O13	0.1	4-O-Acetyl-.beta.-D-fructofuranosyl 6-O-((2E)-3-phenylprop-2-enoyl)-.alpha.-D-glucopyranoside	[M+H-C8H14O7]+	0.9906	45360089		Shikimates and Phenylpropanoids	Phenylpropanoids (C6-C3)	Cinnamic acids and derivatives	CC(=O)O[C@H]1[C@H](O)[C@](CO)(O[C@H]2O[C@H](COC(=O)/C=C/c3ccccc3)[C@@H](O)[C@H](O)[C@H]2O)O[C@@H]1CO	[131.05, 103.05, 293.13, 149.06, 275.09]	5.25802e+07	4.90377e+07	5.54696e+07	5.40078e+07	5.61708e+07	0.0529284	5.34532e+07
	M293T368	293.102	6.14	C15H18O7	0.2	1-O-Cinnamoylglucose	[M+H-H2O]+	0.9876	5280653	40004-96-4	Shikimates and Phenylpropanoids	Phenylpropanoids (C6-C3)	Cinnamic acids and derivatives	O=C(/C=C/c1ccccc1)O[C@@H]1O[C@H](CO)[C@@H](O)[C@H](O)[C@H]1O	[131.05, 103.05, 293.17, 275.09, 109.03]	9.92043e+06	9.73649e+06	1.13537e+07	1.15261e+07	1.17101e+07	0.0868883	1.08494e+07
	M293T296	293.102	4.93	C30H38O16	0.3	Scropolioside F	[M+H-C15H22O10]+	0.9812	15736670	126722-05-2	Terpenoids	Monoterpenoids	Iridoids monoterpenoids	C[C@@H]1O[C@@H](O[C@@H]2[C@@H]3O[C@]3(CO)[C@H]3[C@H](O[C@@H]4O[C@H](CO)[C@@H](O)[C@H](O)[C@H]4O)OC=C[C@@H]23)[C@H](O)[C@H](O)[C@H]1OC(=O)/C=C/c1ccc(O)cc1	[147.04, 119.05, 131.05, 91.05, 103.05]	1.39258e+07	1.29779e+07	1.47496e+07	1.53407e+07	1.61047e+07	0.0832054	1.46198e+07
	M293T43	293.182	0.72	C17H24O4	24.3	Lasiodiplodin	[M+H]+	0.7098	602765	32885-81-7	Polyketides	Macrolides	Zearalenones	COc1cc(O)cc2c1C(=O)OC(C)CCCCCCC2	[293.18, 114.1, 190.99, 173.14, 257.16]	1.92787e+07	1.44516e+07	1.82671e+07	1.69137e+07	1.88684e+07	0.111202	1.75559e+07
	M293T156	293.186	2.6	C15H24N4S	23.3	Thioperamide	[M+H]+	0.9485	3035905	106243-16-7	Alkaloids			S=C(NC1CCCCC1)N1CCC(c2cnc[nH]2)CC1	[293.19, 293.15, 294.13, 202.15, 149.08]	8.58514e+06	6.79927e+06	8.54789e+06	8.18254e+06	8.44956e+06	0.0925693	8.11288e+06
	M293T547	293.211	9.11	C18H32O5	0.4	12,15-Octadecadienoic acid, 7,9,10-trihydroxy-	[M+H-2H2O]+	0.8973	129008999	2111873-96-0	Fatty acids	Octadecanoids	Other Octadecanoids	CC/C=C\C/C=C\CC(O)C(O)CC(O)CCCCCC(=O)O	[275.2, 105.07, 91.05, 107.09, 93.07]	5.34898e+07	5.34665e+07	6.66483e+07	6.92571e+07	7.14942e+07	0.139085	6.28712e+07
	M294T146	294.134	2.44	C16H17N5O2	3.9	ETP 45658	[M+H-H2O]+	0.7874	25229608	1198357-79-7	Alkaloids			Cn1ncc2c(N3CCOCC3)nc(-c3cccc(O)c3)nc21	[294.13, 149.08, 150.09, 99.04, 169.09]	1.62156e+08	1.28972e+08	1.38185e+08	1.37749e+08	1.37309e+08	0.0886795	1.40874e+08
	M294T139	294.134	2.31													2.17488e+08	1.89585e+08	1.93867e+08	1.95676e+08	2.0921e+08	0.0582191	2.01165e+08
	M295T60	295.114	1													2.3125e+08	1.52898e+08	2.07749e+08	2.11326e+08	2.14677e+08	0.146023	2.0358e+08
	M295T209	295.129	3.49	C14H18N2O5	0.2	gamma-Glutamylphenylalanine	[M+H]+	0.978	111299	6810-81-7	Amino acids and Peptides	Small peptides	Dipeptides	N[C@@H](CCC(=O)N[C@@H](Cc1ccccc1)C(=O)O)C(=O)O	[120.08, 166.09, 103.05, 186.09, 232.1]	3.767e+07	3.09826e+07	3.44977e+07	3.41738e+07	3.72762e+07	0.0775738	3.49201e+07
	M295T85	295.158	1.41													1.80942e+08	1.58147e+08	1.74571e+08	1.76018e+08	1.91399e+08	0.0684572	1.76215e+08
	M295T744	295.226	12.41												[277.22, 93.07, 295.23, 91.05, 95.09]	6.7511e+07	7.08578e+07	8.45001e+07	8.51202e+07	8.85875e+07	0.11918	7.93153e+07
	M295T819	295.226	13.65	C18H30O3	0.3	9-Oxo-ODE	[M+H]+	0.7403	9839084	54232-59-6	Fatty acids	Fatty Acids and Conjugates+Octadecanoids	Other Octadecanoids+Oxo fatty acids+Unsaturated fatty acids	CCCCC/C=C\C=C\C(=O)CCCCCCCC(=O)O	[277.22, 93.07, 99.08, 91.05, 151.11]	3.60379e+08	3.73165e+08	4.33433e+08	4.4691e+08	4.53572e+08	0.105195	4.13492e+08
	M295T714	295.227	11.9	C18H32O4	0.5	(9Z,12E)-15,16-Dihydroxyoctadeca-9,12-dienoic acid	[M+H-H2O]+	0.8267	45783236		Fatty acids	Octadecanoids	Other Octadecanoids	CCC(O)C(O)C/C=C/C/C=C\CCCCCCCC(=O)O	[277.22, 95.09, 93.07, 107.09, 121.1]	1.00254e+08	1.04586e+08	1.24831e+08	1.29758e+08	1.26981e+08	0.117363	1.17282e+08
	M295T829	295.227	13.82												[277.22, 95.05, 93.07, 151.11, 107.09]	1.18533e+08	1.35196e+08	1.49681e+08	1.7312e+08	1.63618e+08	0.147618	1.48029e+08
	M296T625	296.092	10.42	C17H13NO4	0.1	Piperolactam B	[M+H]+	0.9573	14039008	116084-93-6	Alkaloids	Tyrosine alkaloids	Aporphine alkaloids	COc1c(OC)c(O)c2c3c(cc4ccccc42)NC(=O)c13	[296.09, 186.06, 192.07, 220.06, 268.1]	6.06404e+06	5.92787e+06	6.52499e+06	6.80089e+06	6.56843e+06	0.0575019	6.37724e+06
	M296T264	296.128	4.39	C13H17N3O5	14.1	Tyr-Gly-Gly	[M+H]+	0.8163	123715	21778-69-8	Amino acids and Peptides	Small peptides	Tripeptides	N[C@@H](Cc1ccc(O)cc1)C(=O)NCC(=O)NCC(=O)O	[296.13, 103.05, 148.08, 107.05, 131.05]	3.50101e+07	3.12033e+07	3.6648e+07	3.90446e+07	4.01795e+07	0.0973516	3.64171e+07
	M296T148	296.149	2.46	C15H21NO5	0.3	6-(2,3-Dihydroxy-3-methylbutoxy)-4-methoxy-5-methyl-2,3-dihydroisoindol-1-one	[M+H]+	0.8697	102571602	2062137-75-9	Alkaloids	Pseudoalkaloids	Isoindole alkaloids	COc1c(C)c(OCC(O)C(C)(C)O)cc2c1CNC2=O	[296.15, 254.14, 278.14, 296.12, 182.12]	4.77857e+07	3.69071e+07	4.0239e+07	4.07343e+07	4.14534e+07	0.0956185	4.14239e+07
	M296T205	296.149	3.42	C19H21NS	8.5	Dosulepin	[M+H]+	0.9598	3155	113-53-1				CN(C)CCC=C1c2ccccc2CSc2ccccc21	[296.15, 182.08, 236.13, 122.06, 152.07]	1.0654e+07	8.92762e+06	9.78918e+06	1.06015e+07	1.07536e+07	0.0770874	1.01452e+07
	M296T567	296.186	9.45	C16H25NO4	0.6	Esmolol	[M+H]+	0.9784	59768	81147-92-4	Alkaloids	Pseudoalkaloids	Phenylalanine-derived alkaloids	COC(=O)CCc1ccc(OCC(O)CNC(C)C)cc1	[296.19, 248.16, 278.18, 95.09, 140.07]	5.65834e+06	4.50236e+06	5.74755e+06	5.21143e+06	5.66382e+06	0.0974095	5.3567e+06
	M297T1089_1	297.058	18.16	C10H20N2S4	1.2	Disulfiram	[M+H]+	0.993	3117	97-77-8				CCN(CC)C(=S)SSC(=S)N(CC)CC	[116.05, 148.03, 297.24, 100.08, 207.06]	5.31008e+08	3.47471e+08	3.92555e+08	4.0592e+08	4.13904e+08	0.162872	4.18171e+08
	M297T770	297.058	12.83												[116.05, 148.02, 207.91, 95.09, 299.06]	1.47842e+08	1.43785e+08	1.65859e+08	1.6654e+08	1.69165e+08	0.0747571	1.58638e+08
	M297T158	297.156	2.63													8.72543e+08	7.2469e+08	7.37257e+08	7.21015e+08	7.37749e+08	0.0844937	7.58651e+08
	M297T679	297.221	11.32	C21H34O4	0.4	Allotetrahydro compound B	[M+H-3H2O]+	0.8317	101790	600-63-5	Terpenoids	Steroids	Pregnane steroids	C[C@]12C[C@H](O)[C@H]3[C@@H](CC[C@H]4C[C@H](O)CC[C@@]43C)[C@@H]1CC[C@@H]2C(=O)CO	[297.22, 185.13, 279.21, 91.05, 147.12]	7.68617e+06	7.35683e+06	9.02745e+06	9.33356e+06	8.44326e+06	0.101035	8.36945e+06
	M297T580	297.243	9.67	C18H34O4	0.4	9,10-DiHOME	[M+H-H2O]+	0.8429	25320858	263399-34-4	Fatty acids	Octadecanoids	Other Octadecanoids	CCCCC/C=C\C[C@H](O)[C@@H](O)CCCCCCCC(=O)O	[279.23, 95.09, 261.22, 109.1, 93.07]	8.24157e+06	8.28422e+06	1.08823e+07	1.06041e+07	1.028e+07	0.133742	9.65843e+06
	M297T745	297.243	12.42												[95.09, 279.23, 93.07, 109.1, 97.1]	9.90379e+07	1.1005e+08	1.35622e+08	1.43022e+08	1.39515e+08	0.156654	1.2545e+08
	M298T169	298.097	2.81	C11H15N5O3S	1	5'-S-Methyl-5'-thioadenosine	[M+H]+	0.9994	439176	2457-80-9	Carbohydrates	Nucleosides	Purine nucleos(t)ides	CSC[C@H]1O[C@@H](n2cnc3c(N)ncnc32)[C@H](O)[C@@H]1O	[136.06, 298.1, 97.03, 145.03, 119.04]	3.55449e+07	2.74938e+07	3.23167e+07	3.28368e+07	3.28033e+07	0.0907055	3.21991e+07
	M298T263	298.144	4.38	C18H19NO3	0.5	Ethyl [(diphenylacetyl)amino]acetate	[M+H]+	0.9009	232389	6325-31-1	Shikimates and Phenylpropanoids			CCOC(=O)CNC(=O)C(c1ccccc1)c1ccccc1	[298.14, 150.09, 103.05, 107.05, 131.05]	1.63453e+07	1.28632e+07	1.45021e+07	1.62562e+07	1.62181e+07	0.100633	1.5237e+07
	M299T707	299.055	11.79	C19H17ClN2O4	10.7	Targa D+	[M+H-C3H6O2]+	0.9504	1617113	100646-51-3	Alkaloids			CCOC(=O)[C@@H](C)Oc1ccc(Oc2cnc3cc(Cl)ccc3n2)cc1	[299.06, 217.05, 243.07, 153.02, 147.04]	6.87421e+06	5.75215e+06	5.02859e+06	5.2397e+06	5.14455e+06	0.135519	5.60784e+06
	M299T506	299.055	8.44	C16H10O6	0.4	Fallacinal	[M+H]+	0.946	15559229	4517-57-1	Polyketides	Polycyclic aromatic polyketides	Anthraquinones and anthrones	COc1cc(O)c2c(c1)C(=O)c1cc(C=O)cc(O)c1C2=O	[299.06, 271.06, 243.07, 284.03, 197.06]	5.78901e+06	5.31818e+06	6.0746e+06	6.66563e+06	6.69252e+06	0.0961393	6.10799e+06
	M299T377	299.091	6.29	C17H14O5	0.6	Galangin-5,7-dimethyl ether	[M+H]+	0.989	14606540	15236-07-4	Shikimates and Phenylpropanoids	Flavonoids	Flavonols	COc1cc(OC)c2c(=O)c(O)c(-c3ccccc3)oc2c1	[299.09, 284.07, 256.07, 243.1, 239.07]	4.50439e+06	3.84135e+06	4.71168e+06	3.85506e+06	4.30394e+06	0.091541	4.24329e+06
	M299T593	299.091	9.89	C17H14O5	0.8	RETUSIN 7-METHYL ETHER	[M+H]+	0.9874	6710639		Shikimates and Phenylpropanoids	Isoflavonoids	Isoflavones	COc1ccc(-c2coc3c(O)c(OC)ccc3c2=O)cc1	[299.09, 284.07, 256.07, 299.06, 243.1]	8.42526e+06	8.10823e+06	1.08452e+07	1.04672e+07	9.73801e+06	0.127535	9.5168e+06
	M299T497	299.092	8.28	C17H15O5	0.3	5,7-Dimethoxyluteolinidin cation	[Cat]+	0.9599	102124988	1075798-65-0	Shikimates and Phenylpropanoids	Flavonoids	Anthocyanidins	COc1cc(OC)c2ccc(-c3ccc(O)c(O)c3)[o+]c2c1	[299.09, 284.07, 255.07, 283.06, 241.05]	2.86283e+07	2.9423e+07	3.23697e+07	3.60189e+07	3.54312e+07	0.104029	3.23742e+07
	M299T168	299.135	2.81	C16H18N4S	8.5	Desmethylolanzapine	[M+H]+	0.7184	135446209	161696-76-0	Alkaloids	Anthranilic acid alkaloids		Cc1cc2c(s1)Nc1ccccc1N=C2N1CCNCC1	[299.14, 194.08, 136.06, 282.11, 137.07]	2.16674e+07	1.70125e+07	1.95642e+07	2.03362e+07	1.98035e+07	0.0862629	1.96768e+07
	M299T218	299.176	3.63	C16H24N2O2	8.6	Norsufentanil	[M+Na]+	0.8385	162172	61086-18-8	Alkaloids			CCC(=O)N(c1ccccc1)C1(COC)CCNCC1	[299.18, 268.16, 149.11, 161.11, 120.06]	1.98944e+07	1.71275e+07	1.91499e+07	1.96134e+07	1.99291e+07	0.0610657	1.91429e+07
	M300T79	300.119	1.32	C17H17NO4	13.3	4-[4-(Benzyloxy)anilino]-4-oxobutanoic acid	[M+H]+	0.8364	693072	119461-16-4				O=C(O)CCC(=O)Nc1ccc(OCc2ccccc2)cc1	[300.12, 121.07, 210.09, 282.13, 164.08]	9.92546e+07	8.92033e+07	8.13251e+07	8.91935e+07	8.83847e+07	0.0714352	8.94722e+07
	M300T293	300.121	4.89	C17H17NO4	7.1	N-Benzoyl-3-phenylisoserine methyl ester	[M+H]+	0.9352	10990203	32981-85-4	Shikimates and Phenylpropanoids			COC(=O)C(O)C(NC(=O)c1ccccc1)c1ccccc1	[300.12, 158.06, 189.08, 147.04, 300.16]	4.65615e+06	4.54495e+06	5.23384e+06	5.39774e+06	5.15533e+06	0.075021	4.9976e+06
	M300T174	300.123	2.91	C10H18O9	18.9	Glycan 1,4-D-Xylobiose	[M+NH4]+	0.8982	160873	6860-47-5	Carbohydrates	Saccharides	Disaccharides	O=C[C@H](O)[C@@H](O)[C@@H](CO)O[C@@H]1OC[C@@H](O)[C@H](O)[C@H]1O	[300.12, 160.08, 174.09, 300.16, 111.04]	1.0782e+07	8.8898e+06	9.86917e+06	1.00294e+07	1.06327e+07	0.0747662	1.00406e+07
	M300T77	300.144	1.28	C21H17NO	19.6	N-(2-Fluorenyl)-p-toluamide	[M+H]+	0.7798	265889	74925-70-5				Cc1ccc(C(=O)Nc2ccc3c(c2)Cc2ccccc2-3)cc1	[300.12, 121.07, 210.09, 282.13, 164.08]	1.39263e+08	1.43226e+08	1.28167e+08	1.18799e+08	1.12977e+08	0.10057	1.28486e+08
	M300T210	300.159	3.5	C18H21NO3	0.4	Codeine	[M+H]+	0.7593	5284371	76-57-3	Alkaloids	Tyrosine alkaloids	Isoquinoline alkaloids+Morphinan alkaloids	COc1ccc2c3c1O[C@H]1[C@@H](O)C=C[C@H]4[C@@H](C2)N(C)CC[C@]314	[300.16, 107.05, 269.12, 175.08, 237.09]	1.12958e+07	1.00353e+07	1.03144e+07	1.13436e+07	1.09543e+07	0.0545449	1.07887e+07
	M300T898	300.29	14.96	C18H37NO2	0.3	L-threo-Sphingosine C-18	[M+H]+	0.7752	11130338	25695-95-8	Fatty acids	Sphingolipids	Sphingoid bases	CCCCCCCCCCCCC/C=C/[C@H](O)[C@@H](N)CO	[300.29, 283.26, 95.09, 282.28, 301.14]	1.33116e+07	1.32976e+07	1.48432e+07	1.63119e+07	1.52505e+07	0.0890829	1.4603e+07
	M301T426	301.071	7.1	C22H22O11	0	5-Hydroxy-2-(5-hydroxy-7-methoxy-4-oxo-4H-chromen-3-yl)phenyl .beta.-D-glucopyranoside	[M+H-C6H10O5]+	0.8982	51136399		Shikimates and Phenylpropanoids	Isoflavonoids	Isoflavones	COc1cc(O)c2c(=O)c(-c3ccc(O)cc3O[C@@H]3O[C@H](CO)[C@@H](O)[C@H](O)[C@H]3O)coc2c1	[301.07, 123.04, 245.08, 231.07, 107.05]	1.28605e+07	1.1019e+07	1.33929e+07	1.32713e+07	1.30832e+07	0.0766111	1.27254e+07
	M301T530	301.071	8.83	C16H12O6	0.2	Geraldol	[M+H]+	0.9744	5482101	21511-25-1	Shikimates and Phenylpropanoids	Flavonoids	Flavonols	COc1cc(-c2oc3cc(O)ccc3c(=O)c2O)ccc1O	[301.07, 286.05, 105.03, 241.05, 229.05]	9.61506e+06	7.68839e+06	1.06757e+07	1.02127e+07	9.14616e+06	0.121642	9.46759e+06
	M301T505	301.071	8.42	C16H12O6	0	Isokaempferide	[M+H]+	0.9962	5280862	1592-70-7	Shikimates and Phenylpropanoids	Flavonoids	Flavonols	COc1c(-c2ccc(O)cc2)oc2cc(O)cc(O)c2c1=O	[286.05, 301.07, 195.04, 168.01, 121.07]	1.52227e+07	1.50622e+07	1.65673e+07	1.72528e+07	1.67868e+07	0.0605232	1.61783e+07
	M301T552	301.071	9.2	C16H12O6	0.8	Tectorigenin	[M+H]+	0.976	5281811	548-77-6	Shikimates and Phenylpropanoids	Isoflavonoids	Isoflavones	COc1c(O)cc2occ(-c3ccc(O)cc3)c(=O)c2c1O	[301.07, 286.05, 285.04, 258.05, 121.03]	1.51793e+07	1.45446e+07	1.65316e+07	1.72396e+07	1.71811e+07	0.0753632	1.61352e+07
	M301T346	301.071	5.76	C16H12O6	2.7	Barpisoflavone A	[M+H]+	0.9371	9944143	101691-27-4	Shikimates and Phenylpropanoids	Isoflavonoids	Isoflavones	COc1cc(O)cc2occ(-c3ccc(O)cc3O)c(=O)c12	[301.07, 105.03, 167.03, 134.04, 231.07]	3.49829e+07	3.17371e+07	3.65636e+07	3.73098e+07	3.66985e+07	0.0634723	3.54584e+07
	M301T387	301.105	6.45	C15H18O5	0.6	Meranzin hydrate	[M+Na]+	0.9994	5070783	5875-49-0	Shikimates and Phenylpropanoids	Coumarins	Simple coumarins	COc1ccc2ccc(=O)oc2c1CC(O)C(C)(C)O	[301.1, 167.07, 283.1, 301.19, 131.07]	4.27198e+07	4.3281e+07	4.46667e+07	5.1217e+07	4.81514e+07	0.0782004	4.60072e+07
	M301T496	301.107	8.27	C17H16O5	0.4	5,7-Dimethoxy-4'-hydroxyflavanone	[M+H]+	0.9946	5271551	26207-67-0	Shikimates and Phenylpropanoids	Flavonoids	Flavanones	COc1cc(OC)c2c(c1)OC(c1ccc(O)cc1)CC2=O	[181.05, 301.11, 147.04, 166.03, 119.05]	1.27958e+08	1.22495e+08	1.41416e+08	1.49049e+08	1.48618e+08	0.087894	1.37907e+08
	M301T399	301.107	6.64													1.30456e+08	1.25738e+08	1.53783e+08	1.59026e+08	1.61319e+08	0.114412	1.46064e+08
	M301T822	301.141	13.7	C18H20O4	7.6	2,3',4,5'-Tetramethoxystilbene	[M+H]+	0.9964	5354004	24144-92-1	Shikimates and Phenylpropanoids	Stilbenoids	Monomeric stilbenes	COc1cc(/C=C/c2ccc(OC)cc2OC)cc(OC)c1	[301.14, 202.54, 301.17, 202.56, 301.21]	5.27444e+07	5.75672e+07	6.06259e+07	6.4364e+07	5.97607e+07	0.0724806	5.90124e+07
	M301T804	301.216	13.39	C20H28O2	0.3	5,8,11-Eicosatriynoic acid	[M+H]+	0.9843	1781	13488-22-7	Fatty acids	Fatty Acids and Conjugates	Unsaturated fatty acids	CCCCCCCCC#CCC#CCC#CCCCC(=O)O	[301.22, 259.17, 163.08, 213.13, 171.08]	1.35862e+07	1.46672e+07	1.62942e+07	1.67976e+07	1.72015e+07	0.0973069	1.57094e+07
	M302T632	302.102	10.54	C16H15NO5	0.8	1,5-dihydroxy-2,3-dimethoxy-10-methyl-9-acridone	[M+H]+	0.9468	14463129		Alkaloids	Anthranilic acid alkaloids	Acridone alkaloids	COc1cc2c(c(O)c1OC)c(=O)c1cccc(O)c1n2C	[302.1, 272.06, 269.07, 287.08, 244.06]	7.13245e+06	7.00376e+06	7.27748e+06	7.57494e+06	7.50793e+06	0.0332179	7.29931e+06
	M302T556	302.102	9.27	C15H15N3O2S	21.4	4-Methoxy-N-(3-pyridylmethylthiocarbamoyl)benzamide	[M+H]+	0.8193	801886	333739-65-4	Alkaloids	Nicotinic acid alkaloids	Pyridine alkaloids	COc1ccc(C(=O)NC(=S)NCc2cccnc2)cc1	[302.1, 287.08, 241.07, 269.07, 226.05]	9.4257e+06	7.98887e+06	9.84672e+06	1.02899e+07	9.6271e+06	0.092219	9.43566e+06
	M302T74_2	302.135	1.23	C17H19NO4	13.2	[3-[(E)-2-(1,3-Benzodioxol-5-yl)vinyl]oxiran-2-yl]-piperidinomethanone	[M+H]+	0.968	10902686	154848-85-8	Alkaloids	Lysine alkaloids	Piperidine alkaloids	O=C(C1OC1/C=C/c1ccc2c(c1)OCO2)N1CCCCC1	[302.13, 256.13, 158.09, 112.09, 196.07]	6.75234e+07	6.28822e+07	6.12166e+07	6.22858e+07	6.48102e+07	0.0389656	6.37437e+07
	M302T427	302.212	7.11	C19H27NO2	0	2'-Piperidinoethyl 1-phenylcyclopentanecarboxylate	[M+H]+	0.8865	212328	24158-54-1	Alkaloids	Lysine alkaloids	Piperidine alkaloids	O=C(OCCN1CCCCC1)C1(c2ccccc2)CCCC1	[302.21, 302.07, 284.2, 123.04, 303.08]	5.76221e+06	5.54223e+06	6.95215e+06	6.4953e+06	6.24663e+06	0.0912231	6.1997e+06
	M302T882	302.245	14.7	C20H31NO	8	Trihexyphenidyl	[M+H]+	0.9948	5572	144-11-6	Alkaloids	Lysine alkaloids	Piperidine alkaloids	OC(CCN1CCCCC1)(c1ccccc1)C1CCCCC1	[302.25, 302.3, 207.42, 116.05, 302.14]	8.8411e+06	9.3022e+06	9.41854e+06	9.09445e+06	8.0085e+06	0.0628608	8.93296e+06
	M302T715	302.305	11.91	C18H39NO2	0.3	Sphinganine (d18:0)	[M+H]+	0.9975	91486	764-22-7	Fatty acids	Sphingolipids	Sphingoid bases	CCCCCCCCCCCCCCC[C@@H](O)[C@@H](N)CO	[302.31, 284.3, 106.09, 102.09, 258.28]	4.2568e+07	4.47482e+07	5.03886e+07	5.52446e+07	5.23321e+07	0.107605	4.90563e+07
	M303T284	303.05	4.74	C15H10O7	0.7	Morin	[M+H]+	0.9995	5281670	480-16-0	Shikimates and Phenylpropanoids	Flavonoids	Flavonols	O=c1c(O)c(-c2ccc(O)cc2O)oc2cc(O)cc(O)c12	[303.05, 229.05, 153.02, 137.02, 257.04]	2.85452e+07	2.4764e+07	2.50314e+07	2.43006e+07	2.33315e+07	0.0786566	2.51945e+07
	M303T334	303.05	5.57												[303.05, 153.02, 285.08, 303.09, 177.05]	6.20985e+06	6.37555e+06	6.91967e+06	6.7044e+06	7.75176e+06	0.088869	6.79225e+06
	M303T322	303.086	5.37												[153.02, 303.09, 177.05, 179.03, 117.03]	4.49098e+08	4.35132e+08	4.37292e+08	4.44457e+08	4.10218e+08	0.0346041	4.35239e+08
	M303T515	303.086	8.59												[153.02, 177.05, 303.09, 117.03, 179.03]	1.05754e+08	1.05511e+08	1.16977e+08	1.23351e+08	1.22745e+08	0.0765238	1.14868e+08
	M303T601	303.123	10.02	C17H18O5	0	Isomucronulatol	[M+H]+	0.992	10380176	64474-51-7	Shikimates and Phenylpropanoids	Isoflavonoids	Isoflavanones	COc1ccc([C@@H]2COc3cc(O)ccc3C2)c(O)c1OC	[123.04, 167.07, 133.06, 161.06, 152.05]	4.60917e+07	4.5999e+07	5.30426e+07	5.55652e+07	5.68908e+07	0.100616	5.15179e+07
	M303T204	303.134	3.4													2.22417e+08	1.8126e+08	1.97714e+08	2.10938e+08	2.0398e+08	0.0754663	2.03262e+08
	M304T123	304.118	2.04	C13H22NO3PS	16.9	Fenamiphos	[M+H]+	0.9358	31070	22224-92-6	Alkaloids	Pseudoalkaloids	Phenylalanine-derived alkaloids	CCOP(=O)(NC(C)C)Oc1ccc(SC)c(C)c1	[304.12, 258.11, 244.1, 189.08, 286.11]	1.07178e+08	8.76102e+07	9.84671e+07	9.35526e+07	1.03622e+08	0.0795872	9.80861e+07
	M305T203_1	305.125	3.38	C19H16N2O2	13	YC-1	[M+H]+	0.8995	5712	170632-47-0	Alkaloids			OCc1ccc(-c2nn(Cc3ccccc3)c3ccccc23)o1	[305.12, 200.07, 246.08, 148.04, 182.06]	1.71328e+08	1.44404e+08	1.53751e+08	1.58631e+08	1.58546e+08	0.0618706	1.57332e+08
	M305T772	305.175	12.87	C18H24O4	0.7	6-Amyl-2-isopropenyl-4-methoxycoumaran-7-carboxylic acid	[M+H]+	0.9024	51136368	1235159-42-8	Polyketides			C=C(C)C1Cc2c(OC)cc(CCCCC)c(C(=O)O)c2O1	[305.18, 287.16, 229.16, 269.15, 259.17]	9.38554e+06	1.01311e+07	1.06124e+07	1.15251e+07	1.1183e+07	0.0803708	1.05674e+07
	M306T127	306.134	2.12	C16H19NO5	0.6	m-Hydroxybenzoylecgonine	[M+H]+	0.9638	56677797	129944-99-6	Alkaloids	Ornithine alkaloids	Tropane alkaloids	CN1C2CCC1C(C(=O)O)C(OC(=O)c1cccc(O)c1)C2	[306.13, 111.04, 196.1, 190.09, 178.09]	9.19113e+07	7.73196e+07	7.89293e+07	8.16188e+07	8.27922e+07	0.0688288	8.25142e+07
	M306T159	306.134	2.66													3.88325e+08	3.09305e+08	3.86669e+08	3.46523e+08	3.47242e+08	0.0925378	3.55613e+08
	M306T150_2	306.134	2.51													3.00419e+08	2.23766e+08	2.42619e+08	2.56543e+08	2.39745e+08	0.115384	2.52618e+08
	M306T213	306.134	3.55	C17H15N5O	3.2	Zaleplon	[M+H]+	0.787	5719	151319-34-5	Alkaloids	Nicotinic acid alkaloids	Pyridine alkaloids	CCN(C(C)=O)c1cccc(-c2ccnc3c(C#N)cnn23)c1	[306.13, 180.1, 288.12, 138.09, 306.17]	1.65251e+07	1.33031e+07	1.38362e+07	2.03518e+07	1.6555e+07	0.173902	1.61142e+07
	M306T561	306.243	9.36	C19H31NO2	1.1	4-(Morpholinomethyl)-2,6-di-tert-butylphenol	[M+H]+	0.8755	76014	2773-50-4	Shikimates and Phenylpropanoids			CC(C)(C)c1cc(CN2CCOCC2)cc(C(C)(C)C)c1O	[306.24, 137.06, 149.06, 163.08, 151.08]	5.61669e+06	5.55535e+06	6.25765e+06	7.02685e+06	7.04584e+06	0.115216	6.30048e+06
	M306T866	306.279	14.43	C20H35NO	0.7	(2E,4E,10Z)-N-Isobutylhexadeca-2,4,10-trienamide	[M+H]+	0.9799	71665601	1426933-04-1	Fatty acids	Fatty amides	N-acyl amines	CCCCC/C=C\CCCC/C=C/C=C/C(=O)NCC(C)C	[306.28, 98.06, 95.09, 112.08, 109.1]	3.28387e+07	3.38927e+07	3.64232e+07	3.41706e+07	3.34729e+07	0.0398482	3.41596e+07
	M307T220	307.14	3.66	C11H22N4O4S	10.7	Cys-Gly-Lys	[M+H]+	0.9071	18219891		Amino acids and Peptides	Small peptides	Tripeptides	NCCCCC(NC(=O)CNC(=O)C(N)CS)C(=O)O	[307.14, 150.06, 202.09, 248.09, 105.03]	5.00733e+07	4.25369e+07	4.68492e+07	4.91565e+07	4.83193e+07	0.0624488	4.73871e+07
	M308T261	308.113	4.35	C14H17N3O3S	21.5	Cys-Trp	[M+H]+	0.9086		161559-67-7					[308.11, 280.12, 91.05, 160.08, 188.07]	8.2054e+06	5.9878e+06	7.28113e+06	7.23742e+06	8.07411e+06	0.120212	7.35717e+06
	M308T191	308.149	3.19	C16H22ClN3O	9.5	Tebuconazol	[M+H]+	0.8217	86102					CC(C)(C)C(O)(CCc1ccc(Cl)cc1)Cn1cncn1	[308.15, 218.12, 236.09, 308.11, 175.1]	1.39872e+07	1.15447e+07	1.26723e+07	1.31845e+07	1.32486e+07	0.0699349	1.29275e+07
	M308T456	308.222	7.6	C18H29NO3	0.8	Gabapentin related compound D	[M+H]+	0.9627	29980616	1076198-17-8				O=C(O)CC1(CN2CC3(CCCCC3)CC2=O)CCCCC1	[308.22, 290.21, 136.08, 122.06, 179.13]	2.06762e+07	3.13569e+07	2.33285e+07	2.1006e+07	2.06424e+07	0.195904	2.3402e+07
	M309T442_2	309.087	7.36													4.03401e+08	3.69605e+08	4.39433e+08	4.47283e+08	4.33857e+08	0.0766564	4.18716e+08
	M309T261_1	309.087	4.34	C12H18N2O4S	2.8	4-Hydroxytolbutamide	[M+Na]+	0.816	3656	5719-85-7	Alkaloids	Ornithine alkaloids	Polyamines	CCCCNC(=O)NS(=O)(=O)c1ccc(CO)cc1	[309.09, 263.08, 219.09, 245.07, 309.18]	1.2306e+07	9.37132e+06	1.10322e+07	1.09901e+07	1.13256e+07	0.0960066	1.1005e+07
	M309T291	309.097	4.85	C17H20O9	0.2	3-O-Acetyl-2-O-((2E)-3-(4-hydroxyphenyl)prop-2-enoyl)hexopyranose	[M+H-C2H4O2]+	0.9843	71694467		Shikimates and Phenylpropanoids	Phenylpropanoids (C6-C3)	Cinnamic acids and derivatives	CC(=O)OC1C(O)C(CO)OC(O)C1OC(=O)/C=C/c1ccc(O)cc1	[147.04, 119.05, 91.05, 291.09, 109.03]	1.54374e+07	1.23133e+07	1.44246e+07	1.57305e+07	1.66388e+07	0.110818	1.49089e+07
	M309T234	309.097	3.91	C30H38O17	0.6	(1aS,1bS,2S,5aR,6S,6aS)-6-((6-Deoxy-2-O-((2E)-3-(3,4-dihydroxyphenyl)prop-2-enoyl)-.alpha.-L-mannopyranosyl)oxy)-1a-(hydroxymethyl)-1a,1b,2,5a,6,6a-hexahydrooxireno[4,5]cyclopenta[1,2-c]pyran-2-yl .beta.-D-glucopyranoside	[M+H-C15H22O10]+	0.9804	14263156	120929-84-2	Terpenoids	Monoterpenoids	Iridoids monoterpenoids	C[C@@H]1O[C@@H](O[C@@H]2[C@@H]3O[C@]3(CO)[C@H]3[C@H](O[C@@H]4O[C@H](CO)[C@@H](O)[C@H](O)[C@H]4O)OC=C[C@@H]23)[C@H](OC(=O)/C=C/c2ccc(O)c(O)c2)[C@H](O)[C@H]1O	[163.04, 135.04, 147.04, 145.03, 117.03]	1.52134e+07	1.26289e+07	1.6061e+07	1.55364e+07	1.61248e+07	0.0952142	1.51129e+07
	M309T147	309.144	2.45	C22H22O4	12.6	Dienestrol diacetate	[M+H-C2H2O]+	0.9859	5805243	84-19-5	Shikimates and Phenylpropanoids			C/C=C(C(=C/C)/c1ccc(OC(C)=O)cc1)\c1ccc(OC(C)=O)cc1	[309.14, 161.11, 205.1, 110.06, 150.09]	4.48319e+07	3.35461e+07	3.98116e+07	3.89907e+07	3.92417e+07	0.101876	3.92844e+07
	M309T719	309.149	11.98	C29H36O10	0.9	10-Deacetylbaccatin III	[M+H-C9H16O7]+	0.919	154272	32981-86-5	Terpenoids	Diterpenoids	Taxane diterpenoids+Tetracyclic diterpenoids	CC(=O)O[C@@]12CO[C@@H]1C[C@H](O)[C@@]1(C)C(=O)[C@H](O)C3=C(C)[C@@H](O)C[C@@](O)([C@@H](OC(=O)c4ccccc4)[C@@H]12)C3(C)C	[309.15, 253.09, 225.09, 281.15, 251.11]	6.98123e+06	6.60998e+06	7.30827e+06	7.71777e+06	7.68154e+06	0.064968	7.25976e+06
	M309T186	309.156	3.1	C19H20N2O2	12.9	Vincanidine	[M+H]+	0.9228	11870645		Alkaloids	Tryptophan alkaloids	Corynanthe type	C/C=C1/CN2CC[C@]34C(=C(C=O)[C@H]1C[C@H]23)Nc1c(O)cccc14	[309.16, 250.11, 204.1, 152.07, 96.04]	4.05092e+07	3.24703e+07	3.58165e+07	3.57334e+07	3.53058e+07	0.080309	3.5967e+07
	M309T45	309.166	0.75	C12H24N2O7	3.7	Fructoselysine	[M+H]+	0.8772	9839580	21291-40-7	Carbohydrates	Aminosugars and aminoglycosides	Aminosugars	NC(CCCCNCC(=O)C(O)C(O)C(O)CO)C(=O)O	[225.12, 128.07, 273.14, 309.17, 291.16]	1.74249e+07	1.29678e+07	1.47963e+07	1.49729e+07	1.46857e+07	0.106393	1.49695e+07
	M309T631	309.204	10.52	C16H30O4	1.6	2,2,4-Trimethyl-1,3-pentanediol diisobutyrate	[M+Na]+	0.9964	23284	6846-50-0	Fatty acids	Fatty esters	Wax monoesters	CC(C)C(=O)OCC(C)(C)C(OC(=O)C(C)C)C(C)C	[309.2, 291.2, 91.05, 203.08, 93.07]	2.00636e+07	2.41084e+07	2.65281e+07	2.46879e+07	2.77221e+07	0.118916	2.4622e+07
	M309T912	309.242	15.2	C19H34O4	0.3	2,4-Dihydroxyheptadec-16-ynyl acetate	[M+H-H2O]+	0.946	3952079	24607-06-5	Fatty acids	Fatty acyls	Fatty alcohols	C#CCCCCCCCCCCCC(O)CC(O)COC(C)=O	[309.24, 291.23, 93.07, 95.09, 107.09]	1.76039e+07	1.98352e+07	2.16106e+07	2.12214e+07	2.03292e+07	0.0781547	2.01201e+07
	M310T137	310.129	2.29													3.85552e+08	3.10743e+08	2.97232e+08	2.72013e+08	2.73861e+08	0.150588	3.0788e+08
	M310T812	310.238	13.54	C18H33NO4	0.2	10-Nitrooleic acid	[M+H-H2O]+	0.7681	24836820	875685-46-4	Fatty acids	Fatty Acids and Conjugates	Nitro fatty acids	CCCCCCCC/C(=C\CCCCCCCC(=O)O)[N+](=O)[O-]	[292.23, 150.13, 97.1, 125.1, 154.16]	1.60675e+07	1.56342e+07	1.73296e+07	1.85468e+07	1.74702e+07	0.0686659	1.70097e+07
	M310T968_2	310.31	16.14	C20H39NO	0.1	Oleoyl ethylamide	[M+H]+	0.72	44270319	85075-82-7	Fatty acids	Fatty amides	N-acyl amines	CCCCCCCC/C=C\CCCCCCCC(=O)NCC	[310.31, 97.1, 275.27, 293.28, 95.09]	6.9112e+08	7.36387e+08	7.22252e+08	7.13396e+08	6.25087e+08	0.062733	6.97648e+08
	M310T977	310.311	16.29												[310.31, 97.1, 293.28, 275.27, 95.09]	1.19097e+08	1.25287e+08	1.2335e+08	1.13071e+08	1.04995e+08	0.0704905	1.1716e+08
	M311T272	311.103	4.54	C14H20N2O5S	9.9	2-Ethoxy-5-[(4-methylpiperazin-1-yl)sulfonyl]benzoic acid	[M+H-H2O]+	0.9206	12134865	194602-23-8	Alkaloids			CCOc1ccc(S(=O)(=O)N2CCN(C)CC2)cc1C(=O)O	[311.1, 249.1, 275.08, 265.1, 247.09]	1.39051e+07	1.30149e+07	1.66421e+07	1.55618e+07	1.72013e+07	0.11648	1.5265e+07
	M311T125	311.113	2.08	C15H22O9	0.1	Aucubin	[M+H-2H2O]+	0.9413	91458	479-98-1	Terpenoids	Monoterpenoids	Iridoids monoterpenoids	OCC1=C[C@@H](O)[C@@H]2C=CO[C@@H](O[C@@H]3O[C@H](CO)[C@@H](O)[C@H](O)[C@H]3O)[C@H]12	[131.05, 121.07, 91.05, 149.06, 93.07]	2.68548e+07	2.13623e+07	2.21806e+07	2.44121e+07	2.30771e+07	0.0913265	2.35774e+07
	M311T729	311.125	12.14	C20H23NO4	7.2	N-Methylhernagine	[M+H-CH5N]+	0.9915	26212851	4668-25-1	Alkaloids	Tyrosine alkaloids	Aporphine alkaloids+Isoquinoline alkaloids	COc1cc2c3c(c1OC)-c1c(ccc(O)c1OC)C[C@@H]3N(C)CC2	[311.13, 211.07, 311.16, 311.23, 312.13]	2.07507e+07	2.13548e+07	2.08851e+07	2.26286e+07	2.29572e+07	0.0467708	2.17153e+07
	M311T766	311.125	12.77	C19H20O5	7.1	Teucvidin	[M+H-H2O]+	0.7404	185749	53625-15-3	Terpenoids	Diterpenoids	Colensane and Clerodane diterpenoids	C[C@@H]1C[C@H]2OC(=O)C3=C2[C@@H](CCC3)[C@@]12C[C@@H](c1ccoc1)OC2=O	[311.13, 293.21, 95.09, 93.07, 151.11]	1.05548e+07	1.28071e+07	1.32495e+07	1.39398e+07	1.59852e+07	0.147455	1.33073e+07
	M311T248	311.139	4.13	C18H18N2O3	1.4	[3-Nitro-4-(1-piperidinyl)phenyl](phenyl)methanone	[M+H]+	0.821	626066	56106-97-9				O=C(c1ccccc1)c1ccc(N2CCCCC2)c([N+](=O)[O-])c1	[311.14, 183.09, 311.18, 196.1, 293.16]	4.32754e+06	3.762e+06	4.10599e+06	5.04804e+06	4.62952e+06	0.112461	4.37462e+06
	M311T693	311.222	11.55	C18H30O4	0.2	trans-EKODE-(E)-Ib	[M+H]+	0.8655	5283007	478931-82-7	Fatty acids	Octadecanoids	Other Octadecanoids	CCCCCC1OC1/C=C/C(=O)CCCCCCCC(=O)O	[293.21, 163.11, 95.05, 275.2, 97.1]	7.84461e+07	7.45226e+07	9.12651e+07	9.30352e+07	8.58069e+07	0.09463	8.46152e+07
	M312T303	312.123	5.04	C18H19NO5	0.1	N-trans-Feruloyloctopamine	[M+H-H2O]+	0.976	24096391	66648-44-0	Amino acids and Peptides+Shikimates and Phenylpropanoids	Phenylpropanoids (C6-C3)	Cinnamic acid amides	COc1cc(/C=C/C(=O)NCC(O)c2ccc(O)cc2)ccc1O	[177.05, 145.03, 117.03, 149.06, 312.12]	1.17861e+07	9.85618e+06	1.3049e+07	1.34125e+07	1.35572e+07	0.125691	1.23322e+07
	M312T62	312.144	1.04												[312.14, 150.09, 149.08, 174.09, 294.13]	3.33156e+08	2.80491e+08	2.91309e+08	3.17893e+08	2.9649e+08	0.0700642	3.03868e+08
	M312T56	312.144	0.93	C22H19NO2	19	Phthalimidine, 2,3-dibenzyl-3-hydroxy-	[M+H-H2O]+	0.7349	2898219	19732-69-5				O=C1c2ccccc2C(O)(Cc2ccccc2)N1Cc1ccccc1	[312.14, 150.09, 149.08, 174.09, 294.13]	4.86883e+08	4.07209e+08	4.57362e+08	4.18154e+08	4.33749e+08	0.0725525	4.40671e+08
	M313T638	313.107	10.64	C18H16O5	0	2',5,6-Trimethoxyflavone	[M+H]+	0.9814	14484690	16266-97-0	Shikimates and Phenylpropanoids	Flavonoids	Flavones	COc1ccccc1-c1cc(=O)c2c(OC)c(OC)ccc2o1	[313.11, 298.08, 269.08, 297.08, 313.07]	1.20196e+08	1.12899e+08	1.27883e+08	1.13063e+08	1.1798e+08	0.0520754	1.18404e+08
	M313T726_2	313.141	12.11	C17H20N4S	22.6	Olanzapine	[M+H]+	0.9789	4585	132539-06-1	Alkaloids	Tryptophan alkaloids	Carboline alkaloids	Cc1cc2c(s1)=Nc1ccccc1NC=2N1CCN(C)CC1	[313.14, 205.05, 213.09, 313.11, 177.05]	3.7933e+07	3.94033e+07	4.16059e+07	4.67512e+07	4.29979e+07	0.0818344	4.17383e+07
	M313T963	313.274	16.05	C19H38O4	0.5	.beta.-Monopalmitin	[M+H-H2O]+	0.9754	123409	23470-00-0	Fatty acids	Glycerolipids	Monoacylglycerols	CCCCCCCCCCCCCCCC(=O)OC(CO)CO	[313.27, 95.09, 116.05, 109.1, 202.31]	1.81777e+07	1.98156e+07	2.18838e+07	1.90601e+07	1.75349e+07	0.0873974	1.92944e+07
	M314T321	314.1	5.34	C17H16ClN3O	17.9	Amoxapine	[M+H]+	0.9548	2170	14028-44-5	Alkaloids			Clc1ccc2c(c1)C(N1CCNCC1)=Nc1ccccc1O2	[314.1, 147.04, 138.05, 314.14, 165.02]	1.01354e+07	8.54263e+06	9.11247e+06	9.95916e+06	9.88014e+06	0.0708587	9.52597e+06
	M314T146	314.123	2.44	C14H19NO7	1.8	(2R)-2-(.beta.-D-Glucopyranosyloxy)-2-phenylacetamide	[M+H]+	0.9307	51136574		Shikimates and Phenylpropanoids			NC(=O)[C@H](O[C@@H]1O[C@H](CO)[C@@H](O)[C@H](O)[C@H]1O)c1ccccc1	[134.06, 106.07, 314.16, 152.07, 296.15]	2.35376e+07	2.06102e+07	2.24116e+07	2.45432e+07	2.89016e+07	0.129344	2.40008e+07
	M314T398	314.139	6.63	C18H19NO4	0.8	Moupinamide	[M+H]+	0.9707	5280537	66648-43-9	Amino acids and Peptides+Shikimates and Phenylpropanoids	Phenylpropanoids (C6-C3)	Cinnamic acid amides	COc1cc(/C=C/C(=O)NCCc2ccc(O)cc2)ccc1O	[177.05, 145.03, 121.07, 314.14, 117.03]	2.80449e+07	2.72615e+07	3.07187e+07	3.32498e+07	3.37988e+07	0.0965398	3.06147e+07
	M314T224	314.139	3.73	C16H19N5S	15	15-Lipoxygenase Inhibitor I	[M+H]+	0.8682	44423602	928853-86-5	Alkaloids			Cc1nc(N2CCN(C)CC2)nc2c1Nc1ccccc1S2	[314.14, 103.05, 166.09, 107.05, 131.05]	1.54994e+08	1.33142e+08	1.42964e+08	1.53069e+08	1.51207e+08	0.061452	1.47075e+08
	M314T176	314.16	2.94	C22H19NO	19.2	JWH 072	[M+H]+	0.9657	45271208	209414-06-2	Alkaloids			CCCn1cc(C(=O)c2cccc3ccccc23)c2ccccc21	[314.16, 200.09, 122.06, 108.04, 212.1]	1.43108e+07	1.09708e+07	1.22376e+07	1.30645e+07	1.30004e+07	0.0964729	1.27168e+07
	M314T243	314.175	4.05												[314.18, 107.05, 269.12, 143.05, 115.05]	4.6925e+08	3.89887e+08	4.40855e+08	4.63344e+08	4.66304e+08	0.0746185	4.45928e+08
	M315T400	315.05	6.67	C16H13NO7	0.3	Cercosporamide	[M+H-NH3]+	0.8345	131379	131436-22-1	Polyketides	Aromatic polyketides	Usnic acid and derivatives	CC(=O)C1=C(O)C=C2Oc3c(C(N)=O)c(O)cc(O)c3[C@]2(C)C1=O	[315.05, 300.03, 244.04, 121.07, 315.09]	5.14538e+06	5.25457e+06	6.0933e+06	6.0298e+06	6.26557e+06	0.08994	5.75772e+06
	M315T129	315.071	2.15	C28H24O16	0.4	2''-Galloylhyperin	[M+H-C15H10O7]+	0.9877	6453359	53209-27-1	Shikimates and Phenylpropanoids	Flavonoids	Flavonols	O=C(O[C@H]1[C@H](Oc2c(-c3ccc(O)c(O)c3)oc3cc(O)cc(O)c3c2=O)O[C@H](CO)[C@H](O)[C@@H]1O)c1cc(O)c(O)c(O)c1	[153.02, 171.03, 143.03, 127.04, 125.02]	4.79427e+07	4.27917e+07	4.25504e+07	4.51482e+07	4.57643e+07	0.0498853	4.48395e+07
	M315T341	315.086	5.68	C17H14O6	0.2	Hortensin	[M+H]+	0.9662	5320438	520-12-7	Shikimates and Phenylpropanoids	Flavonoids	Flavones	COc1ccc(-c2cc(=O)c3c(O)c(OC)c(O)cc3o2)cc1	[315.09, 300.06, 285.04, 254.06, 257.04]	2.25997e+08	1.8949e+08	2.29048e+08	2.47351e+08	2.37831e+08	0.0974214	2.25944e+08
	M315T600	315.086	10.01	C17H14O6	1	Cirsimaritin	[M+H]+	0.9568	188323	6601-62-3	Shikimates and Phenylpropanoids	Flavonoids	Flavones	COc1cc2oc(-c3ccc(O)cc3)cc(=O)c2c(O)c1OC	[315.09, 254.06, 282.05, 300.06, 136.02]	8.02628e+07	7.83454e+07	8.73082e+07	8.71513e+07	8.829e+07	0.0546535	8.42716e+07
	M315T306	315.086	5.09	C26H30O14	0.3	1,5-Anhydro-1-(5,7-dihydroxy-2-(4-hydroxyphenyl)-4-oxo-3,4-dihydro-2H-chromen-6-yl)-2-O-pentopyranosylhexitol	[M+H-C9H16O8]+	0.9965	44715645		Shikimates and Phenylpropanoids	Flavonoids	Flavanones	O=C1CC(c2ccc(O)cc2)Oc2cc(O)c(C3OC(CO)C(O)C(O)C3OC3OCC(O)C(O)C3O)c(O)c21	[195.03, 153.02, 315.09, 125.02, 213.04]	2.48278e+07	2.08293e+07	2.48156e+07	2.25997e+07	2.18803e+07	0.0776962	2.29905e+07
	M315T624	315.086	10.4	C17H14O6	0.3	3-O-Methylalnusin	[M+H]+	0.954	5481646	59917-40-7	Shikimates and Phenylpropanoids	Flavonoids	Flavonols	COc1c(O)cc2oc(-c3ccccc3)c(OC)c(=O)c2c1O	[315.09, 299.06, 271.06, 300.06, 283.06]	4.93206e+07	4.91344e+07	5.47163e+07	5.65384e+07	5.55881e+07	0.0670501	5.30596e+07
	M315T448	315.086	7.46	C17H14O6	0.4	Odoratin	[M+H]+	0.9882	13965473	53948-00-8	Shikimates and Phenylpropanoids	Isoflavonoids	Isoflavones	COc1ccc(-c2coc3cc(O)c(OC)cc3c2=O)cc1O	[315.09, 300.06, 299.06, 243.07, 283.06]	2.15947e+07	2.10243e+07	2.53285e+07	2.38937e+07	2.52636e+07	0.0862864	2.3421e+07
	M315T664_1	315.086	11.07	C29H34O15	1	5-Hydroxy-6-methoxy-2-(4-methoxyphenyl)-4-oxo-4H-chromen-7-yl 2-O-(6-deoxy-.alpha.-L-mannopyranosyl)-.beta.-D-glucopyranoside	[M+H-C12H20O9]+	0.9251	23789063	1136793-56-0	Shikimates and Phenylpropanoids	Flavonoids	Flavones	COc1ccc(-c2cc(=O)c3c(O)c(OC)c(O[C@@H]4O[C@H](CO)[C@@H](O)[C@H](O)[C@H]4O[C@@H]4O[C@@H](C)[C@H](O)[C@@H](O)[C@H]4O)cc3o2)cc1	[315.09, 300.06, 272.07, 107.05, 209.08]	1.11937e+07	1.12177e+07	1.23444e+07	1.05098e+07	1.02488e+07	0.0732234	1.11029e+07
	M315T649	315.123	10.82	C18H18O5	0.1	2'-Hydroxy-4,4',6'-trimethoxychalcone	[M+H]+	0.9782	5355469	3420-72-2	Shikimates and Phenylpropanoids	Flavonoids	Chalcones	COc1ccc(/C=C/C(=O)c2c(O)cc(OC)cc2OC)cc1	[181.05, 315.12, 315.08, 161.06, 133.06]	4.07302e+06	4.17542e+06	3.58916e+06	4.20985e+06	3.99258e+06	0.062208	4.00801e+06
	M315T204	315.134	3.4	C15H20N2O4	8	N2-(1-Oxo-4-phenylbutyl)-L-glutamine	[M+Na]+	0.7553	9943917	491851-62-8	Amino acids and Peptides	Small peptides	Dipeptides	NC(=O)CCC(NC(=O)CCCc1ccccc1)C(=O)O	[315.13, 225.1, 169.08, 182.08, 315.17]	9.83676e+07	8.124e+07	8.83601e+07	9.60196e+07	9.23614e+07	0.0741479	9.12697e+07
	M315T759	315.157	12.65	C19H24O5	7.4	Trichothecine	[M+H-H2O]+	0.972	5365822	6379-69-7	Terpenoids	Sesquiterpenoids	Trichothecane sesquiterpenoids	C/C=C/C(=O)OC1CC2OC3C=C(C)C(=O)CC3(C)C1(C)C21CO1	[315.16, 315.19, 97.07, 109.07, 215.1]	1.13115e+07	1.18914e+07	1.3121e+07	1.33388e+07	1.22084e+07	0.0685494	1.23742e+07
	M315T794_2	315.194	13.23	C20H26O3	3.2	7-Oxoabieta-8,11,13-trien-18-oic acid	[M+H]+	0.9581	10018535	856992-80-8	Terpenoids	Diterpenoids	Podocarpane diterpenoids	CC(C)c1ccc2c(c1)C(=O)CC1C(C)(C(=O)O)CCCC21C	[187.11, 315.2, 255.14, 171.08, 199.11]	9.32425e+06	1.02392e+07	1.20683e+07	1.21775e+07	1.16449e+07	0.113061	1.10908e+07
	M315T745	315.253	12.42	C18H34O4	0.8	12,13-DiHOME	[M+H]+	0.8376	25320868	263399-35-5	Fatty acids	Octadecanoids	Other Octadecanoids	CCCCC[C@@H](O)[C@@H](O)C/C=C\CCCCCCCC(=O)O	[279.23, 95.09, 113.1, 93.07, 109.1]	4.32269e+07	4.45297e+07	5.46608e+07	5.70845e+07	5.6883e+07	0.13332	5.1277e+07
	M316T53	316.079	0.88	C15H13N3O3S	13.8	[4-(4-Hydroxy-2-quinazolinyl)phenyl]methanesulfonamide	[M+H]+	0.9363	135566661	1311838-33-1	Alkaloids			NS(=O)(=O)Cc1ccc(-c2nc(=O)c3ccccc3[nH]2)cc1	[316.08, 118.09, 316.13, 199.12, 280.12]	4.39869e+07	3.54351e+07	3.75424e+07	4.29338e+07	4.2834e+07	0.0938494	4.05464e+07
	M316T92	316.139	1.54	C13H21N3O4S	20.4	1-(1-Ethyl-3,5-dimethylpyrazol-4-yl)sulfonylisonipecotic acid	[M+H]+	0.9649	7174608	925200-03-9	Alkaloids			CCn1nc(C)c(S(=O)(=O)N2CCC(C(=O)O)CC2)c1C	[316.14, 280.12, 298.13, 134.1, 136.08]	7.00228e+07	6.31137e+07	6.32496e+07	6.34717e+07	6.37103e+07	0.0459957	6.47136e+07
	M316T476	316.154	7.93	C18H21NO4	0.2	Oxycodone	[M+H]+	0.8273	5284603	76-42-6	Alkaloids	Tyrosine alkaloids	Isoquinoline alkaloids+Morphinan alkaloids	COc1ccc2c3c1O[C@H]1C(=O)CC[C@@]4(O)[C@@H](C2)N(C)CC[C@]314	[298.14, 252.14, 210.13, 103.05, 194.1]	4.01735e+06	3.332e+06	4.07178e+06	4.16888e+06	4.01448e+06	0.0854606	3.9209e+06
	M316T735	316.191	12.24	C19H25NO3	0.7	2-Benzyl-4-(octahydro-2H-isoindol-2-yl)-4-oxobutanoic acid	[M+H]+	0.8338	3047758	145324-16-9				O=C(O)C(CC(=O)N1CC2CCCCC2C1)Cc1ccccc1	[298.18, 270.19, 242.15, 316.19, 121.07]	2.90384e+07	2.93241e+07	3.37871e+07	3.49824e+07	3.35757e+07	0.0857749	3.21416e+07
	M316T712_2	316.285	11.87	C18H37NO3	0.1	Dehydrophytosphingosine (not validated, isomer of 1677)	[M+H]+	0.786	25203815	81520-97-0	Fatty acids	Sphingolipids	Sphingoid bases	CCCCCCCCCC=CCCCC(O)C(O)C(N)CO	[316.28, 280.26, 298.27, 286.07, 316.12]	3.37996e+07	3.40151e+07	4.02265e+07	4.09424e+07	4.00388e+07	0.0945478	3.78045e+07
	M317T318	317.066	5.29												[317.07, 302.04, 153.02, 285.04, 274.05]	1.91631e+07	1.6525e+07	1.80423e+07	1.83691e+07	1.81033e+07	0.0530861	1.80406e+07
	M317T699	317.136	11.66	C17H20N2O2S	14.1	1,3-Bis(4-ethoxyphenyl)thiourea	[M+H]+	0.9961	667483	1234-30-6	Shikimates and Phenylpropanoids			CCOc1ccc(N=C(S)Nc2ccc(OCC)cc2)cc1	[317.14, 317.17, 91.05, 105.07, 229.08]	5.36256e+06	5.99512e+06	6.81612e+06	6.8863e+06	7.49281e+06	0.128116	6.51058e+06
	M317T657	317.211	10.95	C20H28O3	0.4	15,18-Dihydroxy-8,11,13-abietatrien-7-one	[M+H]+	0.9536	75411971	213329-45-4	Terpenoids	Diterpenoids	Podocarpane diterpenoids	CC(C)(O)c1ccc2c(c1)C(=O)CC1[C@]2(C)CCC[C@@]1(C)CO	[317.21, 203.11, 317.07, 133.07, 175.11]	4.62366e+06	5.06309e+06	5.65652e+06	5.81454e+06	5.61373e+06	0.0928729	5.35431e+06
	M318T330	318.181	5.5	C17H23N3O3	0.5	Leu-Trp	[M+H]+	0.9058	329275	5156-22-9	Amino acids and Peptides	Small peptides	Dipeptides	CC(C)CC(N)C(=O)NC(Cc1c[nH]c2ccccc12)C(=O)O	[318.18, 265.13, 149.02, 105.03, 283.14]	5.26003e+06	4.53975e+06	5.0503e+06	5.16214e+06	5.31606e+06	0.0613719	5.06566e+06
	M318T261	318.206	4.35	C19H27NO3	0.5	Tetrabenazine	[M+H]+	0.97	6018	58-46-8	Alkaloids	Tyrosine alkaloids	Isoquinoline alkaloids	COc1cc2c(cc1OC)C1CC(=O)C(CC(C)C)CN1CC2	[318.21, 208.17, 111.04, 244.17, 300.2]	7.63167e+06	5.91573e+06	8.72646e+06	7.48522e+06	8.66959e+06	0.148736	7.68573e+06
	M318T803	318.24	13.38	C20H31NO2	7.3	Drofenine	[M+H]+	0.9997	3166					CCN(CC)CCOC(=O)C(c1ccccc1)C1CCCCC1	[318.24, 300.17, 171.01, 206.86, 319.24]	3.52347e+07	4.86483e+07	4.0641e+07	5.48451e+07	4.15186e+07	0.172886	4.41775e+07
	M318T652	318.3	10.87	C18H39NO3	0.5	Phytosphingosine	[M+H]+	0.9145	122121	554-62-1	Fatty acids	Sphingolipids	Sphingoid bases	CCCCCCCCCCCCCC[C@@H](O)[C@@H](O)[C@@H](N)CO	[318.3, 256.26, 102.09, 300.29, 319.3]	5.7336e+07	5.03673e+07	6.53639e+07	6.96196e+07	6.69665e+07	0.127932	6.19307e+07
	M319T498	319.116	8.31	C17H18O6	6.4	Dechlorogriseofulvin	[M+H]+	0.8625	24066885	3680-32-8	Polyketides	Aromatic polyketides	Griseofulvins	COC1=CC(=O)C[C@@H](C)[C@]12Oc1cc(OC)cc(OC)c1C2=O	[319.12, 229.08, 131.05, 113.02, 105.03]	6.47356e+06	7.0788e+06	7.58759e+06	9.0175e+06	7.95757e+06	0.125743	7.62301e+06
	M319T46_2	319.161	0.77	C17H22N2O4	12.6	N-Phenylacetyl-L-prolylglycine ethyl ester	[M+H]+	0.8888	180496	157115-85-0	Amino acids and Peptides	Small peptides		CCOC(=O)CNC(=O)[C@@H]1CCCN1C(=O)Cc1ccccc1	[319.16, 204.1, 116.07, 301.15, 175.12]	3.01403e+07	2.11254e+07	2.34506e+07	2.57289e+07	2.33179e+07	0.138323	2.47526e+07
	M320T151	320.149	2.51	C16H21N3O2S	21.1	Dimethylfasudil	[M+H]+	0.971	448043	451462-58-1	Alkaloids	Lysine alkaloids		Cc1cncc2cccc(S(=O)(=O)N3CCCNC[C@@H]3C)c12	[320.15, 194.08, 230.12, 320.11, 140.12]	2.98282e+07	2.47675e+07	3.36186e+07	3.52014e+07	2.75812e+07	0.141663	3.01994e+07
	M320T346	320.197	5.77	C22H25NO	12.4	JWH 251 4-methylphenyl isomer	[M+H]+	0.9606	44397464	864445-41-0	Alkaloids			CCCCCn1cc(C(=O)Cc2ccc(C)cc2)c2ccccc21	[320.2, 105.03, 302.19, 267.15, 285.16]	9.9394e+06	9.64649e+06	1.00503e+07	1.11921e+07	1.05907e+07	0.0595193	1.02838e+07
	M323T496	323.089	8.27	C17H16O5	0.2	1-(3,4-Dihydroxy-2,6-dimethoxyphenyl)-3-phenylprop-2-en-1-one	[M+Na]+	0.9083	24041588		Shikimates and Phenylpropanoids	Flavonoids	Chalcones	COc1cc(O)c(O)c(OC)c1C(=O)C=Cc1ccccc1	[323.09, 323.13, 323.18, 105.03, 177.05]	4.90676e+06	4.98524e+06	6.3121e+06	6.50003e+06	6.45986e+06	0.139389	5.8328e+06
	M323T669	323.128	11.14	C20H18O4	1.6	Licoflavone A	[M+H]+	0.9914	5319000	61153-77-3	Shikimates and Phenylpropanoids	Flavonoids	Flavones	CC(C)=CCc1cc2c(=O)cc(-c3ccc(O)cc3)oc2cc1O	[323.13, 267.07, 167.03, 239.07, 268.07]	1.16479e+07	1.23772e+07	1.38005e+07	1.40757e+07	1.37746e+07	0.0809513	1.31352e+07
	M323T406	323.147	6.77	C12H24N2O9	4.7	Chitobiose	[M+H-H2O]+	0.979	12302989	577-76-4	Carbohydrates	Aminosugars and aminoglycosides	Aminosugars	N[C@H]1C(O)O[C@H](CO)[C@@H](O[C@@H]2O[C@H](CO)[C@@H](O)[C@H](O)[C@H]2N)[C@@H]1O	[323.15, 161.06, 133.06, 324.12, 305.1]	7.26565e+06	7.17613e+06	8.63761e+06	9.33735e+06	9.57447e+06	0.13444	8.39824e+06
	M324T90	324.144	1.51	C19H18FN3O	20.8	Rucaparib	[M+H]+	0.9329	9931954	283173-50-2	Alkaloids	Tryptophan alkaloids	Carboline alkaloids	CNCc1ccc(-c2[nH]c3cc(F)cc4c3c2CCNC4=O)cc1	[324.14, 306.13, 108.08, 111.04, 276.12]	5.37187e+07	4.57819e+07	4.83213e+07	6.82716e+07	5.57654e+07	0.160855	5.43718e+07
	M324T75	324.144	1.24	C50H65NO13	0.4	Tetromycin C5	[M+H-C34H44O7]+	0.9075		205433-86-9					[324.14, 306.13, 108.08, 276.12, 208.1]	3.28275e+07	2.85559e+07	2.77319e+07	2.92045e+07	3.31925e+07	0.0834715	3.03025e+07
	M324T213	324.144	3.55													1.22989e+08	9.48946e+07	1.04251e+08	1.03087e+08	1.11588e+08	0.0982941	1.07362e+08
	M324T142	324.144	2.37	C15H21N3O3S	20.7	Gliclazide	[M+H]+	0.8365	3475	21187-98-4	Alkaloids	Lysine alkaloids	Piperidine alkaloids	Cc1ccc(S(=O)(=O)NC(=O)NN2CC3CCCC3C2)cc1	[324.14, 198.11, 111.04, 166.09, 138.09]	5.07909e+07	6.15833e+07	5.75908e+07	6.11859e+07	6.90036e+07	0.110367	6.00309e+07
	M324T871	324.29	14.51	C20H39NO3	0.6	C-2 Ceramide	[M+H-H2O]+	0.745	5497136	3102-57-6	Fatty acids	Sphingolipids	Ceramides+Sphingoid bases	CCCCCCCCCCCCC/C=C/[C@@H](O)[C@H](CO)NC(C)=O	[324.29, 95.09, 307.26, 109.1, 306.28]	4.89568e+07	4.95593e+07	5.6988e+07	6.32088e+07	5.9859e+07	0.11299	5.57144e+07
	M325T186	325.092	3.1	C15H16O8	2.4	Skimmin	[M+H]+	0.9984	99693	93-39-0	Shikimates and Phenylpropanoids	Coumarins	Simple coumarins	O=c1ccc2ccc(O[C@@H]3O[C@H](CO)[C@H](O)[C@H](O)[C@H]3O)cc2o1	[163.04, 107.05, 119.05, 91.05, 325.15]	2.94181e+07	2.32183e+07	2.73843e+07	2.72656e+07	3.52047e+07	0.153417	2.84982e+07
	M325T283	325.092	4.71												[163.04, 135.04, 145.03, 117.03, 97.03]	1.3726e+08	1.11742e+08	1.36664e+08	1.35659e+08	1.39366e+08	0.0868937	1.32138e+08
	M325T234	325.092	3.91	C35H46O20	0.9	Echinacoside	[M+H-C20H30O12]+	0.9909	5281771	82854-37-3	Shikimates and Phenylpropanoids	Phenylethanoids (C6-C2)+Phenylpropanoids (C6-C3)	Cinnamic acids and derivatives+Phenylethanoids	C[C@@H]1O[C@@H](O[C@@H]2[C@@H](O)[C@H](OCCc3ccc(O)c(O)c3)O[C@H](CO[C@@H]3O[C@H](CO)[C@@H](O)[C@H](O)[C@H]3O)[C@H]2OC(=O)/C=C/c2ccc(O)c(O)c2)[C@H](O)[C@H](O)[C@H]1O	[163.04, 135.04, 145.03, 117.03, 97.03]	1.84808e+08	1.59829e+08	1.91658e+08	1.87881e+08	1.84248e+08	0.0691766	1.81685e+08
	M325T398	325.107	6.63	C27H30O12	0.5	1,3,4-Trihydroxy-5-(((2E)-3-(2-(4-hydroxy-3-methoxyphenyl)-3-(hydroxymethyl)-7-methoxy-2,3-dihydro-1-benzofuran-5-yl)prop-2-enoyl)oxy)cyclohexanecarboxylic acid	[M+H-C8H14O7]+	0.7906	45782923	1214871-09-6	Shikimates and Phenylpropanoids	Lignans	Neolignans	COc1cc(C2Oc3c(OC)cc(/C=C/C(=O)OC4CC(O)(C(=O)O)CC(O)C4O)cc3C2CO)ccc1O	[307.1, 325.11, 293.08, 265.09, 292.07]	4.19764e+06	3.84657e+06	3.91803e+06	4.29482e+06	4.08413e+06	0.0459919	4.06824e+06
	M325T213_1	325.113	3.55	C12H22O11	0.6	2.alpha.-Mannobiose	[M+H-H2O]+	0.9272	11099946	15548-39-7	Carbohydrates	Saccharides	Disaccharides	OC[C@H]1OC(O)[C@@H](O[C@H]2O[C@H](CO)[C@@H](O)[C@H](O)[C@@H]2O)[C@@H](O)[C@@H]1O	[163.04, 135.04, 145.03, 117.03, 111.04]	2.91348e+07	2.39514e+07	2.49669e+07	2.50221e+07	2.62537e+07	0.0773749	2.58658e+07
	M325T756	325.143	12.59	C20H20O4	0.3	Corylifolinin	[M+H]+	0.7952	5281255	20784-50-3	Shikimates and Phenylpropanoids	Flavonoids	Chalcones	CC(C)=CCc1c(O)ccc(C(=O)/C=C/c2ccc(O)cc2)c1O	[149.02, 177.13, 175.11, 225.13, 325.22]	8.66137e+06	1.10315e+07	1.06773e+07	1.09456e+07	1.13077e+07	0.101252	1.05247e+07
	M325T172	325.187	2.87	C20H24N2O2	12.2	Quinine	[M+H]+	0.7915	6604605	130-95-0	Alkaloids	Tryptophan alkaloids		C=C[C@@H]1CN2CC[C@@H]1C[C@H]2[C@H](O)c1ccnc2ccc(OC)cc12	[325.19, 163.04, 132.08, 192.1, 325.15]	1.17284e+07	9.61596e+06	1.08996e+07	9.93697e+06	1.12396e+07	0.0829889	1.06841e+07
	M325T877	325.216	14.62	C22H32O4	0.3	Maresin 1	[M+H-2H2O]+	0.7373	60201795	1268720-28-0	Fatty acids	Docosanoids	Maresins	CC/C=C\C/C=C\C[C@H](O)/C=C\C=C\C=C\[C@H](O)C/C=C\CCC(=O)O	[325.22, 147.12, 209.13, 307.21, 105.07]	1.1204e+07	1.20518e+07	1.21494e+07	1.33106e+07	1.31575e+07	0.0701497	1.23747e+07
	M325T941	325.272	15.69	C20H38O4	6.9	Prostaglandin F1.alpha. alcohol	[M+H-H2O]+	0.9984	16061105	13487-47-3	Fatty acids	Eicosanoids	Prostaglandins	CCCCC[C@H](O)/C=C/[C@H]1[C@H](O)C[C@H](O)[C@@H]1CCCCCCCO	[325.27, 204.43, 325.21, 175.11, 337.76]	5.5498e+06	7.85184e+06	8.99857e+06	9.28884e+06	8.80117e+06	0.188064	8.09805e+06
	M326T449	326.139	7.49	C19H19NO4	0.1	CAY10486	[M+H]+	0.9494	10019206	615264-52-3	Amino acids and Peptides+Shikimates and Phenylpropanoids	Phenylpropanoids (C6-C3)	Cinnamic acid amides	COC(=O)[C@H](Cc1ccccc1)NC(=O)/C=C/c1ccc(O)cc1	[326.14, 137.06, 240.08, 145.06, 107.05]	4.97886e+06	4.25839e+06	5.15903e+06	6.1452e+06	5.32102e+06	0.131175	5.1725e+06
	M326T377	326.139	6.28	C18H19N3OS	20.6	3-Amino-4,6-dimethyl-N-(1-phenylethyl)thieno[2,3-b]pyridine-2-carboxamide	[M+H]+	0.9678	2793404	329934-51-2	Alkaloids			Cc1cc(C)c2c(N)c(C(=O)NC(C)c3ccccc3)sc2n1	[326.14, 137.06, 240.08, 107.05, 145.06]	4.32893e+07	3.76333e+07	4.20441e+07	4.52519e+07	4.42612e+07	0.069796	4.2496e+07
	M326T909	326.305	15.14	C20H41NO3	0.4	Dihydroceramide C2	[M+H-H2O]+	0.8532	6610273	13031-64-6	Fatty acids	Sphingolipids	Ceramides+Sphingoid bases	CCCCCCCCCCCCCCC[C@@H](O)[C@H](CO)NC(C)=O	[326.31, 309.28, 95.09, 203.02, 308.3]	1.05416e+07	1.07713e+07	1.17674e+07	1.15505e+07	1.14743e+07	0.0474722	1.1221e+07
	M327T718	327.086	11.96	C18H18O8	0.1	3,8-Dihydroxy-1-methoxy-4-(1,3,4-trihydroxybutan-2-yl)xanthen-9-one	[M+H-2H2O]+	0.8301	24039298	92484-36-1	Polyketides	Xanthones	Methyl xanthones	COc1cc(O)c(C(CO)C(O)CO)c2oc3cccc(O)c3c(=O)c12	[327.09, 205.05, 299.09, 177.05, 178.06]	1.07928e+07	1.10857e+07	1.14225e+07	1.15612e+07	1.07807e+07	0.0320592	1.11286e+07
	M327T700	327.123	11.67	C19H18O5	0.2	Capnolactone	[M+H]+	0.8918	5776876	30825-45-7	Shikimates and Phenylpropanoids	Coumarins	Simple coumarins	CC1=CC(C/C(C)=C/COc2ccc3ccc(=O)oc3c2)OC1=O	[327.12, 219.07, 181.05, 237.08, 191.07]	2.47362e+07	2.36466e+07	2.70965e+07	2.73223e+07	2.67281e+07	0.0627569	2.59059e+07
	M327T419	327.123	6.99	C19H20O6	0.2	Carpinontriol B	[M+H-H2O]+	0.957	85374891	473451-73-9	Shikimates and Phenylpropanoids	Diarylheptanoids	Biaryl type diarylheptanoids	O=C1CCc2ccc(O)c(c2)-c2cc(ccc2O)CC(O)C(O)C1O	[327.12, 253.09, 225.09, 147.04, 137.06]	5.22823e+06	4.75078e+06	5.8477e+06	5.94847e+06	5.96841e+06	0.0972511	5.54872e+06
	M327T357	327.159	5.96	C20H26O6	0.1	(-)-Secoisolariciresinol	[M+H-2H2O]+	0.9816	65373	29388-59-8	Shikimates and Phenylpropanoids	Lignans	Dibenzylbutane lignans	COc1cc(C[C@@H](CO)[C@H](CO)Cc2ccc(O)c(OC)c2)ccc1O	[137.06, 163.08, 133.07, 103.05, 131.05]	1.28068e+07	1.21608e+07	1.41771e+07	1.50937e+07	1.65406e+07	0.124215	1.41558e+07
	M327T250	327.171	4.17	C19H22N2O3	0.6	DTXSID00891672	[M+H]+	0.9814	133052757		Alkaloids	Nicotinic acid alkaloids	Pyridine alkaloids	CN(CCC(c1ccccc1)c1ccccn1)C(=O)CCC(=O)O	[327.17, 215.12, 201.1, 111.04, 197.11]	4.72244e+06	3.50562e+06	4.5317e+06	5.05384e+06	4.70238e+06	0.13076	4.5032e+06
	M327T88	327.203	1.47	C20H26N2O2	12.4	Hydroquinidine	[M+H]+	0.9402	91503	1435-55-8	Alkaloids	Tryptophan alkaloids		CC[C@H]1CN2CC[C@H]1C[C@@H]2[C@@H](O)c1ccnc2ccc(OC)cc12	[327.2, 309.19, 136.11, 195.16, 147.09]	2.37651e+07	1.97259e+07	2.08736e+07	2.12813e+07	2.0918e+07	0.0699164	2.13128e+07
	M327T732	327.232	12.2	C24H34O4	0.3	1,3-Benzenediol, 2-[8-(acetyloxy)-3,7,11-trimethyl-2,6,10-dodecatrien-1-yl]-5-methyl-	[M+H-C2H4O2]+	0.9223	129008880	2111897-21-1	Polyketides+Terpenoids	Meroterpenoids	Tetraketide meroterpenoids	CC(=O)OC(CC=C(C)C)/C(C)=C/CC/C(C)=C/Cc1c(O)cc(C)cc1O	[137.06, 327.23, 175.08, 95.09, 189.09]	4.39835e+06	7.22669e+06	5.34704e+06	5.67306e+06	5.30811e+06	0.184249	5.59065e+06
	M328T209_1	328.154	3.49	C19H21NO4	0.1	Boldine	[M+H]+	0.8139	10154	476-70-0	Alkaloids	Tyrosine alkaloids	Aporphine alkaloids+Isoquinoline alkaloids	COc1cc2c(cc1O)C[C@H]1c3c(cc(O)c(OC)c3-2)CCN1C	[328.15, 312.12, 313.13, 297.1, 151.08]	4.7515e+08	3.90069e+08	4.32814e+08	4.48078e+08	4.82978e+08	0.0833521	4.45818e+08
	M328T217	328.191	3.61	C19H25N3S	19.8	Tetrameprozine	[M+H]+	0.8716	19392		Alkaloids	Tryptophan alkaloids	Simple indole alkaloids	CN(C)CC(CN1c2ccccc2Sc2ccccc21)N(C)C	[328.19, 328.15, 107.05, 283.13, 297.11]	1.75254e+07	1.549e+07	1.63282e+07	1.76412e+07	1.68382e+07	0.0530809	1.67646e+07
	M329T508	329.102	8.47	C18H16O6	0.1	3',4',5'-Trimethoxyflavonol	[M+H]+	0.9446	688827	154542-32-2	Shikimates and Phenylpropanoids	Flavonoids	Flavonols	COc1cc(-c2oc3ccccc3c(=O)c2O)cc(OC)c1OC	[329.1, 299.06, 268.07, 285.08, 271.06]	1.0651e+08	9.87086e+07	1.17194e+08	1.23237e+08	1.27218e+08	0.103135	1.14574e+08
	M329T463	329.102	7.71	C18H16O6	0.2	3,4',7-Tri-O-methylkaempferol	[M+H]+	0.9591	5468749	15486-34-7	Shikimates and Phenylpropanoids	Flavonoids	Flavonols	COc1ccc(-c2oc3cc(OC)cc(O)c3c(=O)c2OC)cc1	[329.1, 314.08, 299.06, 268.07, 271.06]	3.46124e+08	3.3508e+08	3.97498e+08	4.10422e+08	4.06384e+08	0.0940887	3.79101e+08
	M329T452	329.102	7.53	C18H16O6	0.1	3-Hydroxy-2',4',5'-trimethoxyflavone	[M+H]+	0.8023	24721528	1621-79-0	Shikimates and Phenylpropanoids	Flavonoids	Flavonols	COc1cc(OC)c(-c2oc3ccccc3c(=O)c2O)cc1OC	[329.1, 299.06, 271.06, 314.08, 153.02]	1.90247e+08	1.75313e+08	2.13047e+08	2.18423e+08	2.25053e+08	0.102156	2.04417e+08
	M329T710	329.102	11.83	C29H34O15	0.3	7,8-Dimethoxy-3-(4-methoxyphenyl)-4-oxo-4H-chromen-5-yl 2-O-pentopyranosylhexopyranoside	[M+H-C11H18O9]+	0.9022	23900084		Shikimates and Phenylpropanoids	Isoflavonoids	Isoflavones	COc1ccc(-c2coc3c(OC)c(OC)cc(OC4OC(CO)C(O)C(O)C4OC4OCC(O)C(O)C4O)c3c2=O)cc1	[329.1, 268.07, 296.07, 314.08, 133.06]	1.50291e+08	1.53209e+08	1.66374e+08	1.71203e+08	1.66169e+08	0.0566051	1.61449e+08
	M329T464	329.122	7.74	C22H16O3	15	3,4-Diphenyl-7-methoxycoumarin	[M+H]+	0.8466	3933943	33257-76-0	Shikimates and Phenylpropanoids	Flavonoids	Neoflavonoids	COc1ccc2c(-c3ccccc3)c(-c3ccccc3)c(=O)oc2c1	[329.1, 314.08, 299.06, 268.07, 271.06]	7.77686e+06	7.36932e+06	8.09285e+06	9.51264e+06	7.86769e+06	0.100851	8.12387e+06
	M329T454	329.123	7.56													1.80179e+08	1.55262e+08	1.79803e+08	1.82451e+08	1.79812e+08	0.0647706	1.75501e+08
	M329T681	329.136	11.35	C19H20O5	7.1	Decursin	[M+H]+	0.8861	442126	5928-25-6	Shikimates and Phenylpropanoids	Coumarins	Pyranocoumarins+Simple coumarins	CC(C)=CC(=O)O[C@H]1Cc2cc3ccc(=O)oc3cc2OC1(C)C	[329.14, 255.07, 227.07, 229.08, 98.98]	4.88996e+06	4.60935e+06	5.22454e+06	5.66976e+06	5.49082e+06	0.0835413	5.17689e+06
	M329T762_2	329.139	12.71													9.86091e+07	1.04796e+08	1.16721e+08	1.21814e+08	1.14178e+08	0.0842871	1.11223e+08
	M329T196	329.186	3.27	C13H24N6O4	21.2	Gly-Pro-Arg	[M+H]+	0.7791	21525054	47295-77-2	Amino acids and Peptides	Small peptides	Dipeptides+Tripeptides	NCC(=O)N1CCCC1C(=O)NC(CCCN=C(N)N)C(=O)O	[329.19, 268.16, 149.11, 161.11, 120.06]	5.73607e+08	4.81938e+08	5.59193e+08	5.56749e+08	3.83281e+08	0.156239	5.10953e+08
	M329T300	329.218	5.01	C21H30O4	21.8	Corticosterone	[M+H-H2O]+	0.8628	5753	50-22-6	Terpenoids	Steroids	Pregnane steroids	C[C@]12C[C@H](O)[C@H]3[C@@H](CCC4=CC(=O)CC[C@@]43C)[C@@H]1CC[C@@H]2C(=O)CO	[329.22, 329.1, 299.06, 155.11, 175.12]	1.75089e+07	1.46822e+07	1.92387e+07	1.93118e+07	1.98619e+07	0.116734	1.81207e+07
	M330T181	330.134	3.01	C18H21NO6	0.8	Furo[2,3-b]quinoline, 7-(2,3-dihydroxy-3-methylbutoxy)-4,8-dimethoxy-	[M+H-H2O]+	0.8729	73416	110548-95-3	Alkaloids	Tryptophan alkaloids+Anthranilic acid alkaloids	Quinoline alkaloids	COc1c2ccoc2nc2c(OC)c(OCC(O)C(C)(C)O)ccc12	[330.13, 205.11, 174.09, 204.1, 312.12]	2.09975e+07	1.95306e+07	2.24481e+07	2.30322e+07	3.01293e+07	0.176094	2.32276e+07
	M330T62	330.155	1.03													5.73823e+08	4.55783e+08	5.17139e+08	5.28368e+08	5.54142e+08	0.0855409	5.25851e+08
	M330T74_3	330.155	1.23													1.31855e+09	1.22194e+09	1.16057e+09	1.31691e+09	1.29949e+09	0.0552601	1.26349e+09
	M330T56	330.155	0.93													9.51497e+08	7.61844e+08	8.88465e+08	8.03042e+08	8.44005e+08	0.0868622	8.49771e+08
	M330T127	330.155	2.12	C19H20FNO3	14.7	Paroxetine	[M+H]+	0.7442	4691	7782-49-2	Alkaloids			Fc1ccc(C2CCNCC2COc2ccc3c(c2)OCO3)cc1	[330.16, 150.09, 312.14, 166.09, 123.04]	3.95318e+07	3.95525e+07	3.55543e+07	3.50946e+07	3.99448e+07	0.0631286	3.79356e+07
	M330T229	330.17	3.82	C19H23NO4	0.4	(R)-Reticuline	[M+H]+	0.921	440586	485-19-8	Alkaloids	Tyrosine alkaloids	Isoquinoline alkaloids+Tetrahydroisoquinoline alkaloids	COc1ccc(C[C@@H]2c3cc(O)c(OC)cc3CCN2C)cc1O	[192.1, 330.17, 137.06, 143.05, 177.08]	7.67126e+07	1.12774e+08	7.27562e+07	8.47449e+07	8.37309e+07	0.182178	8.61438e+07
	M330T164	330.17	2.74	C19H23NO4	0.2	Sinomenine	[M+H]+	0.9694	5459308	115-53-7	Alkaloids	Tyrosine alkaloids	Isoquinoline alkaloids+Morphinan alkaloids	COC1=C[C@@H]2[C@@H]3Cc4ccc(OC)c(O)c4[C@]2(CCN3C)CC1=O	[330.17, 123.04, 285.11, 143.05, 175.08]	7.27203e+07	5.84982e+07	6.33542e+07	8.35028e+07	6.94384e+07	0.13749	6.95028e+07
	M330T764	330.206	12.73	C20H27NO3	0.5	25G-NBOMe	[M+H]+	0.7997	118796428	1354632-65-7	Alkaloids	Tyrosine alkaloids	Phenylethylamines	COc1ccccc1CNCCc1cc(OC)c(C)c(C)c1OC	[121.07, 122.07, 98.06, 330.14, 312.2]	9.55614e+06	9.9939e+06	1.12789e+07	1.12931e+07	1.13042e+07	0.0791057	1.06853e+07
	M331T442	331.069	7.36	C16H17ClO4	5	5-[(4-Chloro-2-isopropyl-5-methylphenoxy)methyl]-2-furoic acid	[M+Na]+	0.991	4299770	438219-43-3	Terpenoids			Cc1cc(OCc2ccc(C(=O)O)o2)c(C(C)C)cc1Cl	[331.07, 287.08, 316.06, 331.2, 331.16]	8.0465e+06	7.79424e+06	9.56971e+06	1.04037e+07	1.06281e+07	0.141325	9.28845e+06
	M331T240	331.129	3.99	C25H26O7	12.9	Methyl 2-[[4-hydroxy-3-(3-methylbut-2-enyl)phenyl]methyl]-3-(4-hydroxyphenyl)-4-methoxy-5-oxofuran-2-carboxylate	[M+H-C3H8O4]+	0.8177	24011604	913690-69-4	Shikimates and Phenylpropanoids	Lignans	Neolignans	COC(=O)C1(Cc2ccc(O)c(CC=C(C)C)c2)OC(=O)C(OC)=C1c1ccc(O)cc1	[331.13, 313.12, 295.11, 249.1, 277.1]	2.00475e+07	1.66099e+07	1.7599e+07	1.53422e+07	1.61634e+07	0.10563	1.71524e+07
	M331T376	331.154	6.26	C19H24O6	3	MEGxp0_001644	[M-H2O+H]+	0.8923	23843927		Terpenoids	Sesquiterpenoids	Eremophilane sesquiterpenoids	CC(=O)O[C@H]1CC[C@H](C)[C@@]2(C)[C@H](OC(C)=O)c3c(C)coc3C(=O)[C@H]12	[151.08, 137.06, 287.13, 255.1, 227.11]	2.0426e+07	1.83784e+07	2.28071e+07	2.39248e+07	2.42299e+07	0.113677	2.19532e+07
	M331T258	331.175	4.29	C16H26O7	0.6	Jasminoside A	[M+H]+	0.978	57509330	214125-03-8	Terpenoids	Monoterpenoids	Secoiridoid monoterpenoids	CC1=CC(=O)CC(C)(C)C1CO[C@@H]1O[C@H](CO)[C@@H](O)[C@H](O)[C@H]1O	[169.12, 123.12, 109.1, 151.11, 151.08]	2.01008e+07	1.75395e+07	1.96514e+07	2.02413e+07	2.16043e+07	0.0742467	1.98275e+07
	M331T791	331.188	13.18	C19H26FN3O2	19.6	5-Fluoro ABICA	[M+H-NH3]+	0.9982	118796498	1801338-26-0	Alkaloids	Tryptophan alkaloids		CC(C)[C@H](NC(=O)c1cn(CCCCCF)c2ccccc12)C(N)=O	[331.19, 127.04, 205.25, 109.03, 97.03]	9.38526e+06	1.03476e+07	1.20656e+07	1.31014e+07	1.29188e+07	0.141286	1.15637e+07
	M332T74_1	332.134	1.23	C14H21NO8	0.4	Pyridoxine + O-Hex	[M+H]+	0.7531	3321053		Alkaloids	Nicotinic acid alkaloids	Pyridine alkaloids	Cc1ncc(COC2OC(CO)C(O)C(O)C2O)c(CO)c1O	[108.08, 332.13, 152.07, 314.12, 314.15]	6.09887e+07	5.23311e+07	5.07881e+07	5.12642e+07	5.577e+07	0.0783994	5.42284e+07
	M332T153	332.15	2.56	C18H21NO5	1.2	Tazettine	[M+H]+	0.988	271607	507-79-9	Alkaloids	Tyrosine alkaloids	Amarylidaceae alkaloids	COC1C=CC23c4cc5c(cc4COC2(O)CN(C)C3C1)OCO5	[332.15, 258.11, 240.1, 314.14, 259.12]	1.90296e+07	1.39809e+07	1.53971e+07	1.4697e+07	1.55594e+07	0.123714	1.57328e+07
	M332T476	332.197	7.93	C23H25NO	11.7	Mahanimbine	[M+H]+	0.951	167963	21104-28-9	Alkaloids	Tryptophan alkaloids	Carbazole alkaloids	CC(C)=CCCC1(C)C=Cc2c(c(C)cc3c2[nH]c2ccccc23)O1	[332.2, 286.19, 164.14, 304.2, 258.2]	4.35419e+06	3.86758e+06	4.77502e+06	5.18715e+06	4.82863e+06	0.109958	4.60252e+06
	M332T969	332.292	16.14	C22H37NO	6.9	N,N-Dimethylarachidonamide	[M+H]+	0.9885	5283408	45280-17-9	Fatty acids	Fatty amides	N-acyl amines	CCCCC/C=C\C/C=C\C/C=C\C/C=C\CCCC(=O)N(C)C	[332.29, 202.49, 332.22, 333.16, 92.69]	7.85439e+06	7.74853e+06	6.98567e+06	6.12243e+06	5.35606e+06	0.157205	6.81342e+06
	M333T436	333.061	7.26	C22H22O12	0.2	Mearnsitrin	[M+H-C6H10O4]+	0.9865	6918652	30484-88-9	Shikimates and Phenylpropanoids	Flavonoids	Flavonols	COc1c(O)cc(-c2oc3cc(O)cc(O)c3c(=O)c2O[C@@H]2O[C@@H](C)[C@H](O)[C@@H](O)[C@H]2O)cc1O	[333.06, 318.04, 301.03, 169.01, 273.04]	4.5607e+06	4.26673e+06	4.87111e+06	5.35496e+06	5.53727e+06	0.107996	4.91816e+06
	M333T48	333.07	0.81	C12H14N4O4S	20.1	Sulfadoxin	[M+Na]+	0.9802	17134	2447-57-6	Alkaloids			COc1ncnc(NS(=O)(=O)c2ccc(N)cc2)c1OC	[333.07, 333.17, 243.13, 315.06, 206.99]	1.82715e+07	1.51151e+07	1.50331e+07	1.62626e+07	1.75354e+07	0.0877096	1.64435e+07
	M333T773	333.204	12.88	C20H30O5	6.9	Andrographolide	[M+H-H2O]+	0.9976	71308151	5508-58-7	Terpenoids	Diterpenoids	Labdane diterpenoids	C=C1CC[C@@H]2C(C)(CO)[C@H](O)CC[C@@]2(C)[C@@H]1C/C=C1\C(=O)OCC1O	[333.2, 202.61, 292.15, 202.59, 277.12]	8.03656e+06	9.04526e+06	9.81992e+06	1.07911e+07	1.10551e+07	0.127949	9.74959e+06
	M334T238	334.14	3.97	C16H19N3O5	0.1	Glu-Trp	[M+H]+	0.8374	1549462	38101-59-6	Amino acids and Peptides	Small peptides	Dipeptides	N[C@H](CCC(=O)O)C(=O)N[C@H](Cc1c[nH]c2ccccc12)C(=O)O	[188.07, 146.06, 118.07, 205.1, 144.08]	8.55343e+06	7.61308e+06	8.16254e+06	8.79549e+06	8.55917e+06	0.0556484	8.33674e+06
	M334T306	334.165	5.09	C18H23NO5	0.4	Seneciphyllin	[M+H]+	0.7699	521227	520-59-2	Alkaloids	Ornithine alkaloids	Pyrrolizidine alkaloids	C=C1CC(=CC)C(=O)OC2CCN3CC=C(COC(=O)C1(C)O)C23	[334.17, 229.12, 187.11, 201.13, 186.1]	1.5247e+07	1.31733e+07	1.65508e+07	1.72115e+07	1.80479e+07	0.118702	1.60461e+07
	M334T159	334.165	2.64	C18H23NO5	0.3	Seneciphylline	[M+H]+	0.9671	5281750	480-81-9	Alkaloids	Ornithine alkaloids	Pyrrolizidine alkaloids	C=C1C/C(=C/C)C(=O)O[C@@H]2CCN3CC=C(COC(=O)[C@]1(C)O)[C@H]23	[334.17, 217.11, 200.11, 186.09, 216.1]	4.6298e+07	3.61958e+07	4.09106e+07	3.92269e+07	4.23625e+07	0.0913903	4.09988e+07
	M336T364_2	336.123	6.07	C20H18NO4+	1	Majarine	[M+]+	0.9761	2353	2086-83-1	Alkaloids	Tyrosine alkaloids	Isoquinoline alkaloids+Protoberberine alkaloids	COc1ccc2cc3[n+](cc2c1OC)CCc1cc2c(cc1-3)OCO2	[336.12, 320.09, 292.1, 321.1, 278.08]	4.93983e+08	4.61427e+08	5.35949e+08	5.61627e+08	5.52836e+08	0.0812165	5.21164e+08
	M336T194	336.166	3.24	C20H21N3O2	12.5	Tubastatin A	[M+H]+	0.857	49850262	1252003-15-8	Alkaloids	Tryptophan alkaloids	Carboline alkaloids	CN1CCc2c(c3ccccc3n2Cc2ccc(C(=O)NO)cc2)C1	[336.17, 277.12, 276.13, 235.07, 160.08]	1.12794e+07	9.44583e+06	1.133e+07	1.02641e+07	1.08197e+07	0.0741456	1.06278e+07
	M337T777	337.107	12.94	C20H16O5	0.3	Alpinumisoflavone	[M+H]+	0.9924	5490139	34086-50-5	Shikimates and Phenylpropanoids	Isoflavonoids	Isoflavanones+Isoflavones	CC1(C)C=Cc2c(cc3occ(-c4ccc(O)cc4)c(=O)c3c2O)O1	[337.11, 321.08, 319.1, 322.08, 337.23]	4.92023e+06	4.97439e+06	5.45145e+06	5.74499e+06	6.0207e+06	0.0882419	5.42235e+06
	M337T62	337.172	1.04												[337.17, 114.1, 319.16, 175.12, 112.09]	2.60145e+08	1.98395e+08	2.26495e+08	2.24109e+08	2.29979e+08	0.0964377	2.27825e+08
	M337T47	337.172	0.78	C27H37FO6	23.1	Betamethasone 17-valerate	[M+H-C5H13FO3]+	0.9392	16533	2152-44-5	Terpenoids	Steroids	Pregnane steroids	CCCCC(=O)O[C@]1(C(=O)CO)[C@@H](C)C[C@H]2[C@@H]3CCC4=CC(=O)C=C[C@]4(C)[C@@]3(F)[C@@H](O)C[C@@]21C	[337.17, 114.1, 175.12, 112.09, 257.16]	3.02416e+08	2.1369e+08	2.48047e+08	2.6451e+08	2.53258e+08	0.124676	2.56384e+08
	M337T129	337.176	2.14	C17H24N2O5	0.4	Carbobenzyloxyglycyl-L-norleucine methyl ester	[M+H]+	0.9866	297849	196502-32-6	Amino acids and Peptides	Small peptides	Dipeptides	CCCCC(NC(=O)CNC(=O)OCc1ccccc1)C(=O)OC	[337.18, 277.15, 246.14, 291.17, 201.14]	5.6259e+07	5.19983e+07	5.07042e+07	5.28419e+07	5.37496e+07	0.0392933	5.31106e+07
	M337T896	337.274	14.94	C27H48O9	0.5	3-(.beta.-D-Galactopyranosyloxy)-2-hydroxypropyl (9Z,12Z)-octadeca-9,12-dienoate	[M+H-C6H12O6]+	0.9097	5320254	88110-55-8	Fatty acids	Glycerolipids	Glycosylmonoacylglycerols	CCCCC/C=C\C/C=C\CCCCCCCC(=O)OCC(O)CO[C@@H]1O[C@H](CO)[C@H](O)[C@H](O)[C@H]1O	[337.27, 95.09, 109.1, 93.07, 91.05]	5.46226e+07	5.76842e+07	6.16897e+07	6.16469e+07	5.83603e+07	0.0505528	5.88007e+07
	M338T166	338.135	2.76	C20H20NO4+	11.1	Neprotin	[M]+	0.7105	72323	3621-38-3	Alkaloids	Tyrosine alkaloids	Isoquinoline alkaloids+Protoberberine alkaloids	COc1cc2c(cc1O)CC[n+]1cc3c(OC)c(OC)ccc3cc1-2	[338.13, 212.1, 166.1, 211.1, 165.09]	2.38355e+07	1.86051e+07	1.98297e+07	2.29117e+07	2.13362e+07	0.100817	2.13037e+07
	M338T141	338.16	2.35	C17H24ClN3O2	9	NBD 556	[M+H]+	0.8154	1570601	333353-44-9	Alkaloids			CC1(C)CC(NC(=O)C(=O)Nc2ccc(Cl)cc2)CC(C)(C)N1	[338.16, 248.13, 192.1, 205.11, 188.11]	5.66502e+07	4.5986e+07	5.14945e+07	5.73098e+07	6.2487e+07	0.114509	5.47855e+07
	M338T945	338.342	15.75	C22H43NO	0.3	Erucamide	[M+H]+	0.9048	5365371	112-84-5	Fatty acids	Fatty amides	Primary amides	CCCCCCCC/C=C\CCCCCCCCCCCC(N)=O	[338.34, 97.1, 321.32, 303.3, 95.09]	2.40685e+07	2.83037e+07	3.32286e+07	3.28829e+07	3.31822e+07	0.134285	3.03332e+07
	M339T320	339.107	5.33	C22H30O14	0.6	Sibiricose A5	[M+H-C6H12O6]+	0.9776	6326020	107912-97-0	Shikimates and Phenylpropanoids	Phenylpropanoids (C6-C3)	Cinnamic acids and derivatives	COc1cc(/C=C/C(=O)O[C@H]2[C@H](O)[C@@H](CO)O[C@@]2(CO)O[C@H]2O[C@H](CO)[C@@H](O)[C@H](O)[C@H]2O)ccc1O	[177.05, 145.03, 117.03, 97.03, 149.06]	2.79558e+08	2.56114e+08	3.03492e+08	3.1208e+08	3.1928e+08	0.088337	2.94105e+08
	M339T220	339.108	3.67	C24H32O15	1	6-O-((2Z)-3-(4-Hydroxy-3-methoxyphenyl)prop-2-enoyl)-.beta.-D-fructofuranosyl 6-O-acetyl-.alpha.-D-glucopyranoside	[M+H-C8H14O7]+	0.9805	125416603	407611-39-6	Shikimates and Phenylpropanoids	Phenylpropanoids (C6-C3)	Cinnamic acids and derivatives	COc1cc(/C=C\C(=O)OC[C@H]2O[C@@](CO)(O[C@H]3O[C@H](COC(C)=O)[C@@H](O)[C@H](O)[C@H]3O)[C@@H](O)[C@@H]2O)ccc1O	[177.05, 145.03, 117.03, 149.06, 147.04]	1.96284e+07	1.70001e+07	2.44638e+07	2.08828e+07	1.9437e+07	0.134485	2.02824e+07
	M339T269	339.134	4.48	C19H19ClN4	9.8	Mmv658988	[M+H]+	0.714	12004233	905280-58-2	Alkaloids	Nicotinic acid alkaloids	Pyridine alkaloids	Cc1nc(-c2ccccn2)nc(N(C)CCc2ccccc2)c1Cl	[339.13, 177.05, 171.06, 159.06, 145.03]	3.11473e+06	2.83139e+06	3.71778e+06	3.83919e+06	4.15121e+06	0.153647	3.53086e+06
	M339T716	339.159	11.93	C21H22O4	0.6	Licochalcone A	[M+H]+	0.9964	5318998	58749-22-7	Shikimates and Phenylpropanoids	Flavonoids	Chalcones	C=CC(C)(C)c1cc(/C=C/C(=O)c2ccc(O)cc2)c(OC)cc1O	[121.03, 339.16, 297.15, 271.1, 121.04]	2.34891e+07	2.41846e+07	2.69549e+07	2.9628e+07	2.84974e+07	0.100348	2.65508e+07
	M340T714	340.118	11.9	C19H17NO5	0.7	Mofezolac	[M+H]+	0.7853	4237	78967-07-4				COc1ccc(-c2noc(CC(=O)O)c2-c2ccc(OC)cc2)cc1	[340.12, 310.07, 325.09, 284.06, 308.09]	8.263e+06	8.16587e+06	9.46427e+06	1.01159e+07	9.58446e+06	0.0945108	9.11871e+06
	M340T123	340.139	2.05	C20H20FNO4	14.5	(S)-3-((S)-5-(4-Fluorophenyl)-5-hydroxypentanoyl)-4-phenyloxazolidin-2-one	[M+H-H2O]+	0.8667	10269700	189028-95-3	Alkaloids			O=C(CCC[C@H](O)c1ccc(F)cc1)N1C(=O)OC[C@@H]1c1ccccc1	[340.14, 178.09, 160.08, 250.11, 174.09]	4.85871e+07	5.07171e+07	4.01312e+07	5.76201e+07	4.46052e+07	0.136133	4.83321e+07
	M340T702	340.188	11.71	C21H25NO3	7.2	Dehydropipernonaline	[M+H]+	0.8615	6439947	107584-38-3	Alkaloids	Lysine alkaloids	Piperidine alkaloids	O=C(/C=C/C=C/CC/C=C/c1ccc2c(c1)OCO2)N1CCCCC1	[340.19, 269.04, 341.07, 285.08, 284.07]	4.84197e+06	5.24711e+06	5.61701e+06	5.82127e+06	5.6305e+06	0.0717485	5.43157e+06
	M341T713	341.138	11.88	C20H20O5	1.6	4',5,7-Trihydroxy-3'-prenylflavanone	[M+H]+	0.8656	14218027	119240-82-3	Shikimates and Phenylpropanoids	Isoflavonoids+Flavonoids	Flavanones+Isoflavanones	CC(C)=CCc1cc(C2CC(=O)c3c(O)cc(O)cc3O2)ccc1O	[153.02, 341.12, 267.07, 311.07, 285.08]	8.43017e+06	8.45762e+06	9.94255e+06	1.03224e+07	9.52835e+06	0.0922949	9.33622e+06
	M341T373	341.138	6.22	C26H32O11	0.8	4-((2S,3S)-3-(Hydroxymethyl)-5-((1E)-3-hydroxyprop-1-en-1-yl)-7-methoxy-2,3-dihydro-1-benzofuran-2-yl)-2-methoxyphenyl hexopyranoside	[M+H-C6H12O6]+	0.9536	23786437		Shikimates and Phenylpropanoids	Lignans	Neolignans	COc1cc([C@H]2Oc3c(OC)cc(/C=C/CO)cc3[C@H]2CO)ccc1OC1OC(CO)C(O)C(O)C1O	[137.06, 175.08, 251.11, 219.08, 279.1]	1.47409e+07	1.36711e+07	1.63571e+07	1.62618e+07	1.63984e+07	0.0793656	1.54858e+07
	M341T750_1	341.139	12.49	C20H22O6	0.5	Dihydrocubebin	[M+H-H2O]+	0.739	4485343	24563-03-9	Shikimates and Phenylpropanoids	Lignans	Arylnaphthalene and aryltetralin lignans+Dibenzylbutane lignans	OCC(Cc1ccc2c(c1)OCO2)C(CO)Cc1ccc2c(c1)OCO2	[341.14, 233.08, 251.09, 205.09, 190.06]	7.515e+06	6.78822e+06	7.74777e+06	1.06409e+07	7.82312e+06	0.182213	8.103e+06
	M341T829_2	341.175	13.82	C15H27N5O5	20.4	trans-Epoxysuccinyl-L-leucylamido(4-guanidino)butane	[M+H-NH3]+	0.9947	123985	66701-25-5	Amino acids and Peptides	Small peptides	Tripeptides	CC(C)C[C@H](NC(=O)[C@H]1O[C@@H]1C(=O)O)C(=O)NCCCCN=C(N)N	[341.17, 127.04, 215.14, 93.07, 91.05]	1.77391e+08	1.91614e+08	2.04337e+08	2.18787e+08	2.08698e+08	0.0801195	2.00165e+08
	M341T141_1	341.182	2.35	C25H26O2	23.9	(16E)-3-Hydroxy-16-(phenylmethylene)estra-1,3,5(10)-trien-17-one	[M+H-H2O]+	0.8125	53326605	879880-13-4	Terpenoids	Steroids	Estrane steroids	C[C@]12CC[C@@H]3c4ccc(O)cc4CC[C@H]3[C@@H]1C/C(=C\c1ccccc1)C2=O	[341.21, 281.16, 323.2, 222.11, 148.11]	7.18969e+07	6.15176e+07	6.44355e+07	6.51077e+07	6.6829e+07	0.0581229	6.59573e+07
	M341T149	341.207	2.49													1.602e+08	1.24809e+08	1.25838e+08	1.37599e+08	1.35773e+08	0.104194	1.36844e+08
	M341T886	341.266	14.77	C22H32N2O	22	1-(Cyclohexylamino)-3-(6-methyl-1,2,3,4-tetrahydrocarbazol-9-yl)propan-2-ol	[M+H]+	0.9955	16195113	931361-62-5	Alkaloids			Cc1ccc2c(c1)c1c(n2CC(O)CNC2CCCCC2)CCCC1	[341.27, 201.72, 341.17, 217.16, 342.27]	3.11495e+07	2.71396e+07	2.89344e+07	3.21191e+07	2.98902e+07	0.064933	2.98466e+07
	M342T75	342.155	1.25	C17H19N5O3	3.8	His-Trp	[M+H]+	0.8727	7009650	23403-90-9	Amino acids and Peptides	Small peptides	Dipeptides	N[C@@H](Cc1cnc[nH]1)C(=O)N[C@@H](Cc1c[nH]c2ccccc12)C(=O)O	[342.15, 324.14, 111.04, 108.08, 198.11]	2.38465e+08	3.89625e+08	2.9496e+08	3.54311e+08	3.40182e+08	0.180544	3.23508e+08
	M342T123	342.155	2.05													2.51862e+08	2.07005e+08	1.51463e+08	2.23264e+08	1.74026e+08	0.196913	2.01524e+08
	M342T135	342.155	2.25												[342.15, 324.14, 224.13, 306.13, 188.11]	1.12266e+08	9.69327e+07	9.85014e+07	1.03207e+08	1.02252e+08	0.0582245	1.02632e+08
	M342T202	342.17	3.37	C20H24NO4+.Cl-	0.5	Phellodendrine	[M]+	0.9982	59818	104112-82-5	Alkaloids	Tyrosine alkaloids	Isoquinoline alkaloids+Protoberberine alkaloids	COc1cc2c(cc1O)C[C@H]1c3cc(O)c(OC)cc3CC[N+]1(C)C2.[Cl-]	[192.1, 342.17, 177.08, 150.09, 120.08]	4.14989e+07	3.38587e+07	4.64882e+07	4.03326e+07	4.24356e+07	0.111877	4.09228e+07
	M342T588	342.207	9.81	C22H33NO5	0.3	Heteratisine (likely)	[M+H-CH6O2]+	0.9813	154809257	3328-84-5	Alkaloids+Terpenoids	Pseudoalkaloids	Terpenoid alkaloids	CCN1C[C@]2(C)CC[C@H](OC)[C@]34C5C[C@@H]6CC[C@@](O)(C5C(=O)O6)C(C13)[C@@H](O)C42	[342.21, 343.08, 153.02, 315.09, 327.05]	6.30175e+06	5.45876e+06	7.43131e+06	6.13173e+06	7.07795e+06	0.12098	6.4803e+06
	M343T685	343.08	11.41	C21H20O8	4.6	7,10-Dihydroxy-9,14-dimethoxy-2-methyl-3,4,5,6-tetrahydro-2H,8H-2,6-epoxyoxocino[3,2-b]xanthen-8-one	[M+H-C3H6O]+	0.9417	24039292	913690-85-4	Polyketides	Xanthones	Methyl xanthones	COc1c2c(c(O)c3c(=O)c4c(OC)c(O)ccc4oc13)C1CCCC(C)(O2)O1	[343.08, 183.03, 300.06, 271.06, 211.02]	2.26736e+07	2.28818e+07	2.30554e+07	2.13695e+07	2.06871e+07	0.0472631	2.21335e+07
	M343T538	343.08	8.96	C16H16O7	3.1	1-Naphthol .beta.-D-glucuronide	[M+Na]+	0.9364	114851	17238-47-0	Shikimates and Phenylpropanoids			O=C(O)[C@H]1O[C@@H](Oc2cccc3ccccc23)[C@H](O)[C@@H](O)[C@@H]1O	[343.08, 153.02, 315.09, 163.08, 165.05]	5.0821e+06	3.40077e+06	5.42915e+06	5.60783e+06	4.99226e+06	0.178712	4.90242e+06
	M343T576	343.118	9.61	C19H18O6	0.1	7,8,3',4'-Tetramethoxyflavone	[M+H]+	0.9605	4033898	65548-55-2	Shikimates and Phenylpropanoids	Flavonoids	Flavones	COc1ccc(-c2cc(=O)c3ccc(OC)c(OC)c3o2)cc1OC	[343.12, 327.09, 328.09, 299.09, 312.06]	2.82763e+08	2.77365e+08	3.27531e+08	3.32215e+08	3.28285e+08	0.0875789	3.09632e+08
	M343T625	343.118	10.41												[313.07, 343.12, 285.08, 153.02, 328.09]	1.51058e+08	1.4546e+08	1.54182e+08	1.76544e+08	1.64249e+08	0.0775301	1.58299e+08
	M343T752	343.118	12.54	C19H18O6	0.4	Methylophiopogonanone a	[M+H]+	0.9894	53466984	74805-92-8	Shikimates and Phenylpropanoids			Cc1c(O)c(C)c2c(c1O)C(=O)C(Cc1ccc3c(c1)OCO3)CO2	[135.04, 343.12, 207.07, 105.03, 121.06]	1.02713e+08	1.03415e+08	1.12392e+08	1.14687e+08	1.13242e+08	0.052593	1.0929e+08
	M343T759_2	343.154	12.65													3.64328e+08	3.54708e+08	3.9691e+08	3.90446e+08	3.93587e+08	0.0503626	3.79996e+08
	M343T255	343.154	4.26	C26H34O11	0.7	2-(2-Hydroxy-5-((1E)-3-hydroxyprop-1-en-1-yl)-3-methoxyphenyl)-3-(4-hydroxy-3-methoxyphenyl)propyl hexopyranoside	[M+H-C6H12O6]+	0.9774	45360204		Shikimates and Phenylpropanoids	Lignans		COc1cc(CC(COC2OC(CO)C(O)C(O)C2O)c2cc(/C=C/CO)cc(OC)c2O)ccc1O	[137.06, 175.08, 163.08, 325.14, 131.05]	9.13387e+06	7.57009e+06	9.11378e+06	9.2467e+06	1.02404e+07	0.105518	9.06098e+06
	M343T91	343.197	1.51	C21H28O5	21.1	Prednisolone	[M+H-H2O]+	0.8887	5755	50-24-8	Terpenoids	Steroids	Pregnane steroids	C[C@]12C[C@H](O)[C@H]3[C@@H](CCC4=CC(=O)C=C[C@@]43C)[C@@H]1CC[C@]2(O)C(=O)CO	[343.2, 136.11, 195.16, 343.16, 325.15]	1.73778e+07	1.33102e+07	1.72859e+07	1.63914e+07	1.7306e+07	0.106422	1.63343e+07
	M344T58	344.134	0.96	C15H21NO8	2.8	N-Fructosyl tyrosine	[M+H]+	0.7014	139292027					O=C(O)C(Cc1ccc(O)cc1)NCC1(O)OC(CO)C(O)C1O	[326.12, 308.11, 148.08, 280.12, 123.04]	6.74541e+07	6.37454e+07	6.23285e+07	7.42983e+07	6.76119e+07	0.0692053	6.70877e+07
	M344T325	344.149	5.42	C19H21NO5	0.5	Feruloyl o-methyldopamine	[M+H]+	0.8479	67111365		Amino acids and Peptides+Shikimates and Phenylpropanoids	Phenylpropanoids (C6-C3)	Cinnamic acid amides	COc1ccc(CCNC(=O)C=Cc2ccc(O)c(OC)c2)cc1O	[177.05, 145.03, 195.03, 117.03, 326.14]	2.3058e+07	2.12414e+07	2.649e+07	2.76619e+07	2.81681e+07	0.119638	2.53239e+07
	M344T126	344.171	2.1	C23H21NO2	17.4	JWH 073 2-hydroxyindole metabolite	[M+H]+	0.7737	53394098	1427325-54-9	Alkaloids			CCCCn1c(O)c(C(=O)c2cccc3ccccc23)c2ccccc21	[326.16, 344.17, 181.09, 111.04, 290.14]	1.12846e+08	8.45684e+07	9.15404e+07	9.9071e+07	9.28845e+07	0.110685	9.61822e+07
	M344T211	344.186	3.52	C21H26ClNO	23.8	Clemastine	[M+H]+	0.9469	2781	15686-51-8	Alkaloids			CN1CCCC1CCOC(C)(c1ccccc1)c1ccc(Cl)cc1	[344.19, 137.06, 143.05, 175.08, 299.13]	5.56993e+07	4.82837e+07	5.43725e+07	5.61912e+07	5.95907e+07	0.0753875	5.48275e+07
	M344T357	344.197	5.94	C19H28N4O3	0.6	ADB-PINACA N-(5-hydroxypentyl) metabolite	[M+H-NH3]+	0.9772	132988664		Alkaloids	Tryptophan alkaloids		CC(C)(C)C(NC(=O)c1nn(CCCCCO)c2ccccc12)C(N)=O	[344.2, 298.19, 204.14, 115.09, 161.08]	2.37462e+07	2.22746e+07	2.67829e+07	2.81407e+07	2.90053e+07	0.110824	2.599e+07
	M345T605	345.097	10.08													1.59975e+08	1.45871e+08	1.63689e+08	1.64603e+08	1.70288e+08	0.0569981	1.60885e+08
	M345T644	345.097	10.74	C18H16O7	1.1	Nevadensin	[M+H]+	0.9422	160921	10176-66-6	Shikimates and Phenylpropanoids	Flavonoids	Flavones	COc1ccc(-c2cc(=O)c3c(O)c(OC)c(O)c(OC)c3o2)cc1	[345.1, 315.05, 297.04, 197.01, 330.07]	8.09881e+07	8.57703e+07	9.20473e+07	1.01071e+08	9.30449e+07	0.0843329	9.05844e+07
	M345T629	345.097	10.49	C22H22O8	0.2	7-Hydroxy-9,10,14-trimethoxy-2-methyl-3,4,5,6-tetrahydro-2H,8H-2,6-epoxyoxocino[3,2-b]xanthen-8-one	[M+H-C4H6O]+	0.944	45359438	1083195-40-7	Polyketides	Xanthones	Methyl xanthones	COc1ccc2oc3c(OC)c4c(c(O)c3c(=O)c2c1OC)C1CCCC(C)(O4)O1	[345.1, 330.07, 329.07, 301.07, 286.05]	1.22022e+08	1.208e+08	1.31609e+08	1.41326e+08	1.33799e+08	0.0659406	1.29911e+08
	M345T421	345.097	7.02	C18H16O7	0.1	Santin	[M+H]+	0.9068	5281695	27782-63-4	Shikimates and Phenylpropanoids	Flavonoids	Flavonols	COc1ccc(-c2oc3cc(O)c(OC)c(O)c3c(=O)c2OC)cc1	[345.1, 312.06, 287.06, 315.05, 284.07]	8.91953e+06	9.42184e+06	1.10316e+07	1.12704e+07	1.14888e+07	0.112332	1.04264e+07
	M345T223	345.213	3.72	C20H28N2O3	11.3	L-Valine, N-[(1-pentyl-1H-indol-3-yl)carbonyl]-, methyl ester	[M+H]+	0.9539	125181439	1971007-97-2	Alkaloids	Tryptophan alkaloids		CCCCCn1cc(C(=O)N[C@H](C(=O)OC)C(C)C)c2ccccc21	[345.21, 264.17, 158.09, 112.09, 175.12]	1.54953e+07	1.3352e+07	1.36905e+07	1.43732e+07	1.47162e+07	0.0591754	1.43255e+07
	M346T871	346.272	14.51	C22H37NO3	7	Leukotriene B4 dimethylamide	[M+H-H2O]+	0.9996	5283126	83024-92-4	Fatty acids	Eicosanoids	Leukotrienes	CCCCC/C=C\C[C@@H](O)/C=C/C=C/C=C\[C@@H](O)CCCC(=O)N(C)C	[346.27, 206.87, 347.2, 347.09, 191.11]	1.03379e+07	1.16477e+07	1.20818e+07	1.39512e+07	1.32429e+07	0.114897	1.22523e+07
	M347T522	347.076	8.69	C31H36O18	0.8	Haploside C	[M+H-C14H22O10]+	0.9708	44260015	108279-04-5	Shikimates and Phenylpropanoids	Flavonoids	Flavonols	COc1cc(-c2oc3c(OC)c(O[C@@H]4O[C@H](COC(C)=O)[C@@H](O)[C@H](O)[C@H]4O[C@@H]4O[C@@H](C)[C@H](O)[C@@H](O)[C@H]4O)cc(O)c3c(=O)c2O)ccc1O	[347.08, 332.05, 301.03, 289.03, 273.04]	5.48489e+07	5.14456e+07	6.05329e+07	6.33107e+07	6.13156e+07	0.0849487	5.82907e+07
	M347T261	347.16	4.34	C18H22N2O5	0.1	Coumarin-suberoylanilide hydroxamic acid	[M+H]+	0.9773	53393956	1260635-77-5	Shikimates and Phenylpropanoids	Coumarins	Simple coumarins	Cc1cc(=O)oc2cc(NC(=O)CCCCCCC(=O)NO)ccc12	[347.16, 148.08, 159.06, 332.14, 245.09]	1.29183e+07	1.01072e+07	1.20948e+07	1.29167e+07	1.33212e+07	0.105087	1.22716e+07
	M347T372	347.208	6.2	C24H31FO4	21.1	(S)-AL 8810	[M+H-H5FO2]+	0.8474	127054471	1224444-55-6	Fatty acids			O=C(O)CCC/C=C\C[C@@H]1C(/C=C/[C@@H](O)C2Cc3ccccc3C2)[C@@H](F)C[C@@H]1O	[347.21, 190.12, 244.17, 288.16, 287.18]	1.79924e+07	1.7911e+07	2.01609e+07	2.23515e+07	2.1665e+07	0.102146	2.00162e+07
	M349T175	349.176	2.92	C23H30O6	11.4	Prednisolone 21-acetate	[M+H-3H2O]+	0.8754	5834	52-21-1	Terpenoids	Steroids	Pregnane steroids	CC(=O)OCC(=O)[C@@]1(O)CC[C@H]2[C@@H]3CCC4=CC(=O)C=C[C@]4(C)[C@H]3[C@@H](O)C[C@@]21C	[349.18, 237.12, 331.17, 289.15, 249.12]	2.10783e+07	1.57257e+07	1.74197e+07	1.81039e+07	1.74103e+07	0.109078	1.79476e+07
	M349T1098	349.183	18.3	C18H24N2O5	20	Enalaprilat	[M+H]+	0.9987	5362033	76420-72-9	Amino acids and Peptides	Small peptides	Dipeptides	CC(NC(CCc1ccccc1)C(=O)O)C(=O)N1CCCC1C(=O)O	[349.18, 206.43, 349.36, 249.2, 307.58]	2.94554e+07	2.77228e+07	3.69749e+07	3.41718e+07	2.62103e+07	0.146301	3.0907e+07
	M350T206	350.182	3.43	C22H23NO3	21.1	ML-289	[M+H]+	0.8377	56587994	1382481-79-9	Alkaloids			COc1ccc(C#Cc2ccc(C(=O)N3CCC[C@@H](CO)C3)cc2)cc1	[350.18, 291.13, 290.15, 98.06, 132.08]	4.49935e+07	3.61139e+07	3.92146e+07	3.9492e+07	4.11532e+07	0.0806717	4.01934e+07
	M351T710	351.084	11.83	C14H14N4O5S	23.4	PSB 1115	[M+H]+	0.8772	5311479	152529-79-8	Alkaloids	Pseudoalkaloids	pteridine alkaloids	CCCn1c(=O)[nH]c2nc(-c3ccc(S(=O)(=O)O)cc3)[nH]c2c1=O	[351.08, 351.22, 202.39, 351.12, 306.16]	4.70442e+06	5.52967e+06	6.82442e+06	6.59427e+06	6.4369e+06	0.1468	6.01794e+06
	M351T694	351.214	11.56	C22H26N2O2	21.1	Vinpocetine	[M+H]+	0.9889	443955	42971-09-5	Alkaloids	Tryptophan alkaloids	Aspidosperma type	CCOC(=O)C1=C[C@]2(CC)CCCN3CCc4c(n1c1ccccc41)[C@@H]32	[351.21, 351.12, 127.04, 265.05, 321.08]	4.02001e+07	4.25663e+07	4.89936e+07	5.27892e+07	4.87308e+07	0.110226	4.6656e+07
	M352T595	352.202	9.91	C21H27N3O3	0.7	MAB-CHMINACA metabolite M10	[M+H-H2O]+	0.967	129887388					CC1(C)COC(=O)C1NC(=O)c1nn(CC2CCCCC2)c2ccccc12	[352.2, 308.21, 228.17, 212.14, 226.16]	3.27678e+07	3.02229e+07	3.59866e+07	3.57892e+07	3.57128e+07	0.0745161	3.40959e+07
	M353T685	353.102	11.41	C32H36O15	1.4	(5-Hydroxy-7-(4-hydroxyphenyl)-2-methyl-6-oxo-2H,6H-pyrano[3,2-g]chromen-2-yl)methyl 6-O-(6-deoxy-.alpha.-L-mannopyranosyl)-.beta.-D-glucopyranoside	[M+H-C12H20O9]+	0.9168	23958190	1177648-87-1	Shikimates and Phenylpropanoids	Isoflavonoids	Isoflavones	C[C@@H]1O[C@@H](OC[C@H]2O[C@@H](OCC3(C)C=Cc4c(cc5occ(-c6ccc(O)cc6)c(=O)c5c4O)O3)[C@H](O)[C@@H](O)[C@@H]2O)[C@H](O)[C@H](O)[C@H]1O	[353.1, 153.02, 311.06, 335.09, 307.1]	4.54039e+07	4.54858e+07	4.95931e+07	4.63165e+07	4.63169e+07	0.0368215	4.66232e+07
	M353T752_1	353.102	12.54	C20H16O6	0.1	Parvisoflavone B	[M+H]+	0.94	14550385		Shikimates and Phenylpropanoids	Isoflavonoids	Isoflavones	CC1(C)C=Cc2c(cc3occ(-c4ccc(O)cc4O)c(=O)c3c2O)O1	[353.1, 311.06, 153.02, 299.06, 283.06]	1.13096e+08	1.11495e+08	1.24658e+08	1.32193e+08	1.26733e+08	0.0738026	1.21635e+08
	M353T697	353.139	11.62	C21H21ClN2O	8.3	PK 11195	[M+H]+	0.9522	1345	85532-75-8	Alkaloids			CCC(C)N(C)C(=O)c1cc2ccccc2c(-c2ccccc2Cl)n1	[353.14, 267.07, 297.08, 295.06, 353.23]	1.24501e+07	1.38331e+07	1.7674e+07	1.75925e+07	1.74733e+07	0.156959	1.58046e+07
	M353T771	353.269	12.84	C21H36O4	0.6	1-Monolinolenin	[M+H]+	0.871	5367328	18465-99-1	Fatty acids	Glycerolipids	Monoacylglycerols	CC/C=C\C/C=C\C/C=C\CCCCCCCC(=O)OCC(O)CO	[261.22, 95.09, 93.07, 107.09, 109.1]	6.90907e+07	7.45781e+07	8.68488e+07	9.35782e+07	9.4387e+07	0.136011	8.36966e+07
	M354T137	354.155	2.28	C24H21NO3	17.1	JWH-018 5-Pentanoic acid metabolite	[M+H-H2O]+	0.8307	53394451	1254475-87-0	Alkaloids			O=C(O)CCCCn1cc(C(=O)c2cccc3ccccc23)c2ccccc21	[354.15, 192.1, 174.09, 264.12, 205.11]	1.11004e+08	8.06176e+07	8.49517e+07	8.7715e+07	9.12302e+07	0.129332	9.11037e+07
	M355T204	355.103	3.41												[163.04, 135.04, 145.03, 117.03, 107.05]	1.36656e+08	1.11446e+08	1.29057e+08	1.34144e+08	1.37824e+08	0.0832876	1.29825e+08
	M355T707	355.118	11.79	C26H30O11	0.1	Phellamurin	[M+H-C6H12O5]+	0.9386	193876	52589-11-4	Shikimates and Phenylpropanoids	Flavonoids	Dihydroflavonols	CC(C)=CCc1c(O[C@@H]2O[C@H](CO)[C@@H](O)[C@H](O)[C@H]2O)cc(O)c2c1O[C@H](c1ccc(O)cc1)[C@@H](O)C2=O	[299.06, 355.12, 179.03, 151.04, 123.04]	2.20013e+08	1.84963e+08	2.09028e+08	2.17026e+08	2.12269e+08	0.0666486	2.0866e+08
	M355T625	355.154	10.41	C21H24O6	0	O-Methylpinoresinol	[M+H-H2O]+	0.721	21722915	95404-51-6	Shikimates and Phenylpropanoids	Lignans	Furofuranoid lignans	COc1cc([C@H]2OC[C@@H]3[C@@H](c4ccc(OC)c(OC)c4)OC[C@H]23)ccc1O	[355.16, 135.04, 165.05, 193.05, 137.06]	1.22635e+07	1.17787e+07	1.49454e+07	1.51958e+07	1.403e+07	0.113766	1.36427e+07
	M355T681	355.154	11.35	C21H22O5	0.2	1'',2''-Dihydroxanthohumol K	[M+H]+	0.9373	23251203	688360-14-7	Shikimates and Phenylpropanoids	Flavonoids	Chalcones	COc1cc(O)c2c(c1C(=O)/C=C/c1ccc(O)cc1)OC(C)(C)CC2	[299.09, 135.04, 153.05, 191.11, 159.04]	5.66863e+07	5.43068e+07	6.51461e+07	6.79454e+07	6.4984e+07	0.0961847	6.18137e+07
	M355T796	355.154	13.27	C21H22O5	0.7	Gancaonin I	[M+H]+	0.9656	480777	126716-36-7	Shikimates and Phenylpropanoids	Isoflavonoids	2-arylbenzofurans	COc1cc2oc(-c3ccc(O)cc3O)cc2c(OC)c1CC=C(C)C	[299.09, 286.08, 271.06, 284.07, 269.04]	5.01298e+06	5.41828e+06	5.59962e+06	6.5265e+06	6.04518e+06	0.10199	5.72052e+06
	M355T365	355.173	6.08	C16H28O7	0.7	MCULE-9958171223	[M+Na]+	0.9978	56776223		Terpenoids	Monoterpenoids	Monocyclic monoterpenoids	CC(C)C1=CCC(C)(O)C(OC2OC(CO)C(O)C(O)C2O)C1	[355.17, 137.06, 355.13, 201.04, 203.05]	1.68302e+07	1.66245e+07	1.86818e+07	1.97477e+07	1.89326e+07	0.0754689	1.81634e+07
	M355T278	355.173	4.63	C16H28O7	1.2	CHEBI:139437	[M+Na]+	0.92	45359613		Terpenoids	Monoterpenoids	Acyclic monoterpenoids	C=CC(C)(O)CCC=C(C)COC1OC(CO)C(O)C(O)C1O	[355.17, 311.13, 280.11, 356.19, 296.1]	7.83338e+06	6.79094e+06	8.42628e+06	8.46284e+06	8.86963e+06	0.100061	8.07662e+06
	M355T906	355.282	15.11	C21H38O4	6.1	1-Monolinolein	[M+H]+	0.9969	40489139	2258-92-6	Fatty acids	Glycerolipids	Monoacylglycerols	CCCCC/C=C\C/C=C\CCCCCCCC(=O)OC[C@H](O)CO	[355.28, 203.02, 116.05, 172.12, 355.18]	2.28205e+07	2.46304e+07	2.77943e+07	2.94434e+07	2.63249e+07	0.0990825	2.62027e+07
	M356T195	356.149	3.25	C21H22ClNO2	22.8	JWH 203 N-(4-hydroxypentyl) metabolite	[M+H]+	0.9901	132988811	1843184-38-2	Alkaloids			CC(O)CCCn1cc(C(=O)Cc2ccccc2Cl)c2ccccc21	[356.15, 285.11, 236.18, 338.17, 136.06]	2.34515e+07	1.88313e+07	2.12885e+07	2.14139e+07	2.17354e+07	0.0773977	2.13441e+07
	M356T278	356.186	4.63													1.30163e+08	1.11691e+08	1.29622e+08	1.36427e+08	1.43645e+08	0.0909949	1.3031e+08
	M356T256	356.186	4.27	C21H25NO4	0.3	Tetrahydropalmatin	[M+H]+	0.8409	969488	3520-14-7	Alkaloids	Tyrosine alkaloids	Isoquinoline alkaloids+Protoberberine alkaloids	COc1cc2c(cc1OC)[C@H]1Cc3ccc(OC)c(OC)c3CN1CC2	[356.19, 279.1, 311.13, 264.08, 248.08]	6.2355e+07	5.25256e+07	6.2463e+07	6.50946e+07	6.54675e+07	0.0854762	6.15811e+07
	M357T685	357.17	11.42	C21H24O5	0.4	Glyasperin C	[M+H]+	0.9573	45783134	142474-53-1	Shikimates and Phenylpropanoids	Isoflavonoids	Isoflavanones	COc1c(CC=C(C)C)c(O)cc2c1CC(c1ccc(O)cc1O)CO2	[123.04, 301.11, 165.05, 221.12, 153.05]	9.53229e+07	1.00747e+08	1.07078e+08	1.07407e+08	1.07283e+08	0.0521746	1.03568e+08
	M357T801	357.17	13.34	C21H26O6	0.4	1-[4-[2-(7-Methoxy-1,3-benzodioxol-5-yl)ethyl]phenoxy]-3-methylbutane-2,3-diol	[M+H-H2O]+	0.7867	44715781	1061207-06-4	Shikimates and Phenylpropanoids	Lignans		COc1cc(CCc2ccc(OCC(O)C(C)(C)O)cc2)cc2c1OCO2	[121.07, 357.13, 327.09, 357.17, 91.05]	7.18098e+06	7.74152e+06	7.82183e+06	8.09419e+06	8.86429e+06	0.0773133	7.94056e+06
	M357T755	357.17	12.58	C20H24N2O2S	18.7	Hycanthone	[M+H]+	0.9366	3634	3105-97-3	Alkaloids+Shikimates and Phenylpropanoids			CCN(CC)CCNc1ccc(CO)c2sc3ccccc3c(=O)c12	[357.17, 255.17, 327.16, 121.07, 283.17]	3.70229e+07	3.57624e+07	4.02058e+07	4.09666e+07	4.19027e+07	0.0675297	3.91721e+07
	M357T848	357.3	14.13	C21H40O4	0.8	Monoelaidin	[M+H]+	0.8555	5364833	2716-53-2	Fatty acids	Glycerolipids	Monoacylglycerols	CCCCCCCC/C=C/CCCCCCCC(=O)OCC(O)CO	[95.09, 121.1, 247.24, 135.12, 93.07]	5.32251e+06	6.02931e+06	7.25974e+06	8.13803e+06	7.9976e+06	0.177717	6.94944e+06
	M358T194	358.165	3.23	C21H19N5O	3.5	MMV688361	[M+H]+	0.9855	11990715		Alkaloids			c1cc(C2=NCCN2)cc(-c2cc(-c3ccc(C4=NCCN4)cc3)no2)c1	[358.17, 281.08, 313.11, 178.09, 253.09]	1.33916e+07	1.13551e+07	1.42375e+07	1.27738e+07	1.32184e+07	0.0815215	1.29953e+07
	M359T687	359.113	11.45	C19H18O7	0.1	3'-Hydroxy-5,6,7,4'-tetramethoxyflavone	[M+H]+	0.9179	7020615	21764-09-0	Shikimates and Phenylpropanoids	Flavonoids	Flavones	COc1ccc(-c2cc(=O)c3c(OC)c(OC)c(OC)cc3o2)cc1O	[359.11, 343.08, 344.09, 315.09, 299.06]	9.86384e+07	9.94328e+07	1.00569e+08	9.95948e+07	9.9392e+07	0.00693723	9.95254e+07
	M359T604	359.113	10.07												[329.07, 359.11, 344.09, 311.06, 197.01]	1.53e+08	1.48305e+08	1.61096e+08	1.64027e+08	1.61883e+08	0.0424794	1.57662e+08
	M359T560_2	359.113	9.33	C19H18O7	0.6	Gardenin B	[M+H]+	0.951	96539	2798-20-1	Shikimates and Phenylpropanoids	Flavonoids	Flavones	COc1ccc(-c2cc(=O)c3c(O)c(OC)c(OC)c(OC)c3o2)cc1	[329.07, 359.11, 344.09, 283.06, 286.05]	5.05219e+08	4.45185e+08	5.63798e+08	5.68948e+08	5.39061e+08	0.0972017	5.24442e+08
	M359T666	359.113	11.1	C19H18O7	3.2	2-(2,4-dimethoxyphenyl)-5-hydroxy-7,8-dimethoxyflavone	[M+H]+	0.9626	14307943	123316-61-0	Shikimates and Phenylpropanoids	Flavonoids	Flavones	COc1ccc(-c2cc(=O)c3c(O)cc(OC)c(OC)c3o2)c(OC)c1	[359.11, 298.08, 326.08, 162.07, 343.08]	7.28763e+08	6.99034e+08	7.92851e+08	7.85767e+08	7.57782e+08	0.0522287	7.52839e+08
	M359T478	359.113	7.97												[359.11, 298.08, 326.08, 344.09, 162.07]	1.73885e+08	1.61057e+08	2.04008e+08	2.0562e+08	2.00338e+08	0.107121	1.88982e+08
	M359T740	359.113	12.33												[359.11, 329.07, 311.06, 197.01, 169.01]	2.25945e+08	2.30045e+08	2.54955e+08	2.60741e+08	2.63371e+08	0.0715914	2.47012e+08
	M359T457	359.113	7.62												[359.11, 329.07, 344.09, 301.07, 153.02]	1.54385e+08	1.35746e+08	1.73057e+08	1.73825e+08	1.76117e+08	0.106801	1.62626e+08
	M359T412	359.113	6.86	C19H18O7	0.5	Retusin	[M+H]+	0.9603	5352005	1245-15-4	Shikimates and Phenylpropanoids	Flavonoids	Flavonols	COc1cc(O)c2c(=O)c(OC)c(-c3ccc(OC)c(OC)c3)oc2c1	[359.11, 344.09, 329.07, 298.08, 343.08]	7.26598e+07	7.1123e+07	8.63859e+07	8.95533e+07	9.10547e+07	0.116067	8.21554e+07
	M360T279	360.144	4.65	C16H20F3N3O3	24.4	TPPU	[M+H]+	0.9454	44142782	1222780-33-7	Alkaloids			CCC(=O)N1CCC(NC(=O)Nc2ccc(OC(F)(F)F)cc2)CC1	[360.14, 260.13, 314.14, 342.13, 242.12]	6.56397e+06	8.16808e+06	5.26661e+06	6.82297e+06	6.46246e+06	0.155583	6.65682e+06
	M360T198	360.144	3.3	C12H22O11	15.7	Glycan MC=h2	[M+NH4]+	0.916	44472831	35438-40-5	Carbohydrates	Saccharides	Disaccharides+Polysaccharides	OC[C@H]1O[C@H](O[C@@H]2[C@@H](CO)OC(O)[C@@H](O)[C@H]2O)[C@@H](O)[C@@H](O)[C@@H]1O	[360.14, 103.05, 212.09, 107.05, 131.05]	1.82622e+07	1.35365e+07	1.53131e+07	1.52475e+07	1.5728e+07	0.108883	1.56175e+07
	M360T74	360.165	1.23	C19H22FN3O3	18.2	Enrofloxacin	[M+H]+	0.831	71188	93106-60-6	Alkaloids			CCN1CCN(c2cc3c(cc2F)c(=O)c(C(=O)O)cn3C2CC2)CC1	[360.17, 111.04, 342.16, 100.08, 180.1]	2.47834e+08	2.22031e+08	2.1831e+08	2.33992e+08	2.39784e+08	0.0527588	2.3239e+08
	M360T56	360.165	0.93												[360.17, 342.16, 111.04, 198.11, 180.1]	1.63282e+08	1.04935e+08	1.19273e+08	1.11094e+08	1.1588e+08	0.188884	1.22893e+08
	M360T82	360.165	1.37												[360.17, 111.04, 342.16, 180.1, 198.11]	1.74301e+08	1.22426e+08	1.58715e+08	1.42976e+08	1.69651e+08	0.137979	1.53614e+08
	M361T512	361.092	8.54	C16H18O8	7.9	3-O-p-Coumaroylquinic acid	[M+Na]+	0.9414	6441280	1899-30-5	Shikimates and Phenylpropanoids	Phenylpropanoids (C6-C3)	Cinnamic acids and derivatives	O=C(/C=C/c1ccc(O)cc1)O[C@@H]1C[C@](O)(C(=O)O)C[C@@H](O)[C@H]1O	[361.09, 331.04, 328.06, 182.99, 346.07]	9.76126e+07	9.04867e+07	1.05828e+08	1.14506e+08	1.08573e+08	0.0912671	1.03401e+08
	M361T630	361.092	10.5	C18H16O8	0.1	Myricetin trimethyl ether	[M+H]+	0.9311	5481248	146132-95-8	Shikimates and Phenylpropanoids	Flavonoids	Flavonols	COc1cc(-c2oc3cc(O)cc(O)c3c(=O)c2O)cc(OC)c1OC	[361.09, 167.07, 346.07, 317.07, 345.06]	4.9297e+06	4.64361e+06	5.39974e+06	5.83614e+06	5.672e+06	0.09458	5.29624e+06
	M361T529	361.128	8.82	C19H22O8	0.1	Neposide	[M+H-H2O]+	0.7505	12313291	23140-69-4	Polyketides	Naphthalenes	Naphthalenes and derivatives	CC(=O)c1c(C)cc2cccc(O)c2c1O[C@@H]1O[C@H](CO)[C@@H](O)[C@H](O)[C@H]1O	[211.06, 361.13, 196.04, 167.03, 168.04]	2.53741e+07	2.23793e+07	2.93043e+07	3.05865e+07	2.95058e+07	0.125658	2.743e+07
	M361T326	361.176	5.43	C20H20N6O	3.7	N-[2-(5,6-Dimethyl-1H-benzimidazol-2-yl)ethyl]-4-(4H-1,2,4-triazol-4-yl)benzamide	[M+H]+	0.9338	46978227	1214495-53-0	Alkaloids			Cc1cc2nc(CCNC(=O)c3ccc(-n4cnnc4)cc3)[nH]c2cc1C	[361.18, 245.09, 159.06, 260.12, 165.02]	5.61768e+06	4.86809e+06	6.02418e+06	6.26578e+06	6.22606e+06	0.100173	5.80036e+06
	M363T63	363.069	1.05	C14H13F3N2O4S	18.1	Pyrasulfotole	[M+H]+	0.9946		365400-11-9					[363.07, 363.15, 191.12, 363.01, 191.54]	2.04386e+08	2.1234e+08	1.77194e+08	1.92798e+08	1.93493e+08	0.0678403	1.96042e+08
	M363T811	363.196	13.52	C30H42O11	0.2	Hellebrigenin-3-O-.beta.-glucoside	[M+H-C6H16O8]+	0.7418	3055779	72947-90-1	Terpenoids	Steroids	Bufadienolides	C[C@]12CC[C@H]3[C@@H](CC[C@]4(O)C[C@@H](O[C@@H]5O[C@H](CO)[C@@H](O)[C@H](O)[C@H]5O)CC[C@]34C=O)[C@@]1(O)CC[C@@H]2c1ccc(=O)oc1	[363.2, 335.2, 293.15, 91.05, 345.18]	2.4869e+07	2.27049e+07	2.5026e+07	2.07683e+07	2.08107e+07	0.0911336	2.28358e+07
	M363T885	363.31	14.75	C20H42O5	0	3,6,9,12-tetraoxatetracosan-1-ol	[M+H]+	0.9191	78933	5274-68-0	Fatty acids	Glycerolipids	Monoacylglycerols	CCCCCCCCCCCCOCCOCCOCCOCCO	[133.09, 195.12, 177.11, 107.07, 151.1]	2.43746e+07	2.39639e+07	2.68306e+07	2.92853e+07	2.8527e+07	0.0899217	2.65963e+07
	M364T178	364.175	2.97	C15H23N7O5	7.9	Sinefungin	[M+H-H2O]+	0.8002	65482	58944-73-3	Carbohydrates	Nucleosides	Purine nucleos(t)ides	Nc1ncnc2c1ncn2[C@@H]1O[C@H](C[C@@H](N)CC[C@H](N)C(=O)O)[C@@H](O)[C@H]1O	[364.18, 184.1, 166.09, 138.09, 186.09]	6.37964e+06	4.52705e+06	6.44654e+06	5.68539e+06	5.96012e+06	0.133923	5.79975e+06
	M364T303	364.197	5.04	C16H26O8	0.4	8-Hydroxygeraniol-1-carboxylic acid, .beta.-D-glucopyranosyl ester	[M+NH4]+	0.8852	14635445		Terpenoids	Monoterpenoids	Acyclic monoterpenoids	CC(=CCO)CCC=C(C)C(=O)OC1OC(CO)C(O)C(O)C1O	[121.1, 93.07, 167.11, 364.19, 139.11]	6.8455e+06	6.37383e+06	7.12829e+06	7.02148e+06	7.11971e+06	0.0455543	6.89777e+06
	M365T604	365.099	10.07	C19H18O6	1.4	Zapotin	[M+Na]+	0.9857	629965	14813-19-5	Shikimates and Phenylpropanoids	Flavonoids	Flavones	COc1cccc(OC)c1-c1cc(=O)c2c(OC)c(OC)ccc2o1	[365.1, 335.05, 350.08, 203.05, 91.27]	4.30065e+07	4.06165e+07	4.25532e+07	4.0981e+07	4.0565e+07	0.0276895	4.15445e+07
	M365T648	365.099	10.79	C21H16O6	0.3	Justicidin B	[M+H]+	0.9607	442882	17951-19-8	Shikimates and Phenylpropanoids	Lignans	Arylnaphthalene and aryltetralin lignans	COc1cc2cc3c(c(-c4ccc5c(c4)OCO5)c2cc1OC)C(=O)OC3	[365.1, 321.11, 275.07, 350.08, 303.07]	1.42722e+07	1.34997e+07	1.33824e+07	1.48096e+07	1.56251e+07	0.065305	1.43178e+07
	M365T759	365.136	12.65	C19H25ClN2OS	24.1	Pyridaben	[M+H]+	0.9897	91754	96489-71-3				CC(C)(C)c1ccc(CSc2cnn(C(C)(C)C)c(=O)c2Cl)cc1	[365.14, 350.11, 365.21, 203.05, 213.09]	8.01837e+06	8.01476e+06	9.31573e+06	9.23777e+06	9.67652e+06	0.0882182	8.85263e+06
	M365T221	365.182	3.68	C18H25ClN4O2	22.3	5-Chloro AB-PINACA	[M+H]+	0.8953	91936938	1801552-02-2	Alkaloids	Tryptophan alkaloids		CC(C)[C@H](NC(=O)c1nn(CCCCCCl)c2ccccc12)C(N)=O	[365.18, 112.09, 306.13, 239.15, 127.04]	1.64763e+07	1.69157e+07	1.44764e+07	1.49391e+07	1.54902e+07	0.065377	1.56596e+07
	M365T501	365.194	8.35	C18H30O6	1	(2E,4E)-12-Hydroxy-3,5,7-trimethyl-13-methyloltetradeca-2,4-dienedioic acid	[M+Na]+	0.9895	10405119	34668-61-6	Fatty acids	Fatty Acids and Conjugates	Branched fatty acids+Hydroxy fatty acids	CC(=CC(=O)O)C=C(C)CC(C)CCCCC(O)C(CO)C(=O)O	[365.19, 365.11, 203.05, 177.05, 185.04]	7.97513e+06	7.16586e+06	8.86405e+06	9.47274e+06	9.94158e+06	0.129304	8.68388e+06
	M365T183	365.207	3.06	C24H28O3	10.5	CD 3254	[M+H]+	0.7352	44566110	196961-43-0	Terpenoids	Sesquiterpenoids	Botryane sesquiterpenoids	Cc1cc2c(cc1-c1cc(/C=C/C(=O)O)ccc1O)C(C)(C)CCC2(C)C	[365.21, 111.04, 186.11, 122.1, 347.2]	9.77564e+07	7.92707e+07	8.92019e+07	8.87201e+07	8.90569e+07	0.0736845	8.88012e+07
	M365T327	365.219	5.45	C32H44O9	20.3	Ganoderic acid H	[M+H-C8H16O6]+	0.8719	471005	98665-19-1					[347.21, 112.09, 244.17, 190.12, 287.18]	3.25955e+07	3.05461e+07	3.77535e+07	3.86179e+07	4.01505e+07	0.115139	3.59327e+07
	M367T597	367.118	9.95	C12H24O11	9.6	Maltitol	[M+Na]+	0.9301	493591	585-88-6	Carbohydrates	Saccharides	Disaccharides	OC[C@H](O)[C@@H](O)[C@H](O[C@H]1O[C@H](CO)[C@@H](O)[C@H](O)[C@H]1O)[C@H](O)CO	[367.12, 167.03, 337.07, 367.21, 352.09]	8.29967e+06	8.2035e+06	9.89698e+06	1.06268e+07	1.03048e+07	0.120341	9.46635e+06
	M367T734	367.118	12.23	C25H26O6	0.6	Isoangustone A	[M+H-C4H8]+	0.9246	21591148	129280-34-8	Shikimates and Phenylpropanoids	Isoflavonoids	Isoflavones	CC(C)=CCc1cc(-c2coc3cc(O)c(CC=C(C)C)c(O)c3c2=O)cc(O)c1O	[367.12, 311.06, 296.03, 281.04, 367.2]	6.26794e+07	6.66824e+07	7.69914e+07	8.19559e+07	7.83858e+07	0.112233	7.3339e+07
	M367T170_2	367.15	2.83													5.90873e+08	4.85818e+08	5.44524e+08	5.47621e+08	5.69235e+08	0.0717032	5.47614e+08
	M367T446	367.209	7.43	C22H26N2O3	20.6	Hirsuteine	[M+H]+	0.998	3037151	35467-43-7	Alkaloids	Tryptophan alkaloids	Corynanthe type	C=C[C@H]1CN2CCc3c([nH]c4ccccc34)[C@H]2C[C@@H]1/C(=C\OC)C(=O)OC	[367.21, 163.04, 349.2, 367.12, 91.05]	1.46004e+07	8.66918e+06	1.07829e+07	1.12941e+07	1.11407e+07	0.188324	1.12975e+07
	M368T129_2	368.134	2.14	C16H23N3O6S	17.7	1-[4-(Diethylsulfamoyl)-2-nitro-phenyl]isonipecotic acid	[M+H-H2O]+	0.7748	4868357	854035-90-8				CCN(CC)S(=O)(=O)c1ccc(N2CCC(C(=O)O)CC2)c([N+](=O)[O-])c1	[368.13, 188.07, 206.08, 122.02, 236.08]	5.61283e+07	4.8081e+07	4.9365e+07	6.62778e+07	5.36937e+07	0.132242	5.47091e+07
	M368T263	368.149	4.38	C21H21NO5	0.3	Corynoline	[M+H]+	0.7081	139034481	18797-79-0	Alkaloids	Tyrosine alkaloids	Isoquinoline alkaloids	CN1Cc2c(ccc3c2OCO3)[C@@]2(C)C(O)Cc3cc4c(cc3[C@@H]12)OCO4	[368.15, 336.12, 353.13, 321.1, 335.12]	1.88113e+07	1.57206e+07	1.85185e+07	1.96866e+07	2.09601e+07	0.103322	1.87394e+07
	M369T252	369.118	4.2	C17H20O9	1	(1S,3R,4S,5R)-1,3,5-Trihydroxy-4-(((2E)-3-(4-hydroxy-3-methoxyphenyl)prop-2-enoyl)oxy)cyclohexanecarboxylic acid	[M+H]+	0.9764		1421425-91-3					[177.05, 145.03, 117.03, 149.06, 91.05]	1.93222e+07	1.72644e+07	2.05445e+07	2.22921e+07	2.20424e+07	0.102288	2.02931e+07
	M369T643	369.133	10.72	C39H50O20	1	Epimedin A	[M+H-C18H30O14]+	0.9389	13916051	110623-72-8	Shikimates and Phenylpropanoids	Flavonoids	Flavonols	COc1ccc(-c2oc3c(CC=C(C)C)c(O[C@@H]4O[C@H](CO)[C@@H](O)[C@H](O)[C@H]4O)cc(O)c3c(=O)c2O[C@@H]2O[C@@H](C)[C@H](O)[C@@H](O)[C@H]2O[C@@H]2O[C@H](CO)[C@@H](O)[C@H](O)[C@H]2O)cc1	[313.07, 271.06, 211.04, 243.07, 285.08]	5.15659e+07	5.30094e+07	5.85049e+07	6.31847e+07	6.39227e+07	0.0976633	5.80375e+07
	M369T558	369.133	9.29	C21H21O4P	23	Tricresylphosphate	[M+H]+	0.7858	6527	78-30-8				Cc1ccccc1OP(=O)(Oc1ccccc1C)Oc1ccccc1C	[369.13, 165.05, 193.05, 137.06, 167.03]	2.54188e+07	2.35503e+07	3.09474e+07	3.02273e+07	2.99764e+07	0.118367	2.8024e+07
	M369T666	369.133	11.1													1.05991e+08	9.99706e+07	1.17636e+08	1.15338e+08	1.1223e+08	0.0654419	1.10233e+08
	M369T758	369.134	12.64	C21H20O6	1.9	Isoanhydroicaritin	[M+H]+	0.9677	5322079	28610-30-2	Shikimates and Phenylpropanoids	Flavonoids	Flavonols	COc1cc(O)c2c(=O)c(O)c(-c3ccc(O)cc3)oc2c1CC=C(C)C	[313.07, 270.05, 298.05, 242.06, 369.26]	8.37886e+06	7.71518e+06	1.07302e+07	1.03741e+07	8.28675e+06	0.149313	9.09702e+06
	M369T772	369.134	12.87	C21H20O6	0.8	Icaritin	[M+H]+	0.8839	5318980	118525-40-9	Shikimates and Phenylpropanoids	Flavonoids	Flavonols	COc1ccc(-c2oc3c(CC=C(C)C)c(O)cc(O)c3c(=O)c2O)cc1	[313.07, 179.03, 149.02, 295.06, 197.04]	2.01536e+07	2.16934e+07	2.32441e+07	2.49986e+07	2.51094e+07	0.0928477	2.30398e+07
	M369T688	369.134	11.46	C21H20O6	0.7	Glycycoumarin	[M+H]+	0.9645	5317756	94805-82-0	Shikimates and Phenylpropanoids	Coumarins	Simple coumarins	COc1c(CC=C(C)C)c(O)cc2oc(=O)c(-c3ccc(O)cc3O)cc12	[369.13, 285.08, 313.07, 270.05, 243.07]	2.4647e+08	2.47123e+08	2.81121e+08	2.70539e+08	2.60134e+08	0.0574623	2.61077e+08
	M369T248	369.213	4.13	C23H30O5	20.3	Corticosterone, 11-deoxy-16.alpha.,17-epoxy-, acetate	[M+H-H2O]+	0.8531	227111	21853-83-8	Terpenoids	Steroids	Pregnane steroids	CC(=O)OCC(=O)[C@@]12O[C@@H]1C[C@H]1[C@@H]3CCC4=CC(=O)CC[C@]4(C)[C@H]3CC[C@@]12C	[369.21, 309.19, 250.14, 369.15, 266.18]	1.01133e+07	1.35507e+07	1.06216e+07	1.06939e+07	1.08214e+07	0.122144	1.11602e+07
	M369T940	369.298	15.66	C11H20O2	5.5	.delta.-Undecalactone	[2M+H]+	0.8736	61204	710-04-3	Fatty acids	Fatty esters	Lactones	CCCCCCC1CCCC(=O)O1	[369.3, 92.32, 207.07, 92.33, 207.06]	1.61581e+07	2.10285e+07	2.41597e+07	2.46635e+07	2.45424e+07	0.164992	2.21104e+07
	M370T213	370.165	3.55	C21H23NO5	0.2	Heroin	[M+H]+	0.9614	5462328	561-27-3	Alkaloids	Tyrosine alkaloids	Isoquinoline alkaloids+Morphinan alkaloids	CC(=O)Oc1ccc2c3c1O[C@H]1[C@@H](OC(C)=O)C=C[C@H]4[C@@H](C2)N(C)CC[C@]314	[370.17, 325.11, 265.09, 310.08, 293.08]	1.29545e+07	1.04372e+07	1.20982e+07	1.38921e+07	1.45935e+07	0.126677	1.27951e+07
	M370T457	370.213	7.61	C26H27NO	10.3	JWH 210 2-ethylnaphthyl isomer	[M+H]+	0.7265	91727979	1427325-79-8				CCCCCn1cc(C(=O)c2c(CC)ccc3ccccc23)c2ccccc21	[370.21, 306.2, 324.21, 308.21, 197.13]	2.28263e+07	1.98759e+07	2.72464e+07	2.81857e+07	2.67007e+07	0.140276	2.4967e+07
	M371T770	371.113	12.84	C20H18O7	0.4	Meridinol	[M+H]+	0.9381	11079164	120051-54-9	Shikimates and Phenylpropanoids	Lignans	Dibenzylbutyrolactone lignans	O=C1OC[C@H](Cc2ccc3c(c2)OCO3)[C@@]1(O)Cc1ccc2c(c1)OCO2	[135.04, 153.05, 149.06, 315.12, 165.05]	1.65956e+07	1.6971e+07	1.78381e+07	1.86912e+07	1.90173e+07	0.0589321	1.78227e+07
	M371T594	371.149	9.9	C19H19FN4O3	6.3	Brivanib	[M+H]+	0.7566	11234052	649735-46-6	Alkaloids	Tryptophan alkaloids	Carboline alkaloids	Cc1cc2c(F)c(Oc3ncnn4cc(OC[C@@H](C)O)c(C)c34)ccc2[nH]1	[371.15, 165.05, 193.05, 137.06, 303.09]	1.47829e+07	1.47862e+07	1.68579e+07	1.59604e+07	1.74734e+07	0.0757762	1.59722e+07
	M371T664	371.149	11.07	C21H22O6	0.4	MEGxp0_001223	[M+H]+	0.9482	13916162		Shikimates and Phenylpropanoids	Lignans	Dibenzylbutyrolactone lignans	COc1ccc(CC2C(=O)OCC2Cc2ccc3c(c2)OCO3)cc1OC	[151.08, 135.04, 131.05, 353.14, 161.06]	1.67501e+07	1.48745e+07	1.8408e+07	1.90366e+07	1.87616e+07	0.0994651	1.75662e+07
	M371T332	371.168	5.53	C21H26N2S2	18.3	Thioridazine	[M+H]+	0.9791	5452	50-52-2	Alkaloids	Tryptophan alkaloids		CSc1ccc2c(c1)N(CCC1CCCCN1C)c1ccccc1S2	[371.17, 248.13, 136.06, 92.79, 137.06]	1.17918e+07	1.1049e+07	1.25749e+07	1.41798e+07	1.29156e+07	0.0947006	1.25022e+07
	M371T774_1	371.185	12.91	C22H26O5	1.3	Glyasperin D	[M+H]+	0.9585	480860	142561-10-2	Shikimates and Phenylpropanoids	Isoflavonoids	Isoflavanones	COc1cc2c(c(OC)c1CC=C(C)C)C[C@H](c1ccc(O)cc1O)CO2	[167.07, 123.04, 303.12, 181.09, 149.06]	9.10807e+07	9.889e+07	1.13003e+08	1.15984e+08	1.18157e+08	0.110098	1.07423e+08
	M372T434	372.192	7.24	C25H25NO2	10.2	JWH 081	[M+H]+	0.9427	10547208	210179-46-7	Alkaloids			CCCCCn1cc(C(=O)c2ccc(OC)c3ccccc23)c2ccccc21	[372.19, 215.11, 326.19, 344.2, 204.14]	2.00496e+07	1.71129e+07	2.25902e+07	2.2441e+07	2.27042e+07	0.115582	2.09796e+07
	M373T685_2	373.103	11.41													2.3676e+08	2.42332e+08	2.19087e+08	2.24331e+08	2.26226e+08	0.0414601	2.29747e+08
	M373T606	373.128	10.11	C20H20O7	0.2	3,5,7,3',4'-Pentamethoxyflavone	[M+H]+	0.9582	97332	1247-97-8	Shikimates and Phenylpropanoids	Flavonoids	Flavonols	COc1cc(OC)c2c(=O)c(OC)c(-c3ccc(OC)c(OC)c3)oc2c1	[373.13, 312.1, 343.08, 357.1, 358.1]	1.47908e+08	1.40442e+08	1.80028e+08	1.9956e+08	1.80629e+08	0.145785	1.69713e+08
	M373T635	373.128	10.59													1.16182e+08	1.10128e+08	1.26866e+08	1.32191e+08	1.27675e+08	0.0743805	1.22608e+08
	M373T685_4	373.153	11.41													2.21984e+08	1.97336e+08	2.43368e+08	2.09854e+08	1.99045e+08	0.0886598	2.14317e+08
	M373T477	373.183	7.94	C16H28N4O4S	18.9	Biocytin	[M+H]+	0.9964	83814	576-19-2	Alkaloids+Amino acids and Peptides			N[C@@H](CCCCNC(=O)CCCC[C@@H]1SC[C@@H]2NC(=O)N[C@H]12)C(=O)O	[373.18, 299.05, 355.12, 373.09, 343.04]	7.4664e+06	7.33807e+06	9.0722e+06	9.43902e+06	9.04312e+06	0.116831	8.47176e+06
	M374T232	374.182	3.87	C16H29N3O6S	21.3	Hexylglutathione	[M+H-H2O]+	0.8661	97536	24425-56-7	Amino acids and Peptides	Small peptides	Dipeptides+Tripeptides	CCCCCCSC[C@H](NC(=O)CC[C@H](N)C(=O)O)C(=O)NCC(=O)O	[374.18, 111.04, 95.06, 205.1, 339.15]	6.95832e+06	5.83052e+06	6.4314e+06	6.53909e+06	7.48521e+06	0.0928433	6.64891e+06
	M375T648	375.107	10.79	C19H18O8	0.2	Neobaicalein	[M+H]+	0.9357	124211	55084-08-7	Shikimates and Phenylpropanoids	Flavonoids	Flavones	COc1cccc(O)c1-c1cc(=O)c2c(O)c(OC)c(OC)c(OC)c2o1	[375.11, 345.06, 327.05, 197.01, 330.04]	9.96682e+08	9.7861e+08	1.08343e+09	1.12584e+09	1.09309e+09	0.0608696	1.05553e+09
	M375T531	375.108	8.85	C19H18O8	0.5	Casticin	[M+H]+	0.9091	5315263	479-91-4	Shikimates and Phenylpropanoids	Flavonoids	Flavonols	COc1ccc(-c2oc3cc(OC)c(OC)c(O)c3c(=O)c2OC)cc1O	[375.11, 286.08, 314.08, 271.06, 360.08]	8.67392e+06	7.68202e+06	9.39782e+06	1.0482e+07	9.77584e+06	0.116474	9.20233e+06
	M375T466	375.108	7.77	C19H18O8	0.6	5-Hydroxy-2-(3-hydroxy-4,5-dimethoxyphenyl)-3,7-dimethoxychromone	[M+H]+	0.9777	5748580	14290-57-4	Shikimates and Phenylpropanoids	Flavonoids	Flavonols	COc1cc(O)c2c(=O)c(OC)c(-c3cc(O)c(OC)c(OC)c3)oc2c1	[375.11, 360.08, 345.06, 317.07, 302.04]	5.66731e+06	5.6713e+06	6.43048e+06	6.81106e+06	6.98023e+06	0.0981655	6.31208e+06
	M375T594	375.144	9.91													1.58697e+08	1.48014e+08	1.90838e+08	1.71238e+08	1.63215e+08	0.0963467	1.664e+08
	M375T275	375.18	4.59	C22H27ClO3	21.3	Cyproterone	[M+H]+	0.7266	3015	2098-66-0	Terpenoids	Steroids	Pregnane steroids	CC(=O)C1(O)CCC2C3C=C(Cl)C4=CC(=O)C5CC5C4(C)C3CCC21C	[375.18, 119.09, 191.07, 105.07, 269.15]	5.60421e+06	4.41435e+06	5.18568e+06	5.11306e+06	5.11825e+06	0.0840552	5.08711e+06
	M375T381	375.192	6.35	C14H26N6O6	19.2	Ala-Glu-Arg	[M+H]+	0.9195	18218344		Amino acids and Peptides	Small peptides	Tripeptides	CC(N)C(=O)NC(CCC(=O)O)C(=O)NC(CCCN=C(N)N)C(=O)O	[375.19, 245.09, 159.06, 260.12, 375.11]	5.00342e+06	4.649e+06	5.89852e+06	6.24935e+06	6.11424e+06	0.127729	5.58291e+06
	M376T476	376.175	7.93	C20H22O6	0.6	AKOS037515294	[M+NH4]+	0.7865	5315958		Shikimates and Phenylpropanoids	Lignans	Furofuranoid lignans	COc1ccc(C2OCC3C(c4ccc(OC)c(O)c4)OCC23)cc1O	[137.06, 341.14, 323.13, 131.05, 291.1]	3.67074e+06	3.3928e+06	5.12977e+06	4.64421e+06	4.77674e+06	0.173521	4.32285e+06
	M376T697	376.26	11.62	C16H33N5O5	11.7	Thr-Lys-Lys	[M+H]+	0.7749	18224395		Amino acids and Peptides	Small peptides	Tripeptides	CC(O)C(N)C(=O)NC(CCCCN)C(=O)NC(CCCCN)C(=O)O	[376.26, 212.06, 376.15, 211.06, 302.19]	4.27356e+07	4.12867e+07	4.71688e+07	4.64652e+07	4.5797e+07	0.0569641	4.46907e+07
	M376T924	376.319	15.41	C24H41NO2	5.8	Docosatetraenoyl ethanolamide	[M+H]+	0.9985	5282273	150314-35-5	Fatty acids	Fatty amides	N-acyl ethanolamines (endocannabinoids)	CCCCC/C=C\C/C=C\C/C=C\C/C=C\CCCCCC(=O)NCCO	[376.32, 202.31, 376.27, 202.28, 377.32]	1.52312e+07	1.47955e+07	1.54051e+07	1.51115e+07	1.38853e+07	0.0404362	1.48857e+07
	M377T517	377.087	8.61	C18H16O9	0.3	3',4',5,7-Tetrahydroxy-3,6,8-trimethoxyflavone	[M+H]+	0.8794	5386962	61451-85-2	Shikimates and Phenylpropanoids	Flavonoids	Flavonols	COc1c(O)c(OC)c2oc(-c3ccc(O)c(O)c3)c(OC)c(=O)c2c1O	[377.09, 319.04, 347.04, 362.06, 344.05]	3.74295e+07	3.63809e+07	4.11792e+07	4.32741e+07	4.28652e+07	0.078387	4.02258e+07
	M377T230	377.146	3.83	C17H20N4O6	0.3	Vitamin B2	[M+H]+	0.9516	493570	83-88-5	Alkaloids	Pseudoalkaloids	pteridine alkaloids	Cc1cc2nc3c(=O)[nH]c(=O)nc-3n(C[C@H](O)[C@H](O)[C@H](O)CO)c2cc1C	[377.15, 243.09, 172.09, 216.08, 198.07]	2.01542e+07	1.63688e+07	1.92313e+07	2.11459e+07	2.05312e+07	0.0962686	1.94863e+07
	M377T181	377.207	3.02	C15H28N4O7	10.3	Glu-Thr-Lys	[M+H]+	0.9231	18220442		Amino acids and Peptides	Small peptides	Tripeptides	CC(O)C(NC(=O)C(N)CCC(=O)O)C(=O)NC(CCCCN)C(=O)O	[377.21, 111.04, 198.11, 359.2, 378.16]	2.88573e+07	1.85563e+07	2.66828e+07	2.73545e+07	2.695e+07	0.158495	2.56802e+07
	M377T171	377.207	2.84	C20H28N2O5	1.2	Enalapril	[M+H]+	0.8918	3222	75847-73-3	Amino acids and Peptides	Small peptides	Dipeptides	CCOC(=O)C(CCc1ccccc1)NC(C)C(=O)N1CCCC1C(=O)O	[377.21, 308.15, 198.11, 162.09, 290.14]	2.56051e+07	1.97931e+07	2.19929e+07	2.37224e+07	2.58403e+07	0.10881	2.33907e+07
	M378T164	378.118	2.73	C21H19N3O2S	22.7	MLS-573151	[M+H]+	0.981	2837695	10179-57-4	Alkaloids+Shikimates and Phenylpropanoids			NS(=O)(=O)c1ccc(N2N=C(c3ccccc3)CC2c2ccccc2)cc1	[378.12, 360.11, 288.09, 319.1, 242.08]	2.25267e+07	1.82167e+07	2.02469e+07	2.05301e+07	2.09504e+07	0.0755468	2.04941e+07
	M378T56	378.176	0.93	C20H29NO5S	6.5	Latrunculin B	[M+H-H2O]+	0.9089	5353712	76343-94-7				C/C1=C/C(=O)OC2CC(CCC(C)/C=C\CC1)OC(O)(C1CSC(=O)N1)C2	[378.18, 360.17, 198.11, 216.12, 214.11]	1.00605e+08	7.50253e+07	1.10393e+08	8.17155e+07	8.82614e+07	0.15671	9.12e+07
	M379T374	379.137	6.23	C21H18N2O5	19.1	9-Methoxycamptothecine	[M+H]+	0.9881	123617	39026-92-1	Alkaloids	Tryptophan alkaloids	Pyrroloquinoline alkaloids	CC[C@@]1(O)C(=O)OCc2c1cc1n(c2=O)Cc2cc3c(OC)cccc3nc2-1	[379.14, 217.08, 216.08, 185.04, 94.78]	6.59957e+06	6.92246e+06	8.4571e+06	8.29632e+06	8.40933e+06	0.116336	7.73696e+06
	M379T205	379.223	3.41	C25H32O4	10.8	CG 4305	[M+H-H2O]+	0.803	6446653	89955-40-8				O=C(O)c1cccc(/C=C2\C[C@H]3C[C@@H](O)[C@H](/C=C/[C@@H](O)C4CCCCC4)[C@H]3C2)c1	[379.22, 216.12, 361.21, 250.14, 124.08]	1.26241e+07	1.10765e+07	1.20256e+07	1.20523e+07	1.25179e+07	0.0507183	1.20593e+07
	M380T77	380.155	1.29	C15H22O10	0.9	Catalpol	[M+NH4]+	0.8679	91520	2415-24-9	Terpenoids	Monoterpenoids	Iridoids monoterpenoids	OC[C@H]1O[C@@H](O[C@@H]2OC=C[C@H]3[C@H](O)[C@@H]4O[C@]4(CO)[C@@H]23)[C@H](O)[C@@H](O)[C@@H]1O	[165.05, 123.04, 183.07, 362.14, 119.05]	4.72879e+07	3.32453e+07	3.06025e+07	3.97079e+07	3.73786e+07	0.171266	3.76445e+07
	M380T199	380.171	3.31	C19H22O7	0.4	Janerin	[M+NH4]+	0.782	182407	64205-84-1	Terpenoids	Sesquiterpenoids	Guaiane sesquiterpenoids	C=C(CO)C(=O)OC1CC(=C)C2CC(O)C3(CO3)C2C2OC(=O)C(=C)C12	[380.17, 218.12, 174.09, 200.11, 228.1]	2.44268e+07	1.85878e+07	2.19059e+07	2.23847e+07	2.23108e+07	0.0961052	2.19232e+07
	M381T52	381.079	0.87	C12H22O11	0.3	Sucrose	[M+K]+	0.992	5988	57-50-1	Carbohydrates	Saccharides	Disaccharides	OC[C@H]1O[C@H](O[C@]2(CO)O[C@H](CO)[C@@H](O)[C@@H]2O)[C@H](O)[C@@H](O)[C@@H]1O	[381.08, 201.02, 219.03, 202.94, 207.23]	1.37796e+09	1.0982e+09	1.44147e+09	1.30215e+09	1.54061e+09	0.123288	1.35208e+09
	M381T666	381.095	11.1	C12H22O12	14.9	Lactobionic acid	[M+Na]+	0.9928	7314	96-82-2	Carbohydrates	Saccharides	Disaccharides	O=C(O)[C@H](O)[C@@H](O)[C@H](O[C@@H]1O[C@H](CO)[C@H](O)[C@H](O)[C@H]1O)[C@H](O)CO	[381.09, 366.07, 202.92, 95.27, 191.11]	1.47623e+07	1.50613e+07	1.67818e+07	1.82776e+07	1.7142e+07	0.0898767	1.6405e+07
	M381T619	381.097	10.31	C27H30O14	0	1,5-Anhydro-1-(7-((6-deoxyhexopyranosyl)oxy)-5-hydroxy-2-(4-hydroxyphenyl)-4-oxo-4H-chromen-8-yl)hexitol	[M+H-C6H14O7]+	0.8509	24013841	1445608-65-0	Shikimates and Phenylpropanoids	Flavonoids	Flavones	CC1OC(Oc2cc(O)c3c(=O)cc(-c4ccc(O)cc4)oc3c2C2OC(CO)C(O)C(O)C2O)C(O)C(O)C1O	[381.1, 332.07, 363.08, 304.07, 366.07]	4.37915e+06	4.17814e+06	5.30931e+06	5.33955e+06	5.20627e+06	0.114282	4.88248e+06
	M381T624	381.131	10.4	C23H22O8	6	Dalbinol	[M+H-CH2O2]+	0.9227	44593485	41993-79-7	Shikimates and Phenylpropanoids	Isoflavonoids	Rotenoids	C=C(CO)[C@H]1Cc2c(ccc3c2O[C@@H]2COc4cc(OC)c(OC)cc4[C@]2(O)C3=O)O1	[381.13, 363.12, 213.09, 191.03, 345.11]	5.56463e+06	5.78699e+06	6.22225e+06	7.373e+06	7.07573e+06	0.123648	6.40452e+06
	M381T815_2	381.206	13.58													7.72693e+08	8.16178e+08	8.94478e+08	9.59906e+08	9.60453e+08	0.0960955	8.80742e+08
	M381T756	381.206	12.59	C24H28O4	0.3	Levistilide a	[M+H]+	0.8806	70698035	88182-33-6	Polyketides	Cyclic polyketides	Phthalide derivatives	CCC/C=C1\OC(=O)C2=C1CC[C@@H]1[C@H]2[C@@]23CC[C@H]1C=C2C(=O)O/C3=C/CCC	[191.11, 251.11, 307.17, 173.1, 91.05]	1.87206e+08	1.92779e+08	2.29033e+08	2.16831e+08	2.10141e+08	0.0830998	2.07198e+08
	M381T232	381.213	3.87	C18H28N4O5	0.1	Ser-Phe-Lys	[M+H]+	0.9501	18224045		Amino acids and Peptides	Small peptides	Dipeptides+Tripeptides	NCCCCC(NC(=O)C(Cc1ccccc1)NC(=O)C(N)CO)C(=O)O	[381.21, 207.1, 116.07, 130.1, 158.09]	1.53547e+07	1.43206e+07	1.3254e+07	1.54726e+07	1.52635e+07	0.0641432	1.47331e+07
	M381T425	381.315	7.08	C27H44O3	1.4	1,24-Dihydroxyvitamin D3	[M+H-2H2O]+	0.788	5283734	57333-96-7	Terpenoids	Steroids	Vitamin D3 and derivatives	C=C1/C(=C\C=C2/CCC[C@@]3(C)[C@H]2CC[C@@H]3[C@H](C)CC[C@@H](O)C(C)C)C[C@@H](O)C[C@@H]1O	[381.32, 253.2, 157.1, 363.31, 145.1]	4.08601e+06	3.58462e+06	5.04409e+06	5.38308e+06	5.47991e+06	0.177841	4.71555e+06
	M382T357	382.165	5.95	C22H24ClN3O	8.2	Azelastine	[M+H]+	0.7627	2267	58581-89-8	Alkaloids			CN1CCCC(n2nc(Cc3ccc(Cl)cc3)c3ccccc3c2=O)CC1	[382.17, 148.08, 234.11, 130.07, 133.05]	2.15579e+07	2.05324e+07	2.44176e+07	2.63409e+07	2.86457e+07	0.137695	2.42989e+07
	M382T147	382.171	2.44	C15H24O10	6	NCGC00347646-02	[M+NH4]+	0.9838	45783033		Terpenoids	Monoterpenoids	Iridoids monoterpenoids	CC1(O)CC(O)C2(O)C=COC(OC3OC(CO)C(O)C(O)C3O)C12	[167.07, 149.06, 121.07, 107.05, 93.07]	6.62056e+07	5.33203e+07	5.54414e+07	5.87507e+07	6.77684e+07	0.106637	6.02973e+07
	M383T528	383.11	8.81	C17H22N2O4S2	2.3	N,N'-Di-p-tosyl-1,3-diaminopropane	[M+H]+	0.9912	3731938	53364-99-1	Alkaloids	Ornithine alkaloids	Polyamines	Cc1ccc(S(=O)(=O)NCCCNS(=O)(=O)c2ccc(C)cc2)cc1	[383.11, 368.09, 233.04, 383.2, 203.0]	3.90967e+06	3.5527e+06	5.05576e+06	5.28096e+06	5.72969e+06	0.197787	4.70576e+06
	M383T718_1	383.149	11.97													1.13765e+08	1.15397e+08	1.35013e+08	1.45513e+08	1.41817e+08	0.113947	1.30301e+08
	M383T755_1	383.149	12.58	C21H17F3N4	3.4	PLX 647	[M+H]+	0.9256	11545419	873786-09-5	Alkaloids	Nicotinic acid alkaloids	Pyridine alkaloids	FC(F)(F)c1ccc(CNc2ccc(Cc3c[nH]c4ncccc34)cn2)cc1	[383.15, 299.09, 284.07, 269.04, 283.06]	3.25167e+07	3.25368e+07	3.62205e+07	3.57434e+07	3.58802e+07	0.0544244	3.45795e+07
	M383T261	383.229	4.34	C25H26N4	15.1	Benzo[g]quinolin-4-yl-[4-(4-ethylpiperazino)phenyl]amine	[M+H]+	0.891	159481	115618-99-0	Alkaloids			CCN1CCN(c2ccc(Nc3ccnc4cc5ccccc5cc34)cc2)CC1	[383.23, 148.08, 383.16, 175.12, 121.1]	8.29694e+06	6.21711e+06	6.70965e+06	7.86466e+06	7.83594e+06	0.118922	7.38486e+06
	M385T315	385.113	5.26	C17H20O10	0.7	Fraxidinglucoside	[M+H]+	0.9275	21633144	58970-71-1	Shikimates and Phenylpropanoids	Coumarins	Simple coumarins	COc1cc2ccc(=O)oc2c(O[C@@H]2O[C@H](CO)[C@@H](O)[C@H](O)[C@H]2O)c1OC	[223.06, 177.05, 206.06, 385.11, 97.03]	1.74059e+07	1.63072e+07	1.83053e+07	1.95978e+07	1.88089e+07	0.0703944	1.8085e+07
	M385T612	385.128	10.2	C19H22O7	6.7	[(3as,4s,5s,6e,10z,11ar)-6-formyl-5-hydroxy-10-(hydroxymethyl)-3-methylidene-2-oxo-3a,4,5,8,9,11a-hexahydrocyclodeca[b]furan-4-yl] 2-methylprop-2-enoate	[M+Na]+	0.8758	23815409	1258517-59-7	Terpenoids	Sesquiterpenoids	Germacrane sesquiterpenoids	C=C(C)C(=O)OC1C(O)C(C=O)=CCCC(CO)=CC2OC(=O)C(=C)C21	[385.13, 263.09, 193.09, 181.09, 163.08]	5.76658e+06	5.32103e+06	6.02287e+06	7.18002e+06	7.28046e+06	0.138395	6.31419e+06
	M385T885	385.293	14.75	C22H42O6	6.3	Sorbitan monopalmitate	[M+H-H2O]+	0.9822	14927	26266-57-9	Fatty acids	Fatty esters	Wax monoesters	CCCCCCCCCCCCCCCC(=O)OCC(O)[C@H]1OC[C@@H](O)[C@@H]1O	[385.29, 96.32, 386.3, 206.16, 385.41]	3.38646e+07	3.56083e+07	3.81443e+07	4.16913e+07	3.72405e+07	0.0789006	3.73098e+07
	M386T209_2	386.16	3.48	C21H23NO6	0.4	Colchiceine	[M+H]+	0.9279	234105	477-27-0	Alkaloids	Tyrosine alkaloids	Phenethylisoquinoline alkaloids	COc1cc2c(c(OC)c1OC)-c1ccc(O)c(=O)cc1[C@@H](NC(C)=O)CC2	[386.16, 260.13, 131.07, 341.1, 144.08]	2.41687e+07	1.95768e+07	2.58937e+07	2.37923e+07	2.52446e+07	0.104101	2.37352e+07
	M387T616	387.108	10.26	C20H18O8	1	Irisflorentin	[M+H]+	0.9959	170569	41743-73-1	Shikimates and Phenylpropanoids	Isoflavonoids	Isoflavones	COc1cc(-c2coc3cc4c(c(OC)c3c2=O)OCO4)cc(OC)c1OC	[387.11, 357.06, 329.07, 372.08, 271.02]	7.62179e+06	7.8905e+06	1.01507e+07	9.23407e+06	1.07304e+07	0.1493	9.1255e+06
	M387T146	387.126	2.44	C15H24O10	0.6	Harpagide	[M+Na]+	0.9957	93045	6926-08-5	Terpenoids	Monoterpenoids	Iridoids monoterpenoids	C[C@]1(O)C[C@@H](O)[C@]2(O)C=CO[C@@H](O[C@@H]3O[C@H](CO)[C@@H](O)[C@H](O)[C@H]3O)[C@H]12	[387.13, 207.06, 203.05, 387.17, 189.05]	5.60873e+07	4.79278e+07	5.15035e+07	5.71645e+07	5.59898e+07	0.0727228	5.37346e+07
	M387T315	387.159	5.25	C19H27ClO6	3.1	Antibiotic WB	[M+H]+	0.7529	24041585	247919-66-0	Polyketides	Chromanes	Azaphilones	CCC(C)C(O)C(C)(O)/C=C/C1=CC2=C(Cl)C(=O)C(C)(O)C(O)C2CO1	[387.16, 369.15, 266.12, 191.11, 177.05]	6.87981e+06	6.37694e+06	7.25958e+06	7.75523e+06	8.18107e+06	0.097312	7.29053e+06
	M387T668	387.18	11.14													4.43841e+08	4.5925e+08	5.35065e+08	5.3262e+08	5.30243e+08	0.0895319	5.00204e+08
	M387T487_2	387.239	8.11	C21H30N4O3	0.6	ADB-CHMINACA metabolite M1	[M+H]+	0.9085	129887391					CC(C)(C)C(NC(=O)c1nn(CC2CCC(O)CC2)c2ccccc12)C(N)=O	[387.24, 230.15, 328.19, 327.21, 284.2]	6.76073e+07	6.55408e+07	8.47488e+07	9.38983e+07	8.43499e+07	0.153848	7.9229e+07
	M388T874	388.282	14.57	C24H39NO4	6	N-Arachidonoyl-3-hydroxy-.gamma.-aminobutyric acid	[M+H-H2O]+	0.9785	71684356	959761-62-7	Fatty acids	Fatty amides	N-acyl amines	CCCCC/C=C\C/C=C\C/C=C\C/C=C\CCCC(=O)NCC(O)CC(=O)O	[388.28, 389.12, 359.08, 133.09, 97.07]	8.25905e+06	9.35949e+06	1.09704e+07	1.12958e+07	1.11213e+07	0.130755	1.02012e+07
	M389T565_2	389.123	9.42												[359.08, 389.12, 374.1, 344.05, 183.03]	1.49069e+09	1.35237e+09	1.64291e+09	1.69551e+09	1.62582e+09	0.089128	1.56146e+09
	M389T534_1	389.123	8.9												[359.08, 389.12, 374.1, 341.07, 197.01]	5.28626e+08	5.07964e+08	6.30038e+08	6.66042e+08	6.238e+08	0.116608	5.91294e+08
	M389T596	389.123	9.94												[389.12, 359.08, 165.05, 374.1, 343.04]	3.19961e+08	2.98376e+08	3.35072e+08	3.58015e+08	3.35658e+08	0.0668839	3.29416e+08
	M389T644	389.123	10.74	C20H20O8	1	Artemetin	[M+H]+	0.9605	5320351	479-90-3	Shikimates and Phenylpropanoids	Flavonoids	Flavonols	COc1ccc(-c2oc3cc(OC)c(OC)c(O)c3c(=O)c2OC)cc1OC	[389.12, 331.08, 313.07, 356.09, 374.1]	1.99879e+08	2.11514e+08	2.30577e+08	2.37381e+08	2.43482e+08	0.0814415	2.24567e+08
	M389T493	389.123	8.22												[389.12, 359.08, 331.08, 169.01, 374.1]	1.59852e+08	1.43823e+08	1.70376e+08	1.90564e+08	1.79754e+08	0.106756	1.68874e+08
	M389T723	389.123	12.05												[389.12, 359.08, 331.08, 298.05, 374.1]	2.54886e+08	2.50891e+08	2.78963e+08	2.78072e+08	2.68582e+08	0.0486708	2.66279e+08
	M389T490	389.255	8.17													1.46834e+08	1.37207e+08	1.84307e+08	1.90137e+08	1.91348e+08	0.152233	1.69967e+08
	M390T205	390.166	3.42	C25H24ClNO	10.4	MAM2201 N-(5-chloropentyl) analog	[M+H]+	0.9411	91864523	1445578-25-5	Alkaloids			Cc1ccc(C(=O)c2cn(CCCCCCl)c3ccccc23)c2ccccc12	[390.17, 245.09, 373.14, 159.06, 260.12]	2.4792e+07	1.98315e+07	2.26687e+07	2.30999e+07	2.46885e+07	0.0874915	2.30161e+07
	M390T197	390.176	3.28	C17H24O9	1.8	Syringin	[M+NH4]+	0.948	5316860	118-34-3	Terpenoids	Monoterpenoids	Menthane monoterpenoids	COc1cc(/C=C/CO)cc(OC)c1O[C@@H]1O[C@@H](CO)[C@H](O)[C@H](O)[C@H]1O	[161.06, 193.09, 133.07, 105.07, 390.15]	1.111e+07	8.20209e+06	9.31695e+06	1.00858e+07	1.04953e+07	0.114266	9.84202e+06
	M391T644_1	391.102	10.74	C19H18O9	0.2	4',5,7-Trihydroxy 3,3',6,8-tetramethoxyflavone	[M+H]+	0.9046	5386959	58130-91-9	Shikimates and Phenylpropanoids	Flavonoids	Flavonols	COc1cc(-c2oc3c(OC)c(O)c(OC)c(O)c3c(=O)c2OC)ccc1O	[391.1, 361.06, 333.06, 318.04, 343.04]	3.609e+07	3.7768e+07	3.94315e+07	4.50343e+07	4.14378e+07	0.0867001	3.99523e+07
	M391T555	391.139	9.26	C20H22O8	0.1	Polydatin	[M+H]+	0.7301	5281718	65914-17-2	Shikimates and Phenylpropanoids	Stilbenoids	Monomeric stilbenes	OC[C@H]1O[C@@H](Oc2cc(O)cc(/C=C/c3ccc(O)cc3)c2)[C@H](O)[C@@H](O)[C@@H]1O	[241.07, 211.02, 226.05, 183.03, 391.14]	8.96841e+07	8.38948e+07	1.05418e+08	1.10727e+08	1.06507e+08	0.118121	9.92462e+07
	M391T990	391.285	16.51	C24H38O4	1.3	Dioctyl phthalate	[M+H]+	0.992	8346	117-84-0	Shikimates and Phenylpropanoids	Phenolic acids (C6-C1)	Shikimic acids and derivatives+Simple phenolic acids	CCCCCCCCOC(=O)c1ccccc1C(=O)OCCCCCCCC	[149.02, 167.03, 121.03, 202.66, 121.04]	8.77539e+06	1.05994e+07	1.27905e+07	1.23101e+07	1.32411e+07	0.159611	1.15433e+07
	M393T344	393.189	5.73	C14H28N6O5S	7.2	Ser-Met-Arg	[M+H]+	0.9995	18224015		Amino acids and Peptides	Small peptides	Dipeptides+Tripeptides	CSCCC(NC(=O)C(N)CO)C(=O)NC(CCCN=C(N)N)C(=O)O	[393.19, 98.29, 394.19, 393.31, 98.3]	1.52148e+07	1.35015e+07	1.70498e+07	1.79009e+07	1.6405e+07	0.106968	1.60144e+07
[truncated: 464 more rows]

## Sheet: NEG
峰号	No	m/z	RT min	Formula	ppm	compound name	adduct	score	PubCHEM	CAS	Pathway	SuperClass	Class	SMILES	Product Ion	YAS202411130039_CZTBF_1X_6ul_NEG1	YAS202411130039_CZTBF_1X_6ul_NEG2	YAS202411130039_CZTBF_1X_6ul_NEG3	YAS202411130039_CZTBF_1X_6ul_NEG4	YAS202411130039_CZTBF_1X_6ul_NEG5	RSD	Mean	Herb source
[truncated: 1,958 more rows]
